# Supplementary material for: Global lysine methylome profiling using systematically characterized affinity reagents
Source: Sci Rep. 2023 Jan 7;13:377. doi: 10.1038/s41598-022-27175-x (PMC9825382; doi:10.1038/s41598-022-27175-x)
Supplement: Supplementary file 2 — Supplementary Information 2. [file 41598_2022_27175_MOESM2_ESM.xlsx]

## Sheet: Description
Supplemental Table Descriptions
Sup Table 3	Average fluorescent signal intensity (n=3) normalized globally to the highest signal from the unmodified, mono-, di-, and tri-methylated Lysine-oriented peptide library (K-OPL) sets for all commercially available pan-specific anti-lysine antibodies (data corresponds to Supplemental Figure 2).
Sup Table 4	Prototypical non-histone Kme sites frequently identified.
Sup Table 5	All lysine methylation sites identified in this study. "Kme_Site" represents Uniprot protein accession, position of methylated lysine in protein, and methyl state identified. For "Motif", methylated lysine is in lowercase.
Sup Table 6	Lysine methylation sites identified in our study that correspond to proteins that have not been reported to have lysine methylation events in PhosphoSitePlus. The methylated protein, number of lysine methylation events (sites) per protein, and unique Kme sites are given.
Sup Table 7	The expanded lysine methylome. All unique lysine methylation sites identified in this study and PhosphoSitePlus (sites unique to this study highlighted in red, sites identified in this study and PhosphoSitePlus highlighted in purple, and sites unique to PhosphoSitePlus highlighted in blue).
*Note: some annotations for histone proteins may be off by 1 due to inclusion/exclusion of starting Methioine

## Sheet: Sup Table 3
Kme1-A
	Unmodified						Mono-methyl						Di-methyl						Tri-methyl
	P-3	P-2	P-1	P+1	P+2	P+3	P-3	P-2	P-1	P+1	P+2	P+3	P-3	P-2	P-1	P+1	P+2	P+3	P-3	P-2	P-1	P+1	P+2	P+3
K	0	0	0	0	0	0.0118368	0.435727	0.353308	0.420703	0.0712689	0.401564	0.479634	0.0190925	0.0358247	0.0694831	0.00538848	0.0319037	0.0162197	0.00313682	0.016375	0.0473935	0.0440161	0.0400562	0.0400174
R	0	0	0	0	0	0.00818364	0.46791	0.425711	0.461815	0.102598	0.402224	0.60825	0.0280992	0.0273227	0.0603212	0.00523319	0.0425408	0.029885	0.00107927	0.0102412	0.0360576	0.0347377	0.0298073	0.0235182
H	0	0	0	0	0	0.0154433	0.407542	0.241618	0.371438	0.342827	0.441783	0.484254	0.0272063	0.0451807	0.0230523	0.016375	0.0469277	0.0244111	3.4954e-05	0.0057767	0.0270898	0.0266628	0.0208007	0.0241005
D	0	0	0	0.00096667	0	0.0134246	0.293911	0.297793	0.334092	0.119252	0.61353	0.785782	0.0127258	0.0255758	0.0177338	0.00402972	0.0164138	0.0260804	0	0.0109012	0.0211113	0.0162586	0.0180832	0.0175008
E	0.00123843	0	0	0	0	0.00635902	0.248529	0.248956	0.383628	0.198915	0.71831	1	0.0101247	0.0167632	0.0179667	0.00189453	0.0252652	0.0882728	0.00127725	0.00135489	0.0155209	0.018549	0.014201	0.016375
N	0	0	0	0	0	0.00523319	0.21553	0.343409	0.391354	0.633562	0.635154	0.791838	0.0209171	0.0178891	0.0156762	0.0658338	0.0258087	0.0278274	0	0	0.00822246	0.0151715	0.0115611	0.00698017
Q	0	0	0	0	0	0.00368032	0.327647	0.2653	0.674286	0.46857	0.691212	0.71039	0.0150939	0.0158315	0.0414926	0.0230912	0.0524792	0.0366788	0	0.00073374	0.00263601	0.013774	0.00725192	0.00569905
S	0	0.00061728	0	0.00204981	0.00371915	0.00496144	0.321436	0.33545	0.40498	0.328035	0.858844	0.730655	0.0144727	0.0194031	0.0323307	0.00837775	0.0338836	0.0311661	0	0.00278743	0.00465087	0.0105906	0.0072131	0.00368032
T	0	0	0.00050081	0	0	0.00558259	0.329355	0.334208	0.342322	0.209474	0.838696	0.622071	0.0118717	0.0256146	0.0296909	0.00212746	0.061447	0.0125705	0	0	0	0.00298153	0.00604845	0.003098
A	0	0.00116078	0	0	0.00026788	0.0057767	0.316389	0.367245	0.459136	0.142274	0.535072	0.890057	0.0108623	0.0343883	0.0274004	0.0143175	0.0306226	0.0662997	0	0	0	0.00251567	0.0016616	0.00868832
G	0.00682488	0	0	0	0.0011996	0.0154433	0.346942	0.300278	0.370506	0.137421	0.46923	0.782016	0.0132305	0.0402892	0.0247993	0.00651431	0.0459183	0.0614858	0	0	0	0	0	0.008106
P	0	0	0	0	0.0006561	0.0108623	0.253692	0.380717	0.488136	0.116147	0.184551	0.516942	0.00977533	0.0234017	0.028565	0.00383561	0.00868832	0.0579142	0	0.00038435	0	0.00438298	0.00131607	0.00088516
I	0	0	0	0	0.00073374	0.00550494	0.259671	0.227254	0.509061	0.113468	0.520164	0.276946	0.0112117	0.016375	0.0181608	0.00410736	0.0630387	0.0189372	0	0.00116078	0	0.00096667	0.00492262	0.00061728
L	0	0	0	0	0.00085021	0.00593198	0.242162	0.268988	0.437901	0.781861	0.591984	0.328113	0.0112117	0.0201019	0.0208007	0.140333	0.0490629	0.0382704	0.00046199	0.00220897	0.00368032	0.0072131	0.00282625	0.00158782
V	0	0	0	0	0.00046199	0.00395594	0.190335	0.213434	0.375165	0.218054	0.566556	0.297289	0.0109012	0.0304673	0.0289532	0.00468969	0.0876516	0.0165303	0	0.00084634	0.00038048	0.00270978	0.00534966	0.00057846
M	0	0	0	0	0	0.00569905	0.339216	0.368527	0.417287	0.775999	0.670909	0.393372	0.0198301	0.0310496	0.0391245	0.10054	0.104267	0.05904	0	7.3776e-05	0	0.00077257	0.00173924	0.00282625
F	0	0	0	0	0	0.00954627	0.333315	0.261417	0.400321	0.780153	0.475907	0.343642	0.0169962	0.0252264	0.0358247	0.222052	0.0341165	0.034233	0	0	0	0.00065223	0	0
Y	0	0	0	0.00061728	0	0.00430534	0.37567	0.403233	0.47878	0.646645	0.395352	0.391392	0.0211889	0.0243335	0.030972	0.21192	0.0458018	0.0607482	0	0.00030671	0.00116078	0	0.00085021	0.00772165
W	0	0	0	0	0	0.0083001	0.354124	0.600641	0.499394	0.544971	0.495396	0.659495	0.0247605	0.0457242	0.0661056	0.0310108	0.105704	0.0718512	0	0	0.00445676	0.0218877	0	0
Kme2-A
	Unmodified						Mono-methyl						Di-methyl						Tri-methyl
K	0	0	0	0	0	0	0	0	0	0	0	0	0.318525	0.103667	0.13412	0.0427607	0.0769832	0.0832325	0	0	0	0	0	0
R	0	0	0	0	0	0	0	0	0	0	0	0	0.35612	0.120133	0.0959296	0.0567473	0.226769	0.225082	0	0	0	0	0	0
H	0	0	0	0	0	0	0	0	0	0	0	0	0.392723	0.487157	0.0851172	0.0811494	0.25494	0.270018	0.00074762	0	0	0	0	0
D	0	0	0	0	0	0	0	0	0	0.0497044	0	0	0.270514	0.324377	0.187686	0.999999	0.565522	0.157233	0	0	0	0.00903412	0	0
E	0	0	0	0	0	0	0	0	0	0	0	0	0.25246	0.213477	0.707967	0.654203	0.43756	0.148007	0	0	0.00347916	0	0	0
N	0	0	0	0	0	0	0	0	0	0	0	0	0.322393	0.242838	0.183123	0.063195	0.216651	0.286981	0	0	0	0	0	0
Q	0	0.00531062	0	0	0	0	0	0	0	0	0	0	0.358005	0.250972	0.388557	0.0811494	0.38082	0.293428	0.00223556	0	0	0	0	0
S	0	0.00605825	0	0	0	0	0	0	0	0	0	0	0.340745	0.288667	0.334297	0.0919617	0.310787	0.310986	0	0	0	0	0	0
T	0	0	0	0	0	0	0	0	0	0	0	0	0.30553	0.214171	0.337174	0.0471253	0.292436	0.273887	0	0	0	0.0168706	0	0
A	0	0	0	0	0	0	0	0.00268559	0	0	0	0	0.316442	0.213278	0.215857	0.303546	0.373975	0.349871	0	0	0	0	0	0
G	0.012506	0	0	0	0	0	0.00193797	0	0	0	0	0	0.316243	0.30305	0.205342	0.482198	0.206235	0.632281	0	0	0	0	0	0
P	0	0	0	0.00630258	0	0	0	0	0	0	0	0	0.286584	0.241747	0.116265	0.0102245	0.174393	0.301066	0.00550902	0	0	0	0	0
I	0	0	0	0	0	0	0.0363129	0	0	0	0	0	0.286782	0.278549	0.306324	0.102179	0.401254	0.247798	0	0	0.00084682	0	0	0
L	0	0.0152302	0.00164038	0	0	0	0	0	0	0	0	0	0.286385	0.445594	0.289064	0.11071	0.412662	0.388855	0.00218961	0	0	0	0	0
V	0	0.0407768	0	0	0	0.00431867	0.267836	0.00104521	0.00025164	0	0	0	0.341637	0.297594	0.196712	0.0532754	0.418812	0.23282	0	0.0102245	0	0	0	0
M	0	0	0	0	0	0.00025164	0	0	0	0	0	0	0.637836	0.471584	0.586849	0.10079	0.477238	0.350763	0	0	0	0	0	0
F	0	0	0.00094601	0	0	0.00015245	0	0.00263234	0	0	0	0	0.404924	0.67186	0.701222	0.0512915	0.373182	0.22171	0.00967524	0.00665342	0	0	0	0
Y	0	0	0	0	0	0	0.00035084	0	0	0	0	0	0.460771	0.459184	0.292436	0.0381977	0.390045	0.377645	0.00337996	0	0	0	0	0
W	0	0	0	0	0	0	0	0	0.00283073	0	0	0	0.322096	0.533482	0.362468	0.0838277	0.455018	0.29075	0	0	0	0	0	0
Kme2-B
	Unmodified						Mono-methyl						Di-methyl						Tri-methyl
K	0	0	0.001	0	0	0	0	0	0	0	0.01	0.016	0.297	0.434	0.223	0.542	0.47	0.53	0	0	0	0	0	0
R	0	0	0	0	0	0	0.005	0	0	0	0.003	0.001	0.304	0.374	0.226	0.577	0.728	0.405	0	0	0	0	0.017	0.137
H	0	0.001	0	0	0	0	0	0.001	0	0	0.001	0.001	0.146	0.283	0.108	0.189	0.104	0.243	0	0	0.002	0	0.001	0
D	0	0.001	0.002	0	0	0	0	0	0	0	0	0.001	0.005	0.012	0.013	0.006	0.044	0.072	0	0.001	0	0.002	0.002	0.004
E	0.018	0	0	0	0	0	0	0	0	0	0	0	0.003	0.015	0.016	0.049	0.065	0.046	0	0	0	0.016	0	0.001
N	0	0.002	0	0	0	0	0	0	0	0	0	0	0.141	0.093	0.038	0.149	0.1	0.139	0	0.012	0.002	0.001	0	0
Q	0.002	0.001	0.229	0	0	0.007	0	0	0	0	0	0.016	0.092	0.156	0.086	0.244	0.11	0.127	0	0	0	0	0.001	0
S	0	0.001	0	0	0	0	0	0	0	0	0.005	0	0.138	0.119	0.191	0.167	0.103	0.128	0	0	0	0	0.002	0
T	0.001	0	0.001	0.002	0.001	0	0	0	0	0	0	0.001	0.079	0.125	0.104	0.089	0.092	0.116	0.008	0	0	0.047	0.005	0
A	0.002	0	0	0.002	0.058	0	0	0	0	0.002	0.001	0	0.094	0.136	0.626	0.237	0.294	0.121	0	0	0	0.005	0.005	0
G	0	0	0	0	0.001	0.081	0	0	0	0	0	0	0.094	0.24	0.162	0.232	0.094	0.313	0.001	0	0	0	0	0
P	0	0.002	0	0	0	0	0	0	0	0	0.002	0.002	0.132	0.139	1	0.179	0.221	0.121	0	0.053	0	0	0.001	0.001
I	0	0	0	0	0	0	0	0	0	0	0	0	0.156	0.128	0.068	0.129	0.196	0.123	0	0	0	0.001	0	0
L	0	0.005	0	0.001	0	0.001	0.001	0.007	0.002	0	0	0	0.128	0.172	0.07	0.077	0.127	0.125	0	0	0.001	0	0.001	0
V	0.065	0.057	0	0	0	0	0.004	0.008	0.002	0	0.002	0	0.189	0.176	0.124	0.107	0.198	0.09	0	0	0	0.002	0.002	0.002
M	0.002	0.01	0.01	0.009	0.006	0	0.003	0.039	0.007	0.009	0.001	0	0.42	0.303	0.188	0.16	0.299	0.149	0	0.001	0	0	0.001	0
F	0.002	0	0	0	0	0	0	0.004	0.002	0.002	0	0.001	0.209	0.191	0.202	0.093	0.205	0.116	0.017	0	0	0	0.009	0.009
Y	0.015	0	0	0	0	0	0.057	0	0	0.023	0.001	0	0.39	0.35	0.173	0.209	0.157	0.546	0	0	0	0	0	0
W	0	0	0	0	0	0.001	0	0	0.002	0	0	0	0.226	0.295	0.246	0.207	0.193	0.143	0	0.003	0	0	0	0
Kme2-C
	Unmodified						Mono-methyl						Di-methyl						Tri-methyl
K	0.012	0	0	0.001	0	0	0.001	0	0	0	0	0	0.464	0.527	0.334	0.384	0.317	0.322	0.002	0.002	0.002	0	0.001	0.003
R	0.006	0	0	0	0	0	0.001	0.005	0.005	0	0	0	0.449	0.434	0.266	0.389	0.35	0.582	0.005	0.004	0.001	0.001	0	0
H	0	0	0	0	0	0	0	0.019	0.002	0.001	0	0	0.608	0.656	0.328	0.343	0.318	0.637	0.006	0.004	0	0.001	0	0
D	0	0.003	0	0	0.003	0	0	0.012	0	0	0	0	0.443	0.396	0.408	0.327	0.369	0.589	0.001	0.004	0.004	0	0.002	0.002
E	0	0	0	0.003	0	0	0	0	0	0	0	0	0.329	0.305	0.424	0.479	0.413	0.501	0.001	0	0.002	0.001	0	0.001
N	0	0	0.004	0.004	0.001	0	0	0	0	0	0.004	0.001	0.389	0.385	0.369	0.312	0.425	0.492	0.004	0	0	0	0	0.002
Q	0	0.002	0.007	0	0	0.005	0	0	0	0	0.001	0	0.336	0.417	0.51	0.435	0.48	0.523	0.007	0	0	0	0	0
S	0	0.001	0	0	0	0	0	0.002	0	0	0	0.001	0.316	0.377	0.504	0.286	0.33	0.469	0.003	0	0	0	0.001	0.003
T	0.001	0	0	0.001	0	0	0	0.001	0	0	0	0	0.298	0.254	0.427	0.248	0.342	0.386	0.003	0	0.002	0.001	0	0
A	0.002	0.001	0.001	0	0	0	0	0.001	0	0.002	0.001	0.001	0.301	0.363	0.55	0.445	0.48	0.45	0.001	0	0.004	0	0	0.014
G	0.001	0.001	0	0	0	0.017	0	0.002	0.003	0	0	0.006	0.283	0.391	0.294	0.533	0.485	0.747	0.004	0.001	0.001	0	0.004	0
P	0	0	0	0	0.001	0	0	0	0.024	0	0	0	0.507	0.424	1	0.386	0.513	0.514	0.002	0.001	0.014	0	0	0
I	0	0.001	0	0.005	0	0	0	0.002	0.001	0	0.001	0.001	0.483	0.288	0.328	0.282	0.507	0.423	0.003	0.002	0.004	0	0	0
L	0	0.001	0	0	0	0	0	0	0	0.005	0	0	0.4	0.378	0.252	0.481	0.483	0.436	0.002	0	0.01	0.034	0	0
V	0	0.034	0.001	0.001	0	0.001	0.214	0	0	0.001	0	0	0.478	0.285	0.229	0.239	0.453	0.322	0.005	0	0.004	0.002	0	0
M	0.001	0.001	0	0.005	0	0	0.002	0.001	0	0	0	0	0.722	0.549	0.455	0.441	0.528	0.551	0.006	0.001	0.001	0	0.006	0
F	0	0.002	0	0	0.001	0	0.002	0	0	0	0	0	0.531	0.44	0.555	0.603	0.643	0.335	0.008	0.003	0	0.009	0	0.003
Y	0.001	0.001	0.001	0	0.001	0.002	0.001	0.001	0	0.001	0.001	0	0.521	0.553	0.435	0.655	0.509	0.534	0.007	0.001	0	0.001	0	0
W	0	0	0	0.002	0	0.001	0.001	0	0.003	0.022	0	0	0.432	0.355	0.599	0.777	0.48	0.428	0.011	0.002	0	0.002	0.001	0.001
Kme2-D
	Unmodified						Mono-methyl						Di-methyl						Tri-methyl
K	0.058	0.118	0.119	0.099	0.111	0.101	0.115	0.111	0.105	0.059	0.071	0.037	0.563	0.586	0.576	0.604	0.598	0.522	0.156	0.139	0.112	0.1	0.105	0.1
R	0.056	0.097	0.124	0.126	0.111	0.113	0.16	0.147	0.114	0.11	0.121	0.085	0.536	0.623	0.508	0.618	0.617	0.704	0.213	0.163	0.117	0.102	0.105	0.098
H	0.04	0.076	0.116	0.131	0.135	0.131	0.169	0.175	0.127	0.118	0.142	0.115	0.632	0.715	0.623	0.566	0.646	0.761	0.215	0.13	0.106	0.099	0.105	0.101
D	0.039	0.062	0.134	0.147	0.172	0.157	0.2	0.192	0.131	0.142	0.151	0.219	0.527	0.506	0.57	0.474	0.673	0.678	0.182	0.178	0.123	0.104	0.101	0.106
E	0.048	0.087	0.153	0.153	0.127	0.14	0.194	0.193	0.154	0.125	0.174	0.117	0.529	0.506	0.529	0.575	0.67	0.777	0.177	0.115	0.105	0.119	0.115	0.177
N	0.063	0.099	0.141	0.138	0.125	0.117	0.138	0.152	0.143	0.118	0.114	0.114	0.603	0.565	0.615	0.509	0.609	0.606	0.189	0.135	0.121	0.103	0.11	0.113
Q	0.088	0.139	0.119	0.13	0.137	0.116	0.171	0.146	0.159	0.123	0.135	0.085	0.542	0.632	0.667	0.655	0.571	0.673	0.189	0.146	0.117	0.127	0.112	0.105
S	0.099	0.159	0.115	0.121	0.183	0.127	0.17	0.144	0.163	0.133	0.145	0.114	0.612	0.623	0.709	0.486	0.523	0.63	0.213	0.154	0.143	0.117	0.114	0.114
T	0.094	0.117	0.129	0.141	0.156	0.156	0.166	0.164	0.124	0.104	0.13	0.13	0.58	0.607	0.695	0.481	0.635	0.66	0.201	0.155	0.121	0.114	0.113	0.108
A	0.103	0.117	0.113	0.155	0.152	0.154	0.184	0.174	0.132	0.125	0.138	0.104	0.591	0.685	0.628	0.665	0.715	0.696	0.184	0.146	0.13	0.111	0.119	0.116
G	0.083	0.091	0.101	0.136	0.135	0.198	0.188	0.161	0.199	0.12	0.131	0.148	0.602	0.712	0.552	0.639	0.589	0.79	0.199	0.148	0.156	0.103	0.133	0.116
P	0.095	0.092	0.082	0.144	0.155	0.165	0.187	0.174	0.166	0.144	0.15	0.111	0.615	0.66	0.713	0.78	0.774	0.77	0.226	0.139	0.159	0.108	0.115	0.103
I	0.103	0.108	0.115	0.156	0.144	0.16	0.17	0.165	0.277	0.111	0.186	0.139	0.578	0.661	0.597	0.61	0.844	0.784	0.228	0.132	0.142	0.119	0.11	0.128
L	0.119	0.085	0.125	0.157	0.127	0.134	0.177	0.147	0.15	0.158	0.154	0.155	0.619	0.703	0.677	0.661	0.847	0.864	0.269	0.147	0.138	0.331	0.112	0.13
V	0.112	0.191	0.122	0.13	0.117	0.13	0.387	0.148	0.17	0.115	0.242	0.139	0.659	0.671	0.621	0.641	0.805	0.82	0.275	0.142	0.132	0.117	0.104	0.113
M	0.134	0.136	0.115	0.117	0.14	0.148	0.225	0.188	0.144	0.137	0.16	0.142	0.78	0.826	0.964	0.789	0.848	0.852	0.266	0.152	0.122	0.139	0.107	0.109
F	0.125	0.089	0.1	0.125	0.119	0.141	0.205	0.178	0.128	0.183	0.135	0.114	0.608	0.67	1	0.836	0.909	0.839	0.241	0.16	0.127	0.125	0.107	0.118
Y	0.113	0.094	0.082	0.107	0.137	0.147	0.185	0.207	0.159	0.29	0.158	0.104	0.622	0.672	0.816	0.965	0.929	0.901	0.298	0.16	0.135	0.116	0.105	0.108
W	0.117	0.069	0.068	0.123	0.121	0.122	0.173	0.184	0.151	0.253	0.133	0.106	0.566	0.713	0.979	0.968	0.943	0.859	0.311	0.206	0.124	0.112	0.103	0.105
Kme3-A
	Unmodified						Mono-methyl						Di-methyl						Tri-methyl
K	0	0	0	0.00011805	0	0	0	0	0	0	0	0	0.0007083	0	0	0	0	0	0.150159	0.124661	0.0632747	0.0513517	0.0383662	0.00413174
R	0	0	0.0018888	0	0	0	0	0	0	0	0	0	0	0	0	0	0	0	0.192657	0.275646	0.158423	0.0820446	0.06174	0.00224295
H	0.00059025	0	0	0	0	0	0	0	0	0	0	0	0	0.00011805	0	0.00613859	0	0.00035415	0.149451	0.204108	0.0676425	0.0360052	0.0676425	0.0845237
D	0	0	0	0.0002361	0	0.00011805	0	0	0	0	0	0	0	0	0	0	0	0	0.0623303	0.107543	0.0600874	0.014284	0.0250266	0.00011805
E	0	0.0016527	0.0018888	0	0	0	0.0002361	0.00011805	0	0	0	0	0	0	0.00011805	0.00011805	0.00011805	0.0004722	0.0526502	0.0447409	0.0312832	0.0808641	0.0262071	0
N	0	0.00708299	0.00460394	0.00035415	0	0	0	0.00035415	0	0	0	0.0002361	0.00566639	0	0.00082635	0.0021249	0	0.0112147	0.134223	0.097155	0.0410813	0.021249	0.160312	1
Q	0.00011805	0	0	0	0.00059025	0.0002361	0	0.0021249	0.0004722	0	0	0	0	0	0	0.00035415	0	0	0.121945	0.0800378	0.0701216	0.115807	0.0239641	0.0105064
S	0.00011805	0.00011805	0	0	0.0004722	0	0.0016527	0.0025971	0.00011805	0	0	0	0	0	0.00011805	0.00011805	0	0	0.0919608	0.100106	0.0742533	0.0387203	0.231023	0.108252
T	0.00011805	0.00059025	0.0007083	0	0.0132216	0.00011805	0	0	0	0	0	0	0	0	0	0.0002361	0	0	0.12407	0.0821627	0.068705	0.0373037	0.0700035	0.589069
A	0	0	0.00011805	0	0	0	0	0.00011805	0	0	0	0	0	0.0004722	0	0	0	0	0.042734	0.0395467	0.078267	0.123716	0.0701216	0.00448589
G	0	0.00035415	0	0.0002361	0.00011805	0	0.00991618	0	0	0	0	0	0	0	0	0	0	0	0.0933774	0.0737811	0.0878291	0.0198324	0.0813363	0.00011805
P	0	0.00566639	0	0.0004722	0.00011805	0.0004722	0	0	0	0	0	0	0	0	0	0.00011805	0	0	0.0833432	0.0518239	0.0231378	0.0700035	0.094912	0.00011805
I	0.00011805	0.00011805	0	0	0	0.0004722	0	0	0	0	0	0	0	0	0	0	0	0	0.0532405	0.0594971	0.0322276	0.0291583	0.00436784	0.0007083
L	0.0004722	0.0018888	0.00011805	0.00106245	0.00059025	0	0	0	0	0.00035415	0.00377759	0	0	0	0	0	0	0	0.0980994	0.0349428	0.0264432	0.150041	0.00590249	0
V	0	0	0	0	0.0002361	0.0004722	0.00731909	0	0	0	0	0	0	0	0	0	0	0	0.0960925	0.0452131	0.0216031	0.117223	0.0145201	0.00035415
M	0	0	0	0	0	0.0004722	0	0.00011805	0	0	0	0	0	0.0014166	0.0014166	0	0	0	0.166568	0.108606	0.0506434	0.0506434	0.0201865	0.0004722
F	0	0.00129855	0	0	0	0	0	0	0	0	0	0.0201865	0	0	0	0	0	0	0.0700035	0.0550112	0.0422618	0.011923	0.0149923	0
Y	0	0	0	0	0	0	0	0	0	0	0.00011805	0	0.00106245	0	0.00011805	0	0.00011805	0	0.0855861	0.0728367	0.0541849	0.00389564	0.0018888	0
W	0	0	0	0	0	0	0.00035415	0.00011805	0	0	0	0	0	0	0.0002361	0.00011805	0.00342344	0.00011805	0.0803919	0.0809822	0.0511156	0.0187699	0.0272695	0
Kme3-B
	Unmodified						Mono-methyl						Di-methyl						Tri-methyl
K	0	0	0	0	0.001	0.004	0	0	0	0	0	0	0	0.002	0	0	0	0	0.237	0.106	0.079	0.007	0.048	0.182
R	0	0	0.003	0	0.001	0	0	0	0	0	0	0	0	0	0	0.011	0.011	0	0.197	0.153	0.186	0.037	0.068	0.062
H	0	0	0	0	0	0	0	0	0	0	0	0.001	0	0	0	0	0.02	0	0.249	0.21	0.12	0.055	0.088	0.1
D	0	0	0.016	0	0.012	0	0	0.001	0	0.001	0	0.029	0	0	0	0	0	0	0.172	0.226	0.206	0.064	0.093	0.057
E	0	0	0	0.005	0.001	0	0	0	0	0	0	0	0	0	0	0	0	0	0.136	0.458	1	0.327	0.089	0.072
N	0.001	0	0	0.001	0.001	0	0	0.026	0	0	0	0.013	0.004	0	0	0.002	0	0	0.208	0.139	0.098	0.018	0.037	0.053
Q	0	0	0.01	0	0	0.001	0	0	0	0	0	0.001	0	0.038	0.001	0	0	0	0.174	0.093	0.129	0.033	0.045	0.039
S	0.002	0	0	0	0	0.016	0	0.001	0	0	0	0	0	0	0	0	0	0	0.225	0.14	0.116	0.027	0.059	0.062
T	0.01	0	0	0	0.006	0	0.055	0	0.001	0	0.001	0.002	0	0	0	0	0.002	0	0.161	0.112	0.139	0.031	0.057	0.053
A	0	0	0	0	0	0	0.002	0.008	0.008	0	0	0	0	0	0	0	0	0	0.085	0.074	0.096	0.083	0.038	0.053
G	0	0	0	0.005	0	0	0.004	0	0.003	0	0	0	0	0	0	0	0	0	0.148	0.103	0.051	0.018	0.054	0.037
P	0	0	0	0	0	0.017	0	0	0	0	0	0	0	0.001	0.025	0.005	0	0.008	0.093	0.148	0.061	0.043	0.075	0.054
I	0.001	0	0.009	0.007	0.001	0	0	0	0	0	0	0	0	0	0.135	0	0	0	0.138	0.127	0.068	0.047	0.068	0.045
L	0	0	0	0	0	0	0	0	0.05	0	0	0	0	0	0	0	0	0	0.168	0.081	0.04	0.056	0.051	0.037
V	0	0	0	0	0	0	0	0	0	0	0	0	0.001	0	0	0	0	0	0.137	0.077	0.045	0.058	0.059	0.056
M	0	0	0	0	0	0	0	0	0.017	0.001	0	0	0.003	0	0	0	0	0	0.288	0.193	0.06	0.052	0.074	0.084
F	0	0	0.011	0.007	0	0	0.033	0	0	0	0	0	0.003	0.001	0.003	0	0.001	0	0.094	0.222	0.086	0.118	0.099	0.038
Y	0	0	0.054	0	0	0	0	0	0	0	0.005	0	0.001	0.008	0.035	0.044	0	0	0.17	0.39	0.106	0.276	0.077	0.034
W	0	0	0.028	0	0	0	0	0	0	0	0	0.002	0	0.004	0.001	0	0	0	0.142	0.206	0.095	0.072	0.074	0.038
Kme3-C
	Unmodified						Mono-methyl						Di-methyl						Tri-methyl
K	0.004	0.01	0.009	0.008	0.01	0.019	0.019	0.017	0	0.001	0.003	0.001	0.03	0.022	0.017	0.016	0.013	0.007	0.421	0.268	0.244	0.145	0.133	0.34
R	0.005	0.01	0.01	0.016	0.017	0.019	0.022	0.018	0.004	0.002	0.001	0	0.021	0.02	0.03	0.011	0.01	0.014	0.377	0.245	0.305	0.236	0.165	0.237
H	0.002	0.003	0.012	0.011	0.013	0.011	0.01	0.003	0.009	0.006	0	0	0.026	0.027	0.022	0.018	0.018	0.027	0.487	0.356	0.328	0.288	0.27	0.302
D	0.004	0.006	0.006	0.009	0.009	0.011	0.011	0.017	0.027	0.016	0	0	0.016	0.018	0.022	0.013	0.018	0.025	0.493	0.565	0.479	0.327	0.238	0.211
E	0.006	0.008	0.007	0.005	0.007	0.011	0.004	0.008	0.026	0.026	0.001	0	0.016	0.017	0.031	0.023	0.017	0.024	0.495	0.66	1	0.567	0.239	0.28
N	0.008	0.008	0.005	0.005	0.005	0.008	0.005	0.01	0.018	0.024	0.005	0	0.027	0.024	0.022	0.027	0.023	0.032	0.491	0.378	0.401	0.265	0.355	0.193
Q	0.012	0.012	0.007	0.006	0.008	0.008	0.003	0.009	0.019	0.018	0.013	0	0.013	0.02	0.024	0.018	0.021	0.032	0.519	0.375	0.374	0.353	0.241	0.227
S	0.013	0.012	0.003	0.004	0.007	0.012	0.007	0.009	0.021	0.012	0.008	0	0.016	0.014	0.024	0.018	0.02	0.031	0.508	0.408	0.423	0.252	0.284	0.189
T	0.01	0.01	0.003	0.006	0.007	0.01	0.01	0.009	0.018	0.016	0.003	0	0.015	0.012	0.022	0.016	0.018	0.03	0.467	0.471	0.393	0.229	0.273	0.233
A	0.013	0.012	0.009	0.01	0.009	0.013	0.008	0.013	0.025	0.018	0.004	0.003	0.018	0.015	0.014	0.019	0.028	0.033	0.365	0.335	0.349	0.226	0.17	0.21
G	0.013	0.012	0.012	0.009	0.011	0.01	0.016	0.018	0.016	0.012	0.004	0.009	0.015	0.017	0.012	0.019	0.021	0.043	0.434	0.346	0.225	0.22	0.249	0.178
P	0.015	0.013	0.012	0.007	0.007	0.011	0.014	0.014	0.017	0.016	0.013	0.002	0.137	0.024	0.02	0.04	0.029	0.04	0.45	0.363	0.28	0.312	0.242	0.237
I	0.015	0.012	0.012	0.012	0.008	0.008	0.012	0.015	0.019	0.021	0.015	0	0.017	0.016	0.016	0.017	0.026	0.037	0.357	0.414	0.284	0.126	0.281	0.19
L	0.016	0.012	0.013	0.015	0.01	0.009	0.013	0.014	0.019	0.022	0.017	0	0.017	0.017	0.02	0.016	0.021	0.041	0.449	0.328	0.213	0.274	0.322	0.176
V	0.023	0.016	0.014	0.015	0.012	0.011	0.012	0.016	0.021	0.025	0.022	0	0.02	0.016	0.02	0.019	0.02	0.034	0.469	0.305	0.262	0.209	0.217	0.182
M	0.019	0.02	0.015	0.014	0.014	0.013	0.017	0.02	0.02	0.022	0.012	0.001	0.021	0.02	0.027	0.019	0.024	0.036	0.51	0.407	0.33	0.158	0.235	0.197
F	0.021	0.026	0.023	0.018	0.017	0.015	0.017	0.013	0.013	0.015	0.003	0.003	0.015	0.033	0.031	0.02	0.031	0.04	0.377	0.46	0.298	0.265	0.259	0.181
Y	0.024	0.027	0.026	0.025	0.02	0.019	0.019	0.014	0.015	0.011	0.009	0.006	0.014	0.055	0.027	0.095	0.027	0.041	0.391	0.555	0.294	0.434	0.286	0.161
W	0.019	0.021	0.026	0.022	0.019	0.017	0.022	0.019	0.012	0.008	0.005	0.009	0.011	0.023	0.025	0.023	0.025	0.041	0.273	0.321	0.252	0.18	0.273	0.159
Kme3-D
	Unmodified						Mono-methyl						Di-methyl						Tri-methyl
K	0.025	0	0	0	0.006	0	0.121	0.116	0.001	0	0	0	0	0	0	0	0	0.017	0.85	0.761	0.47	0.321	0.423	0.749
R	0	0	0	0	0.006	0	0	0	0	0	0	0	0.051	0	0	0	0	0	0.959	0.853	0.791	0.407	0.372	0.434
H	0	0	0	0.04	0	0	0	0	0	0	0	0	0	0	0	0.012	0	0	1	0.88	0.469	0.638	0.536	0.395
D	0	0	0	0	0	0	0	0	0	0	0	0	0	0	0	0	0.024	0	0.748	0.848	0.843	0.636	0.536	0.42
E	0	0.014	0.049	0	0	0	0	0	0	0	0	0	0	0	0	0	0	0	0.677	0.54	0.756	0.476	0.185	0.222
N	0	0	0	0	0	0	0	0	0.008	0	0	0	0	0	0	0	0	0	0.667	0.621	0.449	0.328	0.218	0.368
Q	0.011	0	0	0	0	0.003	0	0	0	0	0	0	0	0	0	0	0	0	0.897	0.373	0.399	0.261	0.25	0.374
S	0	0	0	0	0.003	0	0.002	0	0	0	0	0	0	0	0	0	0	0	0.915	0.531	0.437	0.292	0.471	0.381
T	0	0	0	0	0	0.009	0	0	0	0	0.002	0	0	0	0	0	0.042	0.113	0.793	0.7	0.61	0.276	0.313	0.451
A	0.016	0	0	0.022	0	0	0	0	0	0	0	0	0	0	0	0	0	0	0.468	0.447	0.532	0.267	0.227	0.326
G	0.023	0	0	0	0.059	0	0	0	0	0	0	0	0	0	0	0	0	0	0.566	0.551	0.42	0.227	0.353	0.256
P	0	0	0	0	0	0	0	0	0	0	0	0	0	0	0	0	0	0	0.524	0.734	0.509	0.289	0.54	0.322
I	0	0.063	0.063	0	0	0	0	0	0	0	0	0	0	0	0	0	0	0	0.449	0.703	0.509	0.233	0.384	0.335
L	0	0.028	0	0	0	0	0	0	0	0	0	0	0	0	0	0	0	0	0.717	0.388	0.32	0.544	0.396	0.307
V	0	0	0	0	0	0	0	0	0	0	0.004	0	0	0	0	0	0	0	0.756	0.343	0.252	0.354	0.306	0.285
M	0	0	0	0	0	0.168	0	0	0	0	0	0	0	0	0	0	0	0	0.893	0.636	0.391	0.186	0.517	0.481
F	0	0	0	0	0	0	0	0	0	0	0	0	0	0	0	0	0	0	0.592	0.604	0.269	0.484	0.452	0.242
Y	0	0	0	0	0	0	0	0	0	0	0	0	0	0	0	0	0	0	0.578	0.736	0.354	0.358	0.307	0.184
W	0	0	0	0	0	0	0	0	0	0	0	0	0	0	0	0	0	0	0.453	0.584	0.381	0.432	0.435	0.167
Kme3-E
	Unmodified						Mono-methyl						Di-methyl						Tri-methyl
K	0.049	0.188	0.236	0.278	0.278	0.206	0.186	0.258	0.228	0.249	0.266	0.239	0.272	0.25	0.226	0.225	0.239	0.24	0.807	0.625	0.614	0.519	0.463	0.629
R	0.071	0.194	0.118	0.065	0.117	0.144	0.146	0.156	0.236	0.221	0.378	0.349	0.269	0.223	0.223	0.191	0.222	0.25	0.824	0.693	0.754	0.528	0.37	0.672
H	0.114	0.161	0.082	0.047	0.046	0.038	0.035	0.046	0.146	0.208	0.275	0.299	0.269	0.246	0.233	0.171	0.18	0.213	0.689	0.78	0.658	0.668	0.432	0.691
D	0.109	0.148	0.138	0.128	0.073	0.026	0.031	0.035	0.08	0.216	0.245	0.301	0.225	0.232	0.252	0.161	0.17	0.2	0.615	0.685	0.739	0.519	0.425	0.611
E	0.118	0.126	0.125	0.163	0.107	0.04	0.024	0.027	0.036	0.141	0.23	0.255	0.225	0.224	0.218	0.131	0.154	0.134	0.666	0.688	0.644	0.489	0.429	0.694
N	0.126	0.114	0.124	0.116	0.108	0.055	0.038	0.028	0.032	0.039	0.181	0.239	0.206	0.154	0.17	0.125	0.144	0.146	0.71	0.716	0.677	0.556	0.398	0.68
Q	0.125	0.128	0.104	0.099	0.091	0.06	0.056	0.035	0.033	0.037	0.057	0.176	0.222	0.199	0.156	0.121	0.183	0.168	0.692	0.642	0.712	0.63	0.462	0.72
S	0.134	0.13	0.101	0.095	0.086	0.075	0.064	0.047	0.033	0.032	0.039	0.073	0.231	0.242	0.196	0.139	0.179	0.227	0.719	0.675	0.709	0.581	0.433	0.651
T	0.134	0.143	0.106	0.102	0.075	0.066	0.072	0.062	0.028	0.029	0.036	0.053	0.235	0.189	0.212	0.177	0.201	0.26	0.788	0.72	0.795	0.635	0.459	0.652
A	0.13	0.161	0.147	0.134	0.103	0.064	0.071	0.061	0.042	0.039	0.042	0.048	0.246	0.197	0.216	0.17	0.23	0.282	0.749	0.679	0.868	0.686	0.439	0.589
G	0.132	0.14	0.138	0.133	0.119	0.069	0.069	0.063	0.054	0.043	0.058	0.058	0.26	0.222	0.2	0.171	0.239	0.363	0.816	0.822	0.712	0.571	0.568	0.617
P	0.147	0.136	0.129	0.131	0.128	0.098	0.067	0.072	0.067	0.053	0.048	0.061	0.208	0.226	0.201	0.192	0.234	0.345	0.846	0.868	0.97	0.657	0.676	0.608
I	0.169	0.157	0.153	0.141	0.165	0.158	0.09	0.088	0.091	0.082	0.056	0.061	0.233	0.239	0.204	0.197	0.212	0.302	0.779	0.837	0.75	0.553	0.508	0.342
L	0.168	0.166	0.143	0.183	0.141	0.151	0.141	0.079	0.097	0.091	0.057	0.055	0.263	0.264	0.228	0.214	0.211	0.27	0.708	0.712	0.648	0.533	0.651	0.433
V	0.182	0.181	0.162	0.143	0.147	0.16	0.161	0.103	0.094	0.08	0.058	0.057	0.258	0.272	0.227	0.179	0.216	0.264	0.779	0.767	0.757	0.566	0.565	0.441
M	0.199	0.194	0.238	0.193	0.163	0.163	0.172	0.107	0.107	0.072	0.06	0.067	0.243	0.247	0.234	0.194	0.205	0.301	0.9	0.843	0.77	0.517	0.674	0.456
F	0.202	0.213	0.189	0.201	0.174	0.174	0.169	0.133	0.085	0.081	0.064	0.055	0.253	0.198	0.224	0.444	0.245	0.38	0.878	0.808	0.748	0.696	0.735	0.516
Y	0.218	0.221	0.202	0.193	0.192	0.178	0.187	0.151	0.097	0.082	0.076	0.061	0.271	0.219	0.241	0.348	0.326	0.435	1	0.952	0.867	0.689	0.634	0.607
W	0.216	0.206	0.196	0.187	0.179	0.169	0.189	0.143	0.086	0.087	0.067	0.054	0.253	0.229	0.197	0.301	0.299	0.473	0.936	0.967	0.78	0.688	0.616	0.621

## Sheet: Sup Table 4
Lysine Methylation Site	Number of Site Identifications	Site Reported in PhosphoSitePlus?	Protein Name	Number of Protein Methylation Events	Number of K's in Protein	Protein Previously Reported to be Methylated in PhosphoSitePlus?
P68104-K165-m2	17	Yes	Elongation factor 1-alpha 1	25	47	Yes
P0DP25-K116-m3	16	No	Calmodulin-3	8	8	No
P68104-K318-m2	15	Yes	Elongation factor 1-alpha 1	25	47	Yes
P68104-K55-m2	15	Yes	Elongation factor 1-alpha 1	25	47	Yes
Q05639-K55-m2	15	Yes	Elongation factor 1-alpha 2	24	46	Yes
Q6Q759-K290-m2	15	No	Sperm-associated antigen 17	3	221	Yes
P05141-K52-m3	14	Yes	ADP/ATP translocase 2	5	23	Yes
P11021-K585-m3	13	Yes	Endoplasmic reticulum chaperone BiP	4	61	Yes
Q7L9B9-K438-m3	13	No	Endonuclease/exonuclease/phosphatase family domain-containing protein 1	2	32	No
Q7L9B9-K441-m3	13	No	Endonuclease/exonuclease/phosphatase family domain-containing protein 1	2	32	No
Q05639-K165-m2	12	Yes	Elongation factor 1-alpha 2	24	46	Yes
Q05639-K318-m2	12	Yes	Elongation factor 1-alpha 2	24	46	Yes
P11142-K561-m3	12	Yes	Heat shock cognate 71 kDa protein	6	54	Yes
Q6P2Q9-K1425-m3	12	Yes	Pre-mRNA-processing-splicing factor 8	7	152	Yes
P68104-K165-m1	11	Yes	Elongation factor 1-alpha 1	25	47	Yes
Q01081-K39-m1	11	Yes	Splicing factor U2AF 35 kDa subunit	1	10	Yes
O14979-K161-m1	10	Yes	Heterogeneous nuclear ribonucleoprotein D-like	2	28	Yes
O95997-K21-m2	10	No	Securin	4	20	No
P38117-K200-m2	10	Yes	Electron transfer flavoprotein subunit beta	3	25	Yes
P0DMV9-K561-m2	9	No	Heat shock 70 kDa protein 1B	4	50	No
Q16850-K160-m3	9	No	Lanosterol 14-alpha demethylase	1	32	No
Q9H967-K122-m3	9	No	WD repeat-containing protein 76	3	43	No

## Sheet: Sup Table 5
Kme_Site	Site.Probability	Peptide.Sequence	Position.in.Peptide	Motif	Modification	Modified.PSMs	Uncertain.Modified.PSMs	Unmodified.PSMs	Protein.Accession	Protein.Description	Position.in.Protein	Cell.Type	Enrichment
Q6NV74-K370-m1	99.8	VEPPSPPEGPPNPGPDGGKQDGEAPPAGPCAPATDK	19	PGPDGGkQDGEAP	m1	3	0	0	Q6NV74	Uncharacterized protein KIAA1211-like OS=Homo sapiens OX=9606 GN=KIAA1211L PE=1 SV=3	370	HEK293T	Kme1-A Rep 1
Q05639-K55-m1	100	GSFKYAWVLDK	4	MGKGSFkYAWVLD	m1	1	0	5	Q05639	Elongation factor 1-alpha 2 OS=Homo sapiens OX=9606 GN=EEF1A2 PE=1 SV=1	55	HEK293T	Kme1-A Rep 1
P12757-K354-m1	100	EKFSMRSGKRNQSK	2	LEEMKEkFSMRSG	m1	1	0	0	P12757	Ski-like protein OS=Homo sapiens OX=9606 GN=SKIL PE=1 SV=2	354	HEK293T	Kme1-A Rep 1
Q8IXF9-K264-m1	99.5	GKPAPASGDTQTPAKGSSVREPGR	2	YRAPRGkPAPASG	m1	1	0	0	Q8IXF9	Aquaporin-12A OS=Homo sapiens OX=9606 GN=AQP12A PE=2 SV=1	264	HEK293T	Kme1-A Rep 1
P80511-K22-m1	100	KGHFDTLSKGELK	1	HQYSVRkGHFDTL	m1	1	1	0	P80511	Protein S100-A12 OS=Homo sapiens OX=9606 GN=S100A12 PE=1 SV=2	22	HEK293T	Kme1-A Rep 1
P08133-K354-m1	97.1	VELKGTVRPANDFNPDADAK	4	VARVELkGTVRPA	m1	2	0	0	P08133	Annexin A6 OS=Homo sapiens OX=9606 GN=ANXA6 PE=1 SV=3	354	HEK293T	Kme1-A Rep 1
P07305-K139-m1	100	KPKATPVK	3	APTKKPkATPVKK	m1	1	0	0	P07305	Histone H1.0 OS=Homo sapiens OX=9606 GN=H1-0 PE=1 SV=3	139	HEK293T	Kme1-A Rep 1
P27816-K871-m1	99.8	KTTTLSGTAPAAGVVPSRVKATPMPSRPSTTPFIDK	1	STSSMKkTTTLSG	m1	2	0	3	P27816	Microtubule-associated protein 4 OS=Homo sapiens OX=9606 GN=MAP4 PE=1 SV=3	871	HEK293T	Kme1-A Rep 1
A4UGR9-K1698-m1	99.9	TEEIIKGNMLATLKSLKESSHRWK	14	NMLATLkSLKESS	m1	1	0	0	A4UGR9	Xin actin-binding repeat-containing protein 2 OS=Homo sapiens OX=9606 GN=XIRP2 PE=1 SV=2	1698	HEK293T	Kme1-A Rep 1
Q9C091-K951-m1	99.5	NKSGRGHMLIIRVPSVQLAMLAKERLQEVR	2	SSPGKNkSGRGHM	m1	2	0	0	Q9C091	GREB1-like protein OS=Homo sapiens OX=9606 GN=GREB1L PE=1 SV=2	951	HEK293T	Kme1-A Rep 1
Q9UKV3-K81-m1	100	VTDLKAALEQR	5	LRVTDLkAALEQR	m1	1	0	0	Q9UKV3	Apoptotic chromatin condensation inducer in the nucleus OS=Homo sapiens OX=9606 GN=ACIN1 PE=1 SV=2	81	HEK293T	Kme1-A Rep 1
P14406-K25-m1	100	TISTASRRHFKNK	11	ASRRHFkNKVPEK	m1	1	1	0	P14406	Cytochrome c oxidase subunit 7A2, mitochondrial OS=Homo sapiens OX=9606 GN=COX7A2 PE=1 SV=1	25	HEK293T	Kme1-A Rep 1
Q96ME7-K274-m1	97.5	KCGKGAAELEKMTLK	1	YLYHVRkCGKGAA	m1	1	0	0	Q96ME7	Zinc finger protein 512 OS=Homo sapiens OX=9606 GN=ZNF512 PE=1 SV=2	274	HEK293T	Kme1-A Rep 1
Q8TB73-K432-m1	98.9	KGASMLKILATTRPTK	7	KGASMLkILATTR	m1	1	0	0	Q8TB73	Protein NDNF OS=Homo sapiens OX=9606 GN=NDNF PE=1 SV=2	432	HEK293T	Kme1-A Rep 1
Q3LXA3-K179-m1	97.2	GLCGTVLIHKVAGALAEAGVGLEEIAKQVNVVAK	27	GLEEIAkQVNVVA	m1	2	0	0	Q3LXA3	Triokinase/FMN cyclase OS=Homo sapiens OX=9606 GN=TKFC PE=1 SV=2	179	HEK293T	Kme1-A Rep 1
Q9ULL5-K1648-m1	95.3	LYVKFLENVNKKDYVRVCAR	4	YQRLYVkFLENVN	m1	1	0	0	Q9ULL5	Proline-rich protein 12 OS=Homo sapiens OX=9606 GN=PRR12 PE=1 SV=3	1648	HEK293T	Kme1-A Rep 1
Q96L96-K904-m1	97.7	KAQADKGTQEDRRMQGEK	18	RRMQGEkGMQGEK	m1	1	0	0	Q96L96	Alpha-protein kinase 3 OS=Homo sapiens OX=9606 GN=ALPK3 PE=1 SV=2	904	HEK293T	Kme1-A Rep 1
P31327-K757-m1	93.2	NVVSGKTSACFEPSLDYMVTKIPRWDLDR	6	KNVVSGkTSACFE	m1	1	0	1	P31327	Carbamoyl-phosphate synthase [ammonia], mitochondrial OS=Homo sapiens OX=9606 GN=CPS1 PE=1 SV=2	757	HEK293T	Kme1-A Rep 1
Q5TAT6-K328-m1	96.8	KGERGMPGMPGKHGAKGAPGIAVAGMK	12	MPGMPGkHGAKGA	m1	1	0	0	Q5TAT6	Collagen alpha-1(XIII) chain OS=Homo sapiens OX=9606 GN=COL13A1 PE=1 SV=1	328	HEK293T	Kme1-A Rep 1
Q8NFC6-K1026-m1	97.3	KLSDGHKSRSLKHSSKDIK	12	HKSRSLkHSSKDI	m1	5	0	1	Q8NFC6	Biorientation of chromosomes in cell division protein 1-like 1 OS=Homo sapiens OX=9606 GN=BOD1L1 PE=1 SV=2	1026	HEK293T	Kme1-A Rep 1
Q8NFC6-K1030-m1	94.9	KLSDGHKSRSLKHSSKDIK	16	SLKHSSkDIKKKD	m1	5	0	1	Q8NFC6	Biorientation of chromosomes in cell division protein 1-like 1 OS=Homo sapiens OX=9606 GN=BOD1L1 PE=1 SV=2	1030	HEK293T	Kme1-A Rep 1
O95997-K25-m1	99.3	VVAKDGLKLGSGPSIK	8	VAKDGLkLGSGPS	m1	1	0	1	O95997	Securin OS=Homo sapiens OX=9606 GN=PTTG1 PE=1 SV=1	25	HEK293T	Kme1-A Rep 1
O15050-K1852-m1	96.5	TKTLPISKLSYSASQFYLEAAAKYLSANK	2	EEMLKTkTLPISK	m1	3	0	0	O15050	TPR and ankyrin repeat-containing protein 1 OS=Homo sapiens OX=9606 GN=TRANK1 PE=2 SV=4	1852	HEK293T	Kme1-A Rep 1
Q9BXX3-K460-m1	99.8	SKMIACPTKESSTKASANDQRFPSESK	14	TKESSTkASANDQ	m1	1	0	0	Q9BXX3	Ankyrin repeat domain-containing protein 30A OS=Homo sapiens OX=9606 GN=ANKRD30A PE=2 SV=3	460	HEK293T	Kme1-A Rep 1
Q9UMD9-K356-m1	98.3	KEMELLIMTKDSGKVFTASPASIAATSFSEDTLKKEK	1	DNTPAKkEMELLI	m1	2	0	0	Q9UMD9	Collagen alpha-1(XVII) chain OS=Homo sapiens OX=9606 GN=COL17A1 PE=1 SV=3	356	HEK293T	Kme1-A Rep 1
P49903-K298-m1	100	NEVSFVIHNLPVLAK	15	NLPVLAkMAAVSK	m1	1	0	2	P49903	Selenide, water dikinase 1 OS=Homo sapiens OX=9606 GN=SEPHS1 PE=1 SV=2	298	HEK293T	Kme1-A Rep 1
Q13901-K119-m1	100	FVKNALWEPK	3	AASRFVkNALWEP	m1	5	0	0	Q13901	Nuclear nucleic acid-binding protein C1D OS=Homo sapiens OX=9606 GN=C1D PE=1 SV=1	119	HEK293T	Kme1-A Rep 1
Q4VCS5-K156-m1	100	LNPGKMHQDEGLR	5	QRLNPGkMHQDEG	m1	2	0	0	Q4VCS5	Angiomotin OS=Homo sapiens OX=9606 GN=AMOT PE=1 SV=1	156	HEK293T	Kme1-A Rep 1
O60610-K476-m1	99.9	VEKSEAKAAELEKKLDSELTAR	3	DKTKVEkSEAKAA	m1	1	0	0	O60610	Protein diaphanous homolog 1 OS=Homo sapiens OX=9606 GN=DIAPH1 PE=1 SV=2	476	HEK293T	Kme1-A Rep 1
Q5VVJ2-K135-m1	100	TAKIMVHSPTKPASYSVKWTIEEKELFEQGLAK	33	FEQGLAkFGRRWT	m1	3	0	0	Q5VVJ2	Histone H2A deubiquitinase MYSM1 OS=Homo sapiens OX=9606 GN=MYSM1 PE=1 SV=1	135	HEK293T	Kme1-A Rep 1
Q7Z6G8-K1112-m1	98.4	VPTIILSVSYKGVKFIDATNK	11	ILSVSYkGVKFID	m1	1	0	0	Q7Z6G8	Ankyrin repeat and sterile alpha motif domain-containing protein 1B OS=Homo sapiens OX=9606 GN=ANKS1B PE=1 SV=2	1112	HEK293T	Kme1-A Rep 1
Q86U86-K250-m1	96.6	SIHAMAKDIDLLAKNAKTYNEPGSQVFKDANSIK	7	SIHAMAkDIDLLA	m1	1	0	0	Q86U86	Protein polybromo-1 OS=Homo sapiens OX=9606 GN=PBRM1 PE=1 SV=1	250	HEK293T	Kme1-A Rep 1
Q92800-K736-m1	100	YSQADALKYVGIER	8	SQADALkYVGIER	m1	3	0	0	Q92800	Histone-lysine N-methyltransferase EZH1 OS=Homo sapiens OX=9606 GN=EZH1 PE=1 SV=2	736	HEK293T	Kme1-A Rep 1
P06744-K128-m1	96	AVLHVALRNRSNTPILVDGKDVMPEVNKVLDKMK	32	VNKVLDkMKSFCQ	m1	1	0	0	P06744	Glucose-6-phosphate isomerase OS=Homo sapiens OX=9606 GN=GPI PE=1 SV=4	128	HEK293T	Kme1-A Rep 1
P06744-K116-m1	95.9	AVLHVALRNRSNTPILVDGKDVMPEVNKVLDKMK	20	PILVDGkDVMPEV	m1	1	0	0	P06744	Glucose-6-phosphate isomerase OS=Homo sapiens OX=9606 GN=GPI PE=1 SV=4	116	HEK293T	Kme1-A Rep 1
Q5JU85-K731-m1	94.3	DSLREPPATGLCKQTYQR	13	PATGLCkQTYQRE	m1	1	0	0	Q5JU85	IQ motif and SEC7 domain-containing protein 2 OS=Homo sapiens OX=9606 GN=IQSEC2 PE=1 SV=2	731	HEK293T	Kme1-A Rep 1
Q7Z7M9-K399-m1	100	INITAKAPSTEYNQSHIK	6	KINITAkAPSTEY	m1	2	0	0	Q7Z7M9	Polypeptide N-acetylgalactosaminyltransferase 5 OS=Homo sapiens OX=9606 GN=GALNT5 PE=1 SV=1	399	HEK293T	Kme1-A Rep 1
A0AV02-K354-m1	97.6	ILQCIAQEKVIPALACLGQGK	21	ACLGQGkGPNKTP	m1	1	0	0	A0AV02	Solute carrier family 12 member 8 OS=Homo sapiens OX=9606 GN=SLC12A8 PE=2 SV=4	354	HEK293T	Kme1-A Rep 1
Q6ICG6-K152-m1	91.1	KKSQQVFASPSKHPMDSKGEESK	18	KHPMDSkGEESKI	m1	6	0	1	Q6ICG6	Uncharacterized protein KIAA0930 OS=Homo sapiens OX=9606 GN=KIAA0930 PE=1 SV=1	152	HEK293T	Kme1-A Rep 1
Q5JPB2-K449-m1	100	KTGLSKQGSIDLPTPYTYK	19	PTPYTYkDSFHFD	m1	1	0	0	Q5JPB2	Zinc finger protein 831 OS=Homo sapiens OX=9606 GN=ZNF831 PE=2 SV=4	449	HEK293T	Kme1-A Rep 1
Q5JPB2-K431-m1	97.4	KTGLSKQGSIDLPTPYTYK	1	DNVRPRkTGLSKQ	m1	1	0	0	Q5JPB2	Zinc finger protein 831 OS=Homo sapiens OX=9606 GN=ZNF831 PE=2 SV=4	431	HEK293T	Kme1-A Rep 1
Q17RW2-K1338-m1	99.3	TGLAGAPGPPGVKGSSGLPGSPGIQGPK	13	PGPPGVkGSSGLP	m1	1	0	0	Q17RW2	Collagen alpha-1(XXIV) chain OS=Homo sapiens OX=9606 GN=COL24A1 PE=1 SV=2	1338	HEK293T	Kme1-A Rep 1
Q8NB90-K780-m1	100	IDKALMRPGRIDR	3	RPDRIDkALMRPG	m1	1	0	0	Q8NB90	ATPase family protein 2 homolog OS=Homo sapiens OX=9606 GN=SPATA5 PE=1 SV=3	780	HEK293T	Kme1-A Rep 1
Q13875-K178-m1	97.2	SKQQPRSSPLRGPGASRGGSPVKASR	23	RGGSPVkASRFW	m1	1	0	0	Q13875	Myelin-associated oligodendrocyte basic protein OS=Homo sapiens OX=9606 GN=MOBP PE=1 SV=2	178	HEK293T	Kme1-A Rep 1
Q8NC51-K52-m1	99.8	KKEAGGGGVGGPGAKSAAQAAAQTNSNAAGK	15	VGGPGAkSAAQAA	m1	1	0	0	Q8NC51	Plasminogen activator inhibitor 1 RNA-binding protein OS=Homo sapiens OX=9606 GN=SERBP1 PE=1 SV=2	52	HEK293T	Kme1-A Rep 1
Q14204-K3284-m1	96.7	QQEVIADKQMSVKEDLDKVEPAVIEAQNAVK	18	VKEDLDkVEPAVI	m1	1	0	1	Q14204	Cytoplasmic dynein 1 heavy chain 1 OS=Homo sapiens OX=9606 GN=DYNC1H1 PE=1 SV=5	3284	HEK293T	Kme1-A Rep 1
Q9HD67-K1404-m1	100	EVKNSPKMSSLK	3	WLHKEVkNSPKMS	m1	1	0	0	Q9HD67	Unconventional myosin-X OS=Homo sapiens OX=9606 GN=MYO10 PE=1 SV=3	1404	HEK293T	Kme1-A Rep 1
Q9HD67-K1408-m1	100	EVKNSPKMSSLK	7	EVKNSPkMSSLKL	m1	1	0	0	Q9HD67	Unconventional myosin-X OS=Homo sapiens OX=9606 GN=MYO10 PE=1 SV=3	1408	HEK293T	Kme1-A Rep 1
P20929-K866-m1	97.7	SKGKMIGALSINDDPKMLHSLK	16	SINDDPkMLHSLK	m1	1	0	1	P20929	Nebulin OS=Homo sapiens OX=9606 GN=NEB PE=1 SV=5	866	HEK293T	Kme1-A Rep 1
O00507-K330-m1	99.8	SLKNLASRISGQDETIKNLEIFR	17	GQDETIkNLEIFR	m1	1	0	0	O00507	Probable ubiquitin carboxyl-terminal hydrolase FAF-Y OS=Homo sapiens OX=9606 GN=USP9Y PE=2 SV=2	330	HEK293T	Kme1-A Rep 1
E9PAV3-K1357-m1	98.9	GAPTPPAVTPPSPKGTPTLPATTPSSK	27	ATTPSSkGGPTTP	m1	2	0	0	E9PAV3	Nascent polypeptide-associated complex subunit alpha, muscle-specific form OS=Homo sapiens OX=9606 GN=NACA PE=1 SV=1	1357	HEK293T	Kme1-A Rep 1
E9PAV3-K1344-m1	98.1	GAPTPPAVTPPSPKGTPTLPATTPSSK	14	VTPPSPkGTPTLP	m1	2	0	0	E9PAV3	Nascent polypeptide-associated complex subunit alpha, muscle-specific form OS=Homo sapiens OX=9606 GN=NACA PE=1 SV=1	1344	HEK293T	Kme1-A Rep 1
Q9H201-K151-m1	99.9	TKERMALEGIGIGSGQLGFSR	2	THALKTkERMALE	m1	2	0	0	Q9H201	Epsin-3 OS=Homo sapiens OX=9606 GN=EPN3 PE=2 SV=1	151	HEK293T	Kme1-A Rep 1
O15511-K81-m1	99.6	AGSIVLKVLISFKANDIEKAVQSLDKNGVDLLMK	7	AGSIVLkVLISFK	m1	3	0	0	O15511	Actin-related protein 2/3 complex subunit 5 OS=Homo sapiens OX=9606 GN=ARPC5 PE=1 SV=3	81	HEK293T	Kme1-A Rep 1
P61604-K86-m1	100	VVLDDKDYFLFR	6	KVVLDDkDYFLFR	m1	1	0	1	P61604	10 kDa heat shock protein, mitochondrial OS=Homo sapiens OX=9606 GN=HSPE1 PE=1 SV=2	86	HEK293T	Kme1-A Rep 1
P31629-K482-m1	99.7	LDVKMFEDPVSQLIPSKGDVDPSQTSMLKSTK	17	SQLIPSkGDVDPS	m1	4	0	1	P31629	Transcription factor HIVEP2 OS=Homo sapiens OX=9606 GN=HIVEP2 PE=1 SV=2	482	HEK293T	Kme1-A Rep 1
Q5VUA4-K1246-m1	99.9	VSEKLEDQLSEGRNSPEKAENK	18	GRNSPEkAENKRN	m1	1	0	0	Q5VUA4	Zinc finger protein 318 OS=Homo sapiens OX=9606 GN=ZNF318 PE=1 SV=2	1246	HEK293T	Kme1-A Rep 1
Q92817-K901-m1	99.7	KELSEDIRRTHDAKQGSESPAQAGRESEALK	14	RRTHDAkQGSESP	m1	2	2	2	Q92817	Envoplakin OS=Homo sapiens OX=9606 GN=EVPL PE=1 SV=3	901	HEK293T	Kme1-A Rep 1
Q05682-K733-m1	98.7	GNVFSSPTAAGTPNKETAGLK	15	AAGTPNkETAGLK	m1	1	0	0	Q05682	Caldesmon OS=Homo sapiens OX=9606 GN=CALD1 PE=1 SV=3	733	HEK293T	Kme1-A Rep 1
Q5T7N8-K64-m1	100	KTALWHTGHLQPKTHTHTGMHTQTHRER	1	RQAAMRkTALWHT	m1	1	0	0	Q5T7N8	Protein FAM27D1 OS=Homo sapiens OX=9606 GN=FAM27D1 PE=3 SV=2	64	HEK293T	Kme1-A Rep 1
Q14376-K100-m1	100	AVGESVQKPLDYYRVNLTGTIQLLEIMK	8	VGESVQkPLDYYR	m1	1	0	0	Q14376	UDP-glucose 4-epimerase OS=Homo sapiens OX=9606 GN=GALE PE=1 SV=2	100	HEK293T	Kme1-A Rep 1
Q16695-K80-m1	99.5	EIAQDFKTDLR	7	EIAQDFkTDLRFQ	m1	1	0	0	Q16695	Histone H3.1t OS=Homo sapiens OX=9606 GN=HIST3H3 PE=1 SV=3	80	HEK293T	Kme1-A Rep 1
Q16695-K28-m1	100	KSAPATGGVKKPHR	1	ATKVARkSAPATG	m1	1	0	0	Q16695	Histone H3.1t OS=Homo sapiens OX=9606 GN=HIST3H3 PE=1 SV=3	28	HEK293T	Kme1-A Rep 1
P27448-K480-m1	96.2	KSSGSAVGGKGIAPASPMLGNASNPNKADIPER	27	NASNPNkADIPER	m1	1	0	0	P27448	MAP/microtubule affinity-regulating kinase 3 OS=Homo sapiens OX=9606 GN=MARK3 PE=1 SV=5	480	HEK293T	Kme1-A Rep 1
P27448-K746-m1	99.9	ISGTSIAFKNIASKIANELK	14	FKNIASkIANELK	m1	1	0	0	P27448	MAP/microtubule affinity-regulating kinase 3 OS=Homo sapiens OX=9606 GN=MARK3 PE=1 SV=5	746	HEK293T	Kme1-A Rep 1
P68104-K154-m1	96.4	EHALLAYTLGVKQLIVGVNKMDSTEPPYSQKR	20	LIVGVNkMDSTEP	m1	2	0	1	P68104	Elongation factor 1-alpha 1 OS=Homo sapiens OX=9606 GN=EEF1A1 PE=1 SV=1	154	HEK293T	Kme1-A Rep 1
P68104-K55-m1	100	GSFKYAWVLDK	4	MGKGSFkYAWVLD	m1	1	0	5	P68104	Elongation factor 1-alpha 1 OS=Homo sapiens OX=9606 GN=EEF1A1 PE=1 SV=1	55	HEK293T	Kme1-A Rep 1
P68104-K165-m1	99.8	MDSTEPPYSQKR	11	EPPYSQkRYEEIV	m1	3	4	14	P68104	Elongation factor 1-alpha 1 OS=Homo sapiens OX=9606 GN=EEF1A1 PE=1 SV=1	165	HEK293T	Kme1-A Rep 1
Q9NQX4-K167-m1	100	NQSIIVSGESGAGKTVSARYAMR	14	GESGAGkTVSARY	m1	1	0	1	Q9NQX4	Unconventional myosin-Vc OS=Homo sapiens OX=9606 GN=MYO5C PE=1 SV=2	167	HEK293T	Kme1-A Rep 1
P07195-K58-m1	100	SLADELALVDVLEDKLK	15	VDVLEDkLKGEMM	m1	2	0	3	P07195	L-lactate dehydrogenase B chain OS=Homo sapiens OX=9606 GN=LDHB PE=1 SV=2	58	HEK293T	Kme1-A Rep 1
Q9BXS5-K333-m1	100	RSTANNVEIHIPVPNDADSPKFKTTVGSVK	30	TTVGSVkWVPENS	m1	2	0	0	Q9BXS5	AP-1 complex subunit mu-1 OS=Homo sapiens OX=9606 GN=AP1M1 PE=1 SV=3	333	HEK293T	Kme1-A Rep 1
Q9BXS5-K324-m1	99.8	RSTANNVEIHIPVPNDADSPKFKTTVGSVK	21	NDADSPkFKTTVG	m1	2	0	0	Q9BXS5	AP-1 complex subunit mu-1 OS=Homo sapiens OX=9606 GN=AP1M1 PE=1 SV=3	324	HEK293T	Kme1-A Rep 1
Q9UNA4-K446-m1	100	KGLIDYYLMPSLSTTSRSGK	1	ALNTAKkGLIDYY	m1	1	0	0	Q9UNA4	DNA polymerase iota OS=Homo sapiens OX=9606 GN=POLI PE=1 SV=3	446	HEK293T	Kme1-A Rep 1
Q7L592-K52-m1	99.7	IKSTGPITVAEYMKEVLTNPAKGYYVYRDMLGEK	2	HLMYKIkSTGPIT	m1	3	0	0	Q7L592	Protein arginine methyltransferase NDUFAF7, mitochondrial OS=Homo sapiens OX=9606 GN=NDUFAF7 PE=1 SV=1	52	HEK293T	Kme1-A Rep 1
Q92833-K323-m1	98.9	KQVSKVNGVTRMSSLGAGVTSAK	23	AGVTSAkKMREVR	m1	1	0	0	Q92833	Protein Jumonji OS=Homo sapiens OX=9606 GN=JARID2 PE=1 SV=2	323	HEK293T	Kme1-A Rep 1
Q92833-K305-m1	99.9	QVSKVNGVTRMSSLGAGVTSAKK	4	LRKQVSkVNGVTR	m1	4	0	0	Q92833	Protein Jumonji OS=Homo sapiens OX=9606 GN=JARID2 PE=1 SV=2	305	HEK293T	Kme1-A Rep 1
Q9NUQ3-K417-m1	98.7	WENNNKALLQMAEEKTVR	15	LQMAEEkTVRDKE	m1	2	0	0	Q9NUQ3	Gamma-taxilin OS=Homo sapiens OX=9606 GN=TXLNG PE=1 SV=2	417	HEK293T	Kme1-A Rep 1
P78524-K547-m1	97	KYNSPPTQLSLKPNSQSLRSGNWSERK	12	PTQLSLkPNSQSL	m1	2	0	0	P78524	Suppression of tumorigenicity 5 protein OS=Homo sapiens OX=9606 GN=ST5 PE=1 SV=3	547	HEK293T	Kme1-A Rep 1
P42331-K625-m1	96.2	NKALEEEVKEFVKSMKEPK	2	DVEKRNkALEEEV	m1	3	0	0	P42331	Rho GTPase-activating protein 25 OS=Homo sapiens OX=9606 GN=ARHGAP25 PE=1 SV=2	625	HEK293T	Kme1-A Rep 1
P11021-K585-m1	100	LGGKLSSEDK	4	KEKLGGkLSSEDK	m1	6	0	1	P11021	Endoplasmic reticulum chaperone BiP OS=Homo sapiens OX=9606 GN=HSPA5 PE=1 SV=2	585	HEK293T	Kme1-A Rep 1
Q8NFI4-K132-m1	100	KVAAIEVLNDGELQK	15	NDGELQkAIDLFT	m1	1	0	0	Q8NFI4	Putative protein FAM10A5 OS=Homo sapiens OX=9606 GN=ST13P5 PE=5 SV=1	132	HEK293T	Kme1-A Rep 1
Q5JTC6-K12-m1	100	DEAAQAKGAAASGSTREQTAEKGAKNK	7	DEAAQAkGAAASG	m1	2	0	0	Q5JTC6	APC membrane recruitment protein 1 OS=Homo sapiens OX=9606 GN=AMER1 PE=1 SV=2	12	HEK293T	Kme1-A Rep 1
Q9Y3R0-K59-m1	100	KEGTTLGLTVSGGIDKDGKPRVSNLR	1	VVELMKkEGTTLG	m1	2	0	0	Q9Y3R0	Glutamate receptor-interacting protein 1 OS=Homo sapiens OX=9606 GN=GRIP1 PE=1 SV=3	59	HEK293T	Kme1-A Rep 1
Q9Y3R0-K74-m1	97.7	KEGTTLGLTVSGGIDKDGKPRVSNLR	16	VSGGIDkDGKPRV	m1	2	0	0	Q9Y3R0	Glutamate receptor-interacting protein 1 OS=Homo sapiens OX=9606 GN=GRIP1 PE=1 SV=3	74	HEK293T	Kme1-A Rep 1
Q96EZ8-K99-m1	99.8	KVSKAPSTPVPPSPAPAPGLTKR	4	EKKKVSkAPSTPV	m1	1	0	0	Q96EZ8	Microspherule protein 1 OS=Homo sapiens OX=9606 GN=MCRS1 PE=1 SV=1	99	HEK293T	Kme1-A Rep 1
Q03252-K170-m1	92.6	REGELTVAQGRVKDLESLFHRSEVELAAALSDK	33	AAALSDkRGLESD	m1	1	0	0	Q03252	Lamin-B2 OS=Homo sapiens OX=9606 GN=LMNB2 PE=1 SV=4	170	HEK293T	Kme1-A Rep 1
A6NNT2-K603-m1	93	TTAAIAAAAAAAYAAATSSAAQAAKVAAKFVKDAPATK	38	KDAPATkMAAIAT	m1	4	0	0	A6NNT2	Uncharacterized protein C16orf96 OS=Homo sapiens OX=9606 GN=C16orf96 PE=4 SV=3	603	HEK293T	Kme1-A Rep 1
Q92858-K329-m1	96.7	NLSPSLPGSILQPVQEENSKTSPR	20	VQEENSkTSPRSH	m1	1	0	0	Q92858	Protein atonal homolog 1 OS=Homo sapiens OX=9606 GN=ATOH1 PE=2 SV=1	329	HEK293T	Kme1-A Rep 1
P12036-K919-m1	100	EAPAKVEVKEDAKPKEKTEVAK	5	EKEAPAkVEVKED	m1	1	0	0	P12036	Neurofilament heavy polypeptide OS=Homo sapiens OX=9606 GN=NEFH PE=1 SV=4	919	HEK293T	Kme1-A Rep 1
P12036-K923-m1	98.4	EAPAKVEVKEDAKPKEKTEVAK	9	PAKVEVkEDAKPK	m1	1	0	0	P12036	Neurofilament heavy polypeptide OS=Homo sapiens OX=9606 GN=NEFH PE=1 SV=4	923	HEK293T	Kme1-A Rep 1
P06730-K212-m1	98.6	IVIGYQSHADTATKSGSTTKNR	20	KSGSTTkNRFVV	m1	2	0	0	P06730	Eukaryotic translation initiation factor 4E OS=Homo sapiens OX=9606 GN=EIF4E PE=1 SV=2	212	HEK293T	Kme1-A Rep 1
Q5VYK3-K1217-m1	98.3	VQDDIKESVRKAAELALKTLSKVCVK	6	RVQDDIkESVRKA	m1	1	0	0	Q5VYK3	Proteasome adapter and scaffold protein ECM29 OS=Homo sapiens OX=9606 GN=ECPAS PE=1 SV=2	1217	HEK293T	Kme1-A Rep 1
Q8TBF4-K61-m1	100	KSKGVAFILFLDKDSAQNCTRAINNK	13	FILFLDkDSAQNC	m1	2	0	0	Q8TBF4	Zinc finger CCHC-type and RNA-binding motif-containing protein 1 OS=Homo sapiens OX=9606 GN=ZCRB1 PE=1 SV=2	61	HEK293T	Kme1-A Rep 1
P12956-K582-m1	93.3	THISKGTLGKFTVPMLKEACRAYGLK	17	FTVPMLkEACRAY	m1	1	0	0	P12956	X-ray repair cross-complementing protein 6 OS=Homo sapiens OX=9606 GN=XRCC6 PE=1 SV=2	582	HEK293T	Kme1-A Rep 1
Q9H3R5-K171-m1	100	QASESKLLEIQTEKNK	6	KQASESkLLEIQT	m1	4	0	0	Q9H3R5	Centromere protein H OS=Homo sapiens OX=9606 GN=CENPH PE=1 SV=1	171	HEK293T	Kme1-A Rep 1
Q70CQ4-K3-m1	99	MSKVTAPGSGPPAAASGKEKRSFSK	3	MSkVTAPGS	m1	1	0	1	Q70CQ4	Ubiquitin carboxyl-terminal hydrolase 31 OS=Homo sapiens OX=9606 GN=USP31 PE=2 SV=2	3	HEK293T	Kme1-A Rep 1
Q70CQ4-K18-m1	99	MSKVTAPGSGPPAAASGKEKRSFSK	18	PAAASGkEKRSFS	m1	1	0	1	Q70CQ4	Ubiquitin carboxyl-terminal hydrolase 31 OS=Homo sapiens OX=9606 GN=USP31 PE=2 SV=2	18	HEK293T	Kme1-A Rep 1
P0DP25-K116-m1	100	HVMTNLGEKLTDEEVDEMIR	9	MTNLGEkLTDEEV	m1	15	0	1	P0DP25	Calmodulin-3 OS=Homo sapiens OX=9606 GN=CALM3 PE=1 SV=1	116	HEK293T	Kme1-A Rep 1
Q04656-K1285-m1	96.4	SIASQVGITKVFAEVLPSHKVAK	23	PSHKVAkVKQLQE	m1	1	0	0	Q04656	Copper-transporting ATPase 1 OS=Homo sapiens OX=9606 GN=ATP7A PE=1 SV=4	1285	HEK293T	Kme1-A Rep 1
Q04656-K1272-m1	96.3	SIASQVGITKVFAEVLPSHKVAK	10	SQVGITkVFAEVL	m1	1	0	0	Q04656	Copper-transporting ATPase 1 OS=Homo sapiens OX=9606 GN=ATP7A PE=1 SV=4	1272	HEK293T	Kme1-A Rep 1
Q96JN0-K242-m1	96.7	MALQAKQDGKKDVSHSSPVDLK	10	QAKQDGkKDVSHS	m1	1	0	0	Q96JN0	Ligand-dependent corepressor OS=Homo sapiens OX=9606 GN=LCOR PE=1 SV=2	242	HEK293T	Kme1-A Rep 1
O00541-K108-m1	99	LKDNKPNYKLDHIIK	2	NTVERLkDNKPNY	m1	1	0	0	O00541	Pescadillo homolog OS=Homo sapiens OX=9606 GN=PES1 PE=1 SV=1	108	HEK293T	Kme1-A Rep 1
Q9NP98-K36-m1	99.4	KRKSSKLIMELTGGGQESSGLNLGK	25	SGLNLGkKISVPR	m1	3	0	0	Q9NP98	Myozenin-1 OS=Homo sapiens OX=9606 GN=MYOZ1 PE=1 SV=1	36	HEK293T	Kme1-A Rep 1
Q9NZ52-K109-m1	96.4	VVSPKYLGDRVSEKVK	14	GDRVSEkVKTKVI	m1	1	0	0	Q9NZ52	ADP-ribosylation factor-binding protein GGA3 OS=Homo sapiens OX=9606 GN=GGA3 PE=1 SV=1	109	HEK293T	Kme1-A Rep 1
Q00688-K201-m1	98.8	LEIEPEWAYGKKGQPDAK	12	EWAYGKkGQPDAK	m1	1	0	0	Q00688	Peptidyl-prolyl cis-trans isomerase FKBP3 OS=Homo sapiens OX=9606 GN=FKBP3 PE=1 SV=1	201	HEK293T	Kme1-A Rep 1
Q9P0U4-K250-m1	99.5	RPLPTQQQPQPSQKLGR	14	QPQPSQkLGRIRE	m1	1	0	0	Q9P0U4	CXXC-type zinc finger protein 1 OS=Homo sapiens OX=9606 GN=CXXC1 PE=1 SV=2	250	HEK293T	Kme1-A Rep 1
P51531-K967-m1	100	KEVESQLPEKVEYVIKCDMSALQK	16	KVEYVIkCDMSAL	m1	1	0	0	P51531	Probable global transcription activator SNF2L2 OS=Homo sapiens OX=9606 GN=SMARCA2 PE=1 SV=2	967	HEK293T	Kme1-A Rep 1
Q9Y2G1-K716-m1	96.9	LDSLKSTGSSGAFSHAGSQFSRAGSVPHKK	5	RRLDSLkSTGSSG	m1	1	0	0	Q9Y2G1	Myelin regulatory factor OS=Homo sapiens OX=9606 GN=MYRF PE=1 SV=3	716	HEK293T	Kme1-A Rep 1
O14979-K161-m1	99.7	MFIGGLSWDTSKK	12	LSWDTSkKDLTEY	m1	1	0	0	O14979	Heterogeneous nuclear ribonucleoprotein D-like OS=Homo sapiens OX=9606 GN=HNRNPDL PE=1 SV=3	161	HEK293T	Kme1-A Rep 1
Q9Y483-K30-m1	100	TPTSLTKLSLQDGHK	7	TPTSLTkLSLQDG	m1	3	0	0	Q9Y483	Metal-response element-binding transcription factor 2 OS=Homo sapiens OX=9606 GN=MTF2 PE=1 SV=3	30	HEK293T	Kme1-A Rep 1
Q8IXW5-K27-m1	100	KAAGTKQTSTLKQEDASKR	6	RKAAGTkQTSTLK	m1	2	0	0	Q8IXW5	Putative RNA polymerase II subunit B1 CTD phosphatase RPAP2 OS=Homo sapiens OX=9606 GN=RPAP2 PE=1 SV=1	27	HEK293T	Kme1-A Rep 1
Q6GQQ9-K516-m1	97.2	DKKRADSVANKLGSFGKTLGSK	22	GKTLGSkLKKNMG	m1	1	0	0	Q6GQQ9	OTU domain-containing protein 7B OS=Homo sapiens OX=9606 GN=OTUD7B PE=1 SV=1	516	HEK293T	Kme1-A Rep 1
Q6GQQ9-K505-m1	94.8	DKKRADSVANKLGSFGKTLGSK	11	ADSVANkLGSFGK	m1	1	0	0	Q6GQQ9	OTU domain-containing protein 7B OS=Homo sapiens OX=9606 GN=OTUD7B PE=1 SV=1	505	HEK293T	Kme1-A Rep 1
Q9H7R0-K607-m1	100	ECGKALSSLSSLHR	4	ECKECGkALSSLS	m1	1	0	0	Q9H7R0	Zinc finger protein 442 OS=Homo sapiens OX=9606 GN=ZNF442 PE=2 SV=1	607	HEK293T	Kme1-A Rep 1
P09211-K128-m1	100	ALPGQLKPFETLLSQNQGGK	7	ALPGQLkPFETLL	m1	1	0	2	P09211	Glutathione S-transferase P OS=Homo sapiens OX=9606 GN=GSTP1 PE=1 SV=2	128	HEK293T	Kme1-A Rep 1
Q9H5I5-K400-m1	95.8	KLLSMTQDDYKPSDGLLVTVNGNPVDYHTIHPSLPMENGPGK	1	YPTDERkLLSMTQ	m1	1	0	0	Q9H5I5	Piezo-type mechanosensitive ion channel component 2 OS=Homo sapiens OX=9606 GN=PIEZO2 PE=1 SV=2	400	HEK293T	Kme1-A Rep 1
Q9H5I5-K410-m1	95.8	KLLSMTQDDYKPSDGLLVTVNGNPVDYHTIHPSLPMENGPGK	11	MTQDDYkPSDGLL	m1	1	0	0	Q9H5I5	Piezo-type mechanosensitive ion channel component 2 OS=Homo sapiens OX=9606 GN=PIEZO2 PE=1 SV=2	410	HEK293T	Kme1-A Rep 1
Q01081-K39-m1	100	LHNKPTFSQTIALLNIYR	4	CSRLHNkPTFSQT	m1	3	0	0	Q01081	Splicing factor U2AF 35 kDa subunit OS=Homo sapiens OX=9606 GN=U2AF1 PE=1 SV=3	39	HEK293T	Kme1-A Rep 1
Q92823-K98-m1	100	DPLVTMKPGTGTLIINIMSEGK	7	DPLVTMkPGTGTL	m1	2	0	0	Q92823	Neuronal cell adhesion molecule OS=Homo sapiens OX=9606 GN=NRCAM PE=1 SV=3	98	HEK293T	Kme1-A Rep 1
Q92823-K113-m1	100	DPLVTMKPGTGTLIINIMSEGK	22	NIMSEGkAETYEG	m1	2	0	0	Q92823	Neuronal cell adhesion molecule OS=Homo sapiens OX=9606 GN=NRCAM PE=1 SV=3	113	HEK293T	Kme1-A Rep 1
Q5TC12-K131-m1	97.5	QPVGHSRQGDFIKCVEQKTDALGKQSVNR	24	KTDALGkQSVNRG	m1	2	0	0	Q5TC12	ATP synthase mitochondrial F1 complex assembly factor 1 OS=Homo sapiens OX=9606 GN=ATPAF1 PE=1 SV=1	131	HEK293T	Kme1-A Rep 1
Q9UKN7-K2618-m1	99.5	VFMKRPDPHEEALMILKGQMTHLAAAPGTQVSR	17	EALMILkGQMTHL	m1	2	0	0	Q9UKN7	Unconventional myosin-XV OS=Homo sapiens OX=9606 GN=MYO15A PE=1 SV=2	2618	HEK293T	Kme1-A Rep 1
P83881-K53-m1	100	KQSGYGGQTKPIFR	10	GYGGQTkPIFRKK	m1	2	0	0	P83881	60S ribosomal protein L36a OS=Homo sapiens OX=9606 GN=RPL36A PE=1 SV=2	53	HEK293T	Kme1-A Rep 1
A6NNP5-K138-m1	100	YYALKLEQESKAYQKINNERR	11	KLEQESkAYQKIN	m1	5	0	5	A6NNP5	Coiled-coil domain-containing protein 169 OS=Homo sapiens OX=9606 GN=CCDC169 PE=2 SV=4	138	HEK293T	Kme1-A Rep 1
Q5TZA2-K628-m1	100	EKLQAAQEELRRQRDR	2	LRQEREkLQAAQE	m1	1	0	0	Q5TZA2	Rootletin OS=Homo sapiens OX=9606 GN=CROCC PE=1 SV=1	628	HEK293T	Kme1-A Rep 1
O60870-K135-m1	100	VDETPKGWYIQYIDRDPETIR	6	KVDETPkGWYIQY	m1	1	0	0	O60870	DNA/RNA-binding protein KIN17 OS=Homo sapiens OX=9606 GN=KIN PE=1 SV=2	135	HEK293T	Kme1-A Rep 1
Q7Z7G8-K2922-m1	100	QIATKVHPGGTVNQILDEFYGPEK	5	IKQIATkVHPGGT	m1	1	0	0	Q7Z7G8	Vacuolar protein sorting-associated protein 13B OS=Homo sapiens OX=9606 GN=VPS13B PE=1 SV=2	2922	HEK293T	Kme1-A Rep 1
Q7Z7G8-K2941-m1	99.8	QIATKVHPGGTVNQILDEFYGPEK	24	EFYGPEkSLQPIW	m1	1	0	0	Q7Z7G8	Vacuolar protein sorting-associated protein 13B OS=Homo sapiens OX=9606 GN=VPS13B PE=1 SV=2	2941	HEK293T	Kme1-A Rep 1
Q9Y5B9-K7-m1	100	MAVTLDKDAYYR	7	MAVTLDkDAYYRR	m1	1	0	1	Q9Y5B9	FACT complex subunit SPT16 OS=Homo sapiens OX=9606 GN=SUPT16H PE=1 SV=1	7	HEK293T	Kme1-A Rep 1
A6NFR6-K100-m1	99.9	YITLKDYRILLKELENLEIYTFLSK	12	DYRILLkELENLE	m1	2	0	0	A6NFR6	Uncharacterized protein C5orf60 OS=Homo sapiens OX=9606 GN=C5orf60 PE=1 SV=2	100	HEK293T	Kme1-A Rep 1
P16260-K163-m1	100	LAFQVKGEHSYTGIIHAFKTIYAKEGGFFGFYR	6	RLAFQVkGEHSYT	m1	2	0	0	P16260	Graves disease carrier protein OS=Homo sapiens OX=9606 GN=SLC25A16 PE=1 SV=3	163	HEK293T	Kme1-A Rep 1
P16260-K176-m1	100	LAFQVKGEHSYTGIIHAFKTIYAKEGGFFGFYR	19	GIIHAFkTIYAKE	m1	2	0	0	P16260	Graves disease carrier protein OS=Homo sapiens OX=9606 GN=SLC25A16 PE=1 SV=3	176	HEK293T	Kme1-A Rep 1
P16260-K181-m1	96.5	LAFQVKGEHSYTGIIHAFKTIYAKEGGFFGFYR	24	FKTIYAkEGGFFG	m1	2	0	0	P16260	Graves disease carrier protein OS=Homo sapiens OX=9606 GN=SLC25A16 PE=1 SV=3	181	HEK293T	Kme1-A Rep 1
Q13535-K446-m1	97.3	RRLSSSLNPSKRAPKQTEEIK	15	PSKRAPkQTEEIK	m1	5	0	2	Q13535	Serine/threonine-protein kinase ATR OS=Homo sapiens OX=9606 GN=ATR PE=1 SV=3	446	HEK293T	Kme1-A Rep 1
Q14562-K863-m1	94.5	QKVYNSKTGIDQLVVTPISQAQAK	2	PGFVKQkVYNSKT	m1	1	0	1	Q14562	ATP-dependent RNA helicase DHX8 OS=Homo sapiens OX=9606 GN=DHX8 PE=1 SV=1	863	HEK293T	Kme1-A Rep 1
Q15293-K81-m1	100	TFDQLTPDESKER	11	LTPDESkERLGKI	m1	2	0	1	Q15293	Reticulocalbin-1 OS=Homo sapiens OX=9606 GN=RCN1 PE=1 SV=1	81	HEK293T	Kme1-A Rep 1
P09651-K161-m1	100	GFAFVTFDDHDSVDK	15	DHDSVDkIVIQKY	m1	1	0	7	P09651	Heterogeneous nuclear ribonucleoprotein A1 OS=Homo sapiens OX=9606 GN=HNRNPA1 PE=1 SV=5	161	HEK293T	Kme1-A Rep 1
P36776-K145-m1	100	FIKIIEVKNKK	8	IKIIEVkNKKLVE	m1	1	0	1	P36776	Lon protease homolog, mitochondrial OS=Homo sapiens OX=9606 GN=LONP1 PE=1 SV=2	145	HEK293T	Kme1-A Rep 1
P63104-K49-m2	100	NLLSVAYKNVVGAR	8	LLSVAYkNVVGAR	m2	1	0	0	P63104	14-3-3 protein zeta/delta OS=Homo sapiens OX=9606 GN=YWHAZ PE=1 SV=1	49	HEK293T	Kme1-A Rep 1
Q05639-K55-m2	100	GSFKYAWVLDK	4	MGKGSFkYAWVLD	m2	5	0	1	Q05639	Elongation factor 1-alpha 2 OS=Homo sapiens OX=9606 GN=EEF1A2 PE=1 SV=1	55	HEK293T	Kme1-A Rep 1
Q8IXJ9-K909-m2	100	TKALVSNSSLHWIPIPSNDEVVK	23	SNDEVVkQPKPES	m2	1	0	0	Q8IXJ9	Polycomb group protein ASXL1 OS=Homo sapiens OX=9606 GN=ASXL1 PE=1 SV=4	909	HEK293T	Kme1-A Rep 1
Q8IXJ9-K888-m2	99.8	TKALVSNSSLHWIPIPSNDEVVK	2	QENLKTkALVSNS	m2	1	0	0	Q8IXJ9	Polycomb group protein ASXL1 OS=Homo sapiens OX=9606 GN=ASXL1 PE=1 SV=4	888	HEK293T	Kme1-A Rep 1
Q8N573-K94-m2	98.3	TLDKKDGRRMSFQKPK	14	RRMSFQkPKGTIE	m2	1	0	0	Q8N573	Oxidation resistance protein 1 OS=Homo sapiens OX=9606 GN=OXR1 PE=1 SV=2	94	HEK293T	Kme1-A Rep 1
Q86UL3-K52-m2	99.8	SLLKIFAWATLRMERGAK	4	YMKSLLkIFAWAT	m2	2	0	0	Q86UL3	Glycerol-3-phosphate acyltransferase 4 OS=Homo sapiens OX=9606 GN=GPAT4 PE=1 SV=1	52	HEK293T	Kme1-A Rep 1
Q9Y3D7-K67-m2	100	AAADARGRAGHRSAAASNLSGLSLQEAQQILNVSK	35	QILNVSkLSPEEV	m2	3	0	0	Q9Y3D7	Mitochondrial import inner membrane translocase subunit TIM16 OS=Homo sapiens OX=9606 GN=PAM16 PE=1 SV=2	67	HEK293T	Kme1-A Rep 1
Q9C0B1-K107-m2	99.5	ILIGNPGCTYKYLNTRLFTVPWPVKGSNIK	11	NPGCTYkYLNTRL	m2	1	0	0	Q9C0B1	Alpha-ketoglutarate-dependent dioxygenase FTO OS=Homo sapiens OX=9606 GN=FTO PE=1 SV=3	107	HEK293T	Kme1-A Rep 1
Q7Z7M8-K33-m2	93.4	LSKAYPSPRGTPPSPTPANPEPTLPANLSTR	3	SESRLSkAYPSPR	m2	4	0	1	Q7Z7M8	UDP-GlcNAc:betaGal beta-1,3-N-acetylglucosaminyltransferase 8 OS=Homo sapiens OX=9606 GN=B3GNT8 PE=1 SV=1	33	HEK293T	Kme1-A Rep 1
Q6ZVD7-K970-m2	96.9	RQNFLQNVEGTKSSQPLTSNSLLPLTPVINV	12	QNVEGTkSSQPLT	m2	1	0	1	Q6ZVD7	Storkhead-box protein 1 OS=Homo sapiens OX=9606 GN=STOX1 PE=1 SV=2	970	HEK293T	Kme1-A Rep 1
Q14517-K1666-m2	98.9	IFVTIADNASPKFTSK	12	ADNASPkFTSKEY	m2	1	0	0	Q14517	Protocadherin Fat 1 OS=Homo sapiens OX=9606 GN=FAT1 PE=1 SV=2	1666	HEK293T	Kme1-A Rep 1
P31946-K51-m2	100	NLLSVAYKNVVGAR	8	LLSVAYkNVVGAR	m2	1	0	0	P31946	14-3-3 protein beta/alpha OS=Homo sapiens OX=9606 GN=YWHAB PE=1 SV=3	51	HEK293T	Kme1-A Rep 1
Q86VM9-K918-m2	100	VTSVPGKASDPGAASTKSGK	17	PGAASTkSGKAST	m2	2	0	1	Q86VM9	Zinc finger CCCH domain-containing protein 18 OS=Homo sapiens OX=9606 GN=ZC3H18 PE=1 SV=2	918	HEK293T	Kme1-A Rep 1
Q6P0N0-K707-m2	93.5	KSPISKSMGTLENTFEGHKSK	19	NTFEGHkSKNKED	m2	1	0	0	Q6P0N0	Mis18-binding protein 1 OS=Homo sapiens OX=9606 GN=MIS18BP1 PE=1 SV=1	707	HEK293T	Kme1-A Rep 1
Q99848-K157-m2	91.8	LQTKQAAMERSEKAKQLRALR	4	RQKLQTkQAAMER	m2	1	0	0	Q99848	Probable rRNA-processing protein EBP2 OS=Homo sapiens OX=9606 GN=EBNA1BP2 PE=1 SV=2	157	HEK293T	Kme1-A Rep 1
P27482-K116-m2	100	LGEKLSDEEVDEMIR	4	MTRLGEkLSDEEV	m2	1	0	0	P27482	Calmodulin-like protein 3 OS=Homo sapiens OX=9606 GN=CALML3 PE=1 SV=2	116	HEK293T	Kme1-A Rep 1
O95997-K21-m2	100	VVAKDGLKLGSGPSIK	4	GTRVVAkDGLKLG	m2	2	0	0	O95997	Securin OS=Homo sapiens OX=9606 GN=PTTG1 PE=1 SV=1	21	HEK293T	Kme1-A Rep 1
O95997-K25-m2	99.4	VVAKDGLKLGSGPSIK	8	VAKDGLkLGSGPS	m2	1	0	1	O95997	Securin OS=Homo sapiens OX=9606 GN=PTTG1 PE=1 SV=1	25	HEK293T	Kme1-A Rep 1
Q13017-K200-m2	100	FVNNLFVQLSKSKKPVIIAATK	22	VIIAATkCDECVD	m2	2	0	0	Q13017	Rho GTPase-activating protein 5 OS=Homo sapiens OX=9606 GN=ARHGAP5 PE=1 SV=2	200	HEK293T	Kme1-A Rep 1
Q96QU1-K1494-m2	100	KHQQVVMPFSSNTIEAHKSAHVDGSLKSNKLK	18	NTIEAHkSAHVDG	m2	1	0	0	Q96QU1	Protocadherin-15 OS=Homo sapiens OX=9606 GN=PCDH15 PE=1 SV=2	1494	HEK293T	Kme1-A Rep 1
P46821-K2330-m2	99.7	ETKNAANASASKSAKTATAGPGTTK	12	ANASASkSAKTAT	m2	1	0	0	P46821	Microtubule-associated protein 1B OS=Homo sapiens OX=9606 GN=MAP1B PE=1 SV=2	2330	HEK293T	Kme1-A Rep 1
Q6Q759-K290-m2	100	KENAIKELK	6	KKENAIkELKTFW	m2	1	0	0	Q6Q759	Sperm-associated antigen 17 OS=Homo sapiens OX=9606 GN=SPAG17 PE=2 SV=1	290	HEK293T	Kme1-A Rep 1
Q5CZC0-K2708-m2	100	SKTAIGLSHIMSAGDAKNLLDTK	2	LKDSRSkTAIGLS	m2	2	0	0	Q5CZC0	Fibrous sheath-interacting protein 2 OS=Homo sapiens OX=9606 GN=FSIP2 PE=2 SV=4	2708	HEK293T	Kme1-A Rep 1
Q5CZC0-K2723-m2	99.9	SKTAIGLSHIMSAGDAKNLLDTK	17	MSAGDAkNLLDTK	m2	2	0	0	Q5CZC0	Fibrous sheath-interacting protein 2 OS=Homo sapiens OX=9606 GN=FSIP2 PE=2 SV=4	2723	HEK293T	Kme1-A Rep 1
Q96RT1-K560-m2	92.9	YMIGNSVQKISEPEAEISPGSLPVTANMK	9	IGNSVQkISEPEA	m2	2	0	0	Q96RT1	Erbin OS=Homo sapiens OX=9606 GN=ERBIN PE=1 SV=2	560	HEK293T	Kme1-A Rep 1
P21333-K700-m2	96.6	GPGLEKTGVAVNKPAEFTVDAK	22	EFTVDAkHGGKAP	m2	1	0	0	P21333	Filamin-A OS=Homo sapiens OX=9606 GN=FLNA PE=1 SV=4	700	HEK293T	Kme1-A Rep 1
Q9GZN1-K226-m2	100	LKGEENTVMIDYVLPDFSTIKK	2	MDIAKLkGEENTV	m2	1	0	0	Q9GZN1	Actin-related protein 6 OS=Homo sapiens OX=9606 GN=ACTR6 PE=1 SV=1	226	HEK293T	Kme1-A Rep 1
Q9GZN1-K245-m2	92.5	LKGEENTVMIDYVLPDFSTIKK	21	PDFSTIkKGFCKP	m2	1	0	0	Q9GZN1	Actin-related protein 6 OS=Homo sapiens OX=9606 GN=ACTR6 PE=1 SV=1	245	HEK293T	Kme1-A Rep 1
P0CG41-K185-m2	100	SLKSQIAEAKIICKTFK	3	DESKSLkSQIAEA	m2	2	0	0	P0CG41	cTAGE family member 8 OS=Homo sapiens OX=9606 GN=CTAGE8 PE=3 SV=1	185	HEK293T	Kme1-A Rep 1
P0CG41-K192-m2	100	SLKSQIAEAKIICKTFK	10	SQIAEAkIICKTF	m2	2	0	0	P0CG41	cTAGE family member 8 OS=Homo sapiens OX=9606 GN=CTAGE8 PE=3 SV=1	192	HEK293T	Kme1-A Rep 1
Q04917-K50-m2	100	NLLSVAYKNVVGAR	8	LLSVAYkNVVGAR	m2	1	0	0	Q04917	14-3-3 protein eta OS=Homo sapiens OX=9606 GN=YWHAH PE=1 SV=4	50	HEK293T	Kme1-A Rep 1
Q8WZ42-K14285-m2	98.7	VTGLEKGNKYLYRVSAENK	6	KVTGLEkGNKYLY	m2	1	0	0	Q8WZ42	Titin OS=Homo sapiens OX=9606 GN=TTN PE=1 SV=4	14285	HEK293T	Kme1-A Rep 1
O43426-K290-m2	93.2	TLKNLYGKQIIVNLLGSKEGEHMLSK	3	RHFRTLkNLYGKQ	m2	2	0	0	O43426	Synaptojanin-1 OS=Homo sapiens OX=9606 GN=SYNJ1 PE=1 SV=2	290	HEK293T	Kme1-A Rep 1
Q9NRP7-K363-m2	97.1	LGATPQESSLLAGILASELKSSWAKSGTGEVPSAPR	20	ILASELkSSWAKS	m2	2	0	0	Q9NRP7	Serine/threonine-protein kinase 36 OS=Homo sapiens OX=9606 GN=STK36 PE=1 SV=2	363	HEK293T	Kme1-A Rep 1
Q9H501-K123-m2	96.8	KANHKGSENKTDLDNSIGIK	5	TKKANHkGSENKT	m2	2	0	0	Q9H501	ESF1 homolog OS=Homo sapiens OX=9606 GN=ESF1 PE=1 SV=1	123	HEK293T	Kme1-A Rep 1
Q4V348-K10-m2	99.4	NFDKTTLFNHMRTDK	4	LEKNFDkTTLFNH	m2	1	0	0	Q4V348	Zinc finger protein 658B OS=Homo sapiens OX=9606 GN=ZNF658B PE=2 SV=1	10	HEK293T	Kme1-A Rep 1
Q6NXE6-K422-m2	94.9	IIVEGGGAVAALQAMKAHPQKAGVQKQACMLIR	16	AALQAMkAHPQKA	m2	3	0	0	Q6NXE6	Armadillo repeat-containing protein 6 OS=Homo sapiens OX=9606 GN=ARMC6 PE=1 SV=2	422	HEK293T	Kme1-A Rep 1
O95841-K69-m2	100	ITGPICVNTKGQDASTIKDMITR	10	PICVNTkGQDAST	m2	1	0	0	O95841	Angiopoietin-related protein 1 OS=Homo sapiens OX=9606 GN=ANGPTL1 PE=2 SV=1	69	HEK293T	Kme1-A Rep 1
O95841-K77-m2	99.9	ITGPICVNTKGQDASTIKDMITR	18	QDASTIkDMITRM	m2	1	0	0	O95841	Angiopoietin-related protein 1 OS=Homo sapiens OX=9606 GN=ANGPTL1 PE=2 SV=1	77	HEK293T	Kme1-A Rep 1
P08238-K568-m2	100	LMKEILDKKVEK	3	NLCKLMkEILDKK	m2	1	0	0	P08238	Heat shock protein HSP 90-beta OS=Homo sapiens OX=9606 GN=HSP90AB1 PE=1 SV=4	568	HEK293T	Kme1-A Rep 1
P20929-K852-m2	97.1	SKGKMIGALSINDDPKMLHSLK	2	KDYEKSkGKMIGA	m2	1	0	1	P20929	Nebulin OS=Homo sapiens OX=9606 GN=NEB PE=1 SV=5	852	HEK293T	Kme1-A Rep 1
O00370-K527-m2	96.5	KENFRPISLMNIDAKILNK	1	GRDTTKkENFRPI	m2	1	0	0	O00370	LINE-1 retrotransposable element ORF2 protein OS=Homo sapiens OX=9606 PE=1 SV=1	527	HEK293T	Kme1-A Rep 1
O15439-K515-m2	100	ACALKKDLQLLEDGDLTVIGDR	6	KACALKkDLQLLE	m2	1	0	0	O15439	Multidrug resistance-associated protein 4 OS=Homo sapiens OX=9606 GN=ABCC4 PE=1 SV=3	515	HEK293T	Kme1-A Rep 1
P23528-K22-m2	92.4	MASGVAVSDGVIKVFNDMKVRKSSTPEEVK	22	NDMKVRkSSTPEE	m2	1	0	0	P23528	Cofilin-1 OS=Homo sapiens OX=9606 GN=CFL1 PE=1 SV=3	22	HEK293T	Kme1-A Rep 1
Q6UB99-K77-m2	90.7	LPFTAGANGEQKDSDTEKQGPER	18	KDSDTEkQGPERK	m2	1	0	0	Q6UB99	Ankyrin repeat domain-containing protein 11 OS=Homo sapiens OX=9606 GN=ANKRD11 PE=1 SV=3	77	HEK293T	Kme1-A Rep 1
Q14586-K471-m2	99.4	VCSKSYARSSNLIMHQRVHTGEKPYK	4	KCKVCSkSYARSS	m2	1	0	0	Q14586	Zinc finger protein 267 OS=Homo sapiens OX=9606 GN=ZNF267 PE=1 SV=3	471	HEK293T	Kme1-A Rep 1
Q92599-K446-m2	97.5	KNRSDIGAHQPGMSLSSSKVMMTK	19	MSLSSSkVMMTKA	m2	1	0	1	Q92599	Septin-8 OS=Homo sapiens OX=9606 GN=SEPTIN8 PE=1 SV=4	446	HEK293T	Kme1-A Rep 1
Q09666-K3363-m2	100	FNFSGSKVQTPEVDVKGK	7	FNFSGSkVQTPEV	m2	1	0	0	Q09666	Neuroblast differentiation-associated protein AHNAK OS=Homo sapiens OX=9606 GN=AHNAK PE=1 SV=2	3363	HEK293T	Kme1-A Rep 1
P46013-K2178-m2	97.8	QKLDPAASVTGSKRQPR	13	ASVTGSkRQPRTP	m2	2	0	0	P46013	Proliferation marker protein Ki-67 OS=Homo sapiens OX=9606 GN=MKI67 PE=1 SV=2	2178	HEK293T	Kme1-A Rep 1
P46013-K3206-m2	100	TKSQPAASTLESK	2	LRSRKTkSQPAAS	m2	1	0	0	P46013	Proliferation marker protein Ki-67 OS=Homo sapiens OX=9606 GN=MKI67 PE=1 SV=2	3206	HEK293T	Kme1-A Rep 1
Q13439-K578-m2	97.7	ILELESSLEKSLQENKNQSKDLAVHLEAEKNK	10	LESSLEkSLQENK	m2	1	0	0	Q13439	Golgin subfamily A member 4 OS=Homo sapiens OX=9606 GN=GOLGA4 PE=1 SV=1	578	HEK293T	Kme1-A Rep 1
Q13439-K584-m2	93.7	ILELESSLEKSLQENKNQSKDLAVHLEAEKNK	16	KSLQENkNQSKDL	m2	1	0	0	Q13439	Golgin subfamily A member 4 OS=Homo sapiens OX=9606 GN=GOLGA4 PE=1 SV=1	584	HEK293T	Kme1-A Rep 1
P46779-K84-m2	96.7	KPATSYVRTTINKNAR	13	VRTTINkNARATL	m2	1	0	0	P46779	60S ribosomal protein L28 OS=Homo sapiens OX=9606 GN=RPL28 PE=1 SV=3	84	HEK293T	Kme1-A Rep 1
P68104-K55-m2	100	GSFKYAWVLDK	4	MGKGSFkYAWVLD	m2	5	0	1	P68104	Elongation factor 1-alpha 1 OS=Homo sapiens OX=9606 GN=EEF1A1 PE=1 SV=1	55	HEK293T	Kme1-A Rep 1
P68104-K165-m2	100	MDSTEPPYSQKR	11	EPPYSQkRYEEIV	m2	12	0	9	P68104	Elongation factor 1-alpha 1 OS=Homo sapiens OX=9606 GN=EEF1A1 PE=1 SV=1	165	HEK293T	Kme1-A Rep 1
Q8NI27-K1540-m2	99.9	NKSKSSGKEKGSDSFKSEK	10	KSSGKEkGSDSFK	m2	1	0	0	Q8NI27	THO complex subunit 2 OS=Homo sapiens OX=9606 GN=THOC2 PE=1 SV=2	1540	HEK293T	Kme1-A Rep 1
Q6PJT7-K413-m2	95.3	ISPPIKEEETKGDSVEKNQGTQQRQLLSR	6	RISPPIkEEETKG	m2	1	0	0	Q6PJT7	Zinc finger CCCH domain-containing protein 14 OS=Homo sapiens OX=9606 GN=ZC3H14 PE=1 SV=1	413	HEK293T	Kme1-A Rep 1
Q9Y3A2-K228-m2	97.3	IQTRKDLMDKTQK	10	RKDLMDkTQKVKV	m2	2	0	0	Q9Y3A2	Probable U3 small nucleolar RNA-associated protein 11 OS=Homo sapiens OX=9606 GN=UTP11 PE=1 SV=2	228	HEK293T	Kme1-A Rep 1
Q68CZ2-K293-m2	100	FPDYGKVELVFSATPEK	6	RFPDYGkVELVFS	m2	2	0	0	Q68CZ2	Tensin-3 OS=Homo sapiens OX=9606 GN=TNS3 PE=1 SV=2	293	HEK293T	Kme1-A Rep 1
Q13099-K438-m2	98.7	AVTYLRQKDYNQAVEILK	8	VTYLRQkDYNQAV	m2	1	0	1	Q13099	Intraflagellar transport protein 88 homolog OS=Homo sapiens OX=9606 GN=IFT88 PE=1 SV=2	438	HEK293T	Kme1-A Rep 1
P42331-K632-m2	96	NKALEEEVKEFVKSMKEPK	9	ALEEEVkEFVKSM	m2	3	0	0	P42331	Rho GTPase-activating protein 25 OS=Homo sapiens OX=9606 GN=ARHGAP25 PE=1 SV=2	632	HEK293T	Kme1-A Rep 1
P61981-K50-m2	100	NLLSVAYKNVVGAR	8	LLSVAYkNVVGAR	m2	1	0	0	P61981	14-3-3 protein gamma OS=Homo sapiens OX=9606 GN=YWHAG PE=1 SV=2	50	HEK293T	Kme1-A Rep 1
P12036-K539-m2	100	EEAKSPAEVKSPEKAKSPAK	4	PEKEEAkSPAEVK	m2	1	0	0	P12036	Neurofilament heavy polypeptide OS=Homo sapiens OX=9606 GN=NEFH PE=1 SV=4	539	HEK293T	Kme1-A Rep 1
P12036-K573-m2	100	EEAKSPAEVKSPEKAKSPAK	4	PEKEEAkSPAEVK	m2	1	0	0	P12036	Neurofilament heavy polypeptide OS=Homo sapiens OX=9606 GN=NEFH PE=1 SV=4	573	HEK293T	Kme1-A Rep 1
P12956-K591-m2	97.7	THISKGTLGKFTVPMLKEACRAYGLK	26	CRAYGLkSGLKKQ	m2	1	0	0	P12956	X-ray repair cross-complementing protein 6 OS=Homo sapiens OX=9606 GN=XRCC6 PE=1 SV=2	591	HEK293T	Kme1-A Rep 1
P50548-K401-m2	99.5	RQRAAGEKAVAGADK	15	AVAGADkSGGSAG	m2	2	0	0	P50548	ETS domain-containing transcription factor ERF OS=Homo sapiens OX=9606 GN=ERF PE=1 SV=2	401	HEK293T	Kme1-A Rep 1
Q9UG63-K365-m2	100	TLQKMMASGLTERVVSDK	4	KEKTLQkMMASGL	m2	1	0	0	Q9UG63	ATP-binding cassette sub-family F member 2 OS=Homo sapiens OX=9606 GN=ABCF2 PE=1 SV=2	365	HEK293T	Kme1-A Rep 1
P13804-K232-m2	100	SGENFKLLYDLADQLHAAVGASR	6	KSGENFkLLYDLA	m2	1	0	0	P13804	Electron transfer flavoprotein subunit alpha, mitochondrial OS=Homo sapiens OX=9606 GN=ETFA PE=1 SV=1	232	HEK293T	Kme1-A Rep 1
Q9NYF8-K421-m2	96.1	KSVLADQGKSFATASHRNTEEEGLKYKSK	9	VLADQGkSFATAS	m2	1	0	0	Q9NYF8	Bcl-2-associated transcription factor 1 OS=Homo sapiens OX=9606 GN=BCLAF1 PE=1 SV=2	421	HEK293T	Kme1-A Rep 1
P02787-K467-m2	90.4	KSCHTAVGRTAGWNIPMGLLYNK	1	DNLKGKkSCHTAV	m2	1	0	0	P02787	Serotransferrin OS=Homo sapiens OX=9606 GN=TF PE=1 SV=3	467	HEK293T	Kme1-A Rep 1
Q9NQW1-K1079-m2	95.8	KELPPEHQSLKSSFEALLQR	11	PEHQSLkSSFEAL	m2	1	0	0	Q9NQW1	Protein transport protein Sec31B OS=Homo sapiens OX=9606 GN=SEC31B PE=1 SV=1	1079	HEK293T	Kme1-A Rep 1
Q96JN0-K238-m2	98.3	MALQAKQDGKKDVSHSSPVDLK	6	KMALQAkQDGKKD	m2	1	0	0	Q96JN0	Ligand-dependent corepressor OS=Homo sapiens OX=9606 GN=LCOR PE=1 SV=2	238	HEK293T	Kme1-A Rep 1
O00541-K111-m2	99.9	LKDNKPNYKLDHIIK	5	ERLKDNkPNYKLD	m2	1	0	0	O00541	Pescadillo homolog OS=Homo sapiens OX=9606 GN=PES1 PE=1 SV=1	111	HEK293T	Kme1-A Rep 1
P51825-K681-m2	100	KHKSSLPAPSKALSGPEPAK	11	SLPAPSkALSGPE	m2	2	0	2	P51825	AF4/FMR2 family member 1 OS=Homo sapiens OX=9606 GN=AFF1 PE=1 SV=1	681	HEK293T	Kme1-A Rep 1
P51825-K673-m2	98	KHKSSLPAPSKALSGPEPAK	3	SEKKKHkSSLPAP	m2	2	0	2	P51825	AF4/FMR2 family member 1 OS=Homo sapiens OX=9606 GN=AFF1 PE=1 SV=1	673	HEK293T	Kme1-A Rep 1
Q03188-K784-m2	98.9	KAKENIGKVNK	3	SSKRKAkENIGKV	m2	1	0	0	Q03188	Centromere protein C OS=Homo sapiens OX=9606 GN=CENPC PE=1 SV=2	784	HEK293T	Kme1-A Rep 1
P54577-K346-m2	99.1	LASAAYPDPSKQKPMAKGPAKNSEPEEVIPSR	11	AYPDPSkQKPMAK	m2	1	0	0	P54577	Tyrosine--tRNA ligase, cytoplasmic OS=Homo sapiens OX=9606 GN=YARS PE=1 SV=4	346	HEK293T	Kme1-A Rep 1
Q86SF2-K171-m2	99.9	QAIQASIKEFGFNMVASDMISLDRSVNDLR	8	AIQASIkEFGFNM	m2	3	0	0	Q86SF2	N-acetylgalactosaminyltransferase 7 OS=Homo sapiens OX=9606 GN=GALNT7 PE=1 SV=1	171	HEK293T	Kme1-A Rep 1
Q96EV8-K170-m2	97.8	KELETFKAELDAEHAQK	7	KELETFkAELDAE	m2	1	0	0	Q96EV8	Dysbindin OS=Homo sapiens OX=9606 GN=DTNBP1 PE=1 SV=1	170	HEK293T	Kme1-A Rep 1
Q9Y237-K26-m2	92.4	AGKGGAASGSDSADKKAQGPK	15	GSDSADkKAQGPK	m2	1	0	0	Q9Y237	Peptidyl-prolyl cis-trans isomerase NIMA-interacting 4 OS=Homo sapiens OX=9606 GN=PIN4 PE=1 SV=1	26	HEK293T	Kme1-A Rep 1
P00918-K111-m2	97.9	LIQFHFHWGSLDGQGSEHTVDKK	22	SEHTVDkKKYAAE	m2	3	0	25	P00918	Carbonic anhydrase 2 OS=Homo sapiens OX=9606 GN=CA2 PE=1 SV=2	111	HEK293T	Kme1-A Rep 1
Q69YQ0-K1013-m2	99.9	KDPLSALAREYGGSKRNALLK	15	REYGGSkRNALLK	m2	1	0	0	Q69YQ0	Cytospin-A OS=Homo sapiens OX=9606 GN=SPECC1L PE=1 SV=2	1013	HEK293T	Kme1-A Rep 1
Q69YQ0-K1019-m2	96.5	KDPLSALAREYGGSKRNALLK	21	KRNALLkWCQKKT	m2	1	0	0	Q69YQ0	Cytospin-A OS=Homo sapiens OX=9606 GN=SPECC1L PE=1 SV=2	1019	HEK293T	Kme1-A Rep 1
Q9Y239-K746-m2	95.8	LSVNQITDGGVKVLSEELTKYK	12	ITDGGVkVLSEEL	m2	2	0	0	Q9Y239	Nucleotide-binding oligomerization domain-containing protein 1 OS=Homo sapiens OX=9606 GN=NOD1 PE=1 SV=1	746	HEK293T	Kme1-A Rep 1
O60645-K272-m3	99.4	MFTILERTVTTRIEGTQADTRESDK	25	DTRESDkMWLVRH	m3	3	0	1	O60645	Exocyst complex component 3 OS=Homo sapiens OX=9606 GN=EXOC3 PE=1 SV=3	272	HEK293T	Kme1-A Rep 1
P80511-K30-m3	99.9	KGHFDTLSKGELK	9	HFDTLSkGELKQL	m3	2	0	0	P80511	Protein S100-A12 OS=Homo sapiens OX=9606 GN=S100A12 PE=1 SV=2	30	HEK293T	Kme1-A Rep 1
Q86WI3-K478-m3	100	GLETGKVIFYAK	12	KVIFYAkDIAPPL	m3	1	0	0	Q86WI3	Protein NLRC5 OS=Homo sapiens OX=9606 GN=NLRC5 PE=1 SV=3	478	HEK293T	Kme1-A Rep 1
P38606-K202-m3	100	EKFTMVQVWPVRQVRPVTEK	2	FEGVKEkFTMVQV	m3	1	0	0	P38606	V-type proton ATPase catalytic subunit A OS=Homo sapiens OX=9606 GN=ATP6V1A PE=1 SV=2	202	HEK293T	Kme1-A Rep 1
Q8N8E3-K798-m3	100	KTHAAETEMTLEKANSKLK	13	TEMTLEkANSKLK	m3	1	0	0	Q8N8E3	Centrosomal protein of 112 kDa OS=Homo sapiens OX=9606 GN=CEP112 PE=1 SV=2	798	HEK293T	Kme1-A Rep 1
Q8N8E3-K802-m3	100	KTHAAETEMTLEKANSKLK	17	LEKANSkLKQIEK	m3	1	0	0	Q8N8E3	Centrosomal protein of 112 kDa OS=Homo sapiens OX=9606 GN=CEP112 PE=1 SV=2	802	HEK293T	Kme1-A Rep 1
P08133-K370-m3	100	VELKGTVRPANDFNPDADAK	20	NPDADAkALRKAM	m3	2	0	0	P08133	Annexin A6 OS=Homo sapiens OX=9606 GN=ANXA6 PE=1 SV=3	370	HEK293T	Kme1-A Rep 1
Q8IWJ2-K986-m3	97.1	KELDSSRKETQTVKEELESLR	8	ELDSSRkETQTVK	m3	2	0	0	Q8IWJ2	GRIP and coiled-coil domain-containing protein 2 OS=Homo sapiens OX=9606 GN=GCC2 PE=1 SV=4	986	HEK293T	Kme1-A Rep 1
A7E2Y1-K1923-m3	98.1	KNLARMQDLVDKLQSKVKSYK	16	VDKLQSkVKSYKR	m3	2	0	6	A7E2Y1	Myosin-7B OS=Homo sapiens OX=9606 GN=MYH7B PE=1 SV=4	1923	HEK293T	Kme1-A Rep 1
P11388-K168-m3	96.5	VTGGRNGYGAKLCNIFSTK	11	RNGYGAkLCNIFS	m3	2	0	1	P11388	DNA topoisomerase 2-alpha OS=Homo sapiens OX=9606 GN=TOP2A PE=1 SV=3	168	HEK293T	Kme1-A Rep 1
Q9C0B1-K126-m3	92.2	ILIGNPGCTYKYLNTRLFTVPWPVKGSNIK	30	VKGSNIkHTEAEI	m3	1	0	0	Q9C0B1	Alpha-ketoglutarate-dependent dioxygenase FTO OS=Homo sapiens OX=9606 GN=FTO PE=1 SV=3	126	HEK293T	Kme1-A Rep 1
Q96QE3-K1636-m3	98.6	DKGNNPETKKSIPCPPKTTAGK	22	PKTTAGkKCSALV	m3	1	0	0	Q96QE3	ATPase family AAA domain-containing protein 5 OS=Homo sapiens OX=9606 GN=ATAD5 PE=1 SV=4	1636	HEK293T	Kme1-A Rep 1
Q96QE3-K573-m3	97.5	LSRKTSIPVKDIKLTQSK	13	IPVKDIkLTQSKA	m3	3	0	0	Q96QE3	ATPase family AAA domain-containing protein 5 OS=Homo sapiens OX=9606 GN=ATAD5 PE=1 SV=4	573	HEK293T	Kme1-A Rep 1
A4UGR9-K2890-m3	92.6	TGKPGNKPTSLDETSSKVSNVHVSNNK	27	VHVSNNkNSEQKE	m3	1	0	0	A4UGR9	Xin actin-binding repeat-containing protein 2 OS=Homo sapiens OX=9606 GN=XIRP2 PE=1 SV=2	2890	HEK293T	Kme1-A Rep 1
P98194-K634-m3	96	SLQKNGSVVAMTGDGVNDAVALK	4	IIKSLQkNGSVVA	m3	1	0	0	P98194	Calcium-transporting ATPase type 2C member 1 OS=Homo sapiens OX=9606 GN=ATP2C1 PE=1 SV=3	634	HEK293T	Kme1-A Rep 1
P14406-K27-m3	96.4	TISTASRRHFKNK	13	RRHFKNkVPEKQK	m3	1	0	1	P14406	Cytochrome c oxidase subunit 7A2, mitochondrial OS=Homo sapiens OX=9606 GN=COX7A2 PE=1 SV=1	27	HEK293T	Kme1-A Rep 1
Q96ME7-K284-m3	97.4	KCGKGAAELEKMTLK	11	GAAELEkMTLKCH	m3	1	0	0	Q96ME7	Zinc finger protein 512 OS=Homo sapiens OX=9606 GN=ZNF512 PE=1 SV=2	284	HEK293T	Kme1-A Rep 1
Q15262-K1415-m3	100	TLRNSKPNMVEAPEQYR	6	KTLRNSkPNMVEA	m3	1	0	0	Q15262	Receptor-type tyrosine-protein phosphatase kappa OS=Homo sapiens OX=9606 GN=PTPRK PE=1 SV=2	1415	HEK293T	Kme1-A Rep 1
Q9NW75-K354-m3	99.8	RGFQARLSRLHGMSSKNIK	16	LHGMSSkNIKKSG	m3	1	0	0	Q9NW75	G patch domain-containing protein 2 OS=Homo sapiens OX=9606 GN=GPATCH2 PE=1 SV=1	354	HEK293T	Kme1-A Rep 1
O14713-K75-m3	96.8	IKYVGAIEKLKLSEGK	11	GAIEKLkLSEGKG	m3	1	0	0	O14713	Integrin beta-1-binding protein 1 OS=Homo sapiens OX=9606 GN=ITGB1BP1 PE=1 SV=1	75	HEK293T	Kme1-A Rep 1
Q96L96-K892-m3	95.4	KAQADKGTQEDRRMQGEK	6	RKAQADkGTQEDR	m3	1	0	0	Q96L96	Alpha-protein kinase 3 OS=Homo sapiens OX=9606 GN=ALPK3 PE=1 SV=2	892	HEK293T	Kme1-A Rep 1
B5MCY1-K84-m3	100	VMEKKNELYTVLLIDR	4	RGRVMEkKNELYT	m3	2	0	0	B5MCY1	Tudor domain-containing protein 15 OS=Homo sapiens OX=9606 GN=TDRD15 PE=2 SV=1	84	HEK293T	Kme1-A Rep 1
B5MCY1-K85-m3	100	VMEKKNELYTVLLIDR	5	GRVMEKkNELYTV	m3	2	0	0	B5MCY1	Tudor domain-containing protein 15 OS=Homo sapiens OX=9606 GN=TDRD15 PE=2 SV=1	85	HEK293T	Kme1-A Rep 1
P07900-K576-m3	100	IMKDILEKKVEK	3	NLCKIMkDILEKK	m3	1	0	0	P07900	Heat shock protein HSP 90-alpha OS=Homo sapiens OX=9606 GN=HSP90AA1 PE=1 SV=5	576	HEK293T	Kme1-A Rep 1
Q86VM9-K908-m3	98	SSSKVTSVPGKASDPGAASTKSGK	11	VTSVPGkASDPGA	m3	1	0	0	Q86VM9	Zinc finger CCCH domain-containing protein 18 OS=Homo sapiens OX=9606 GN=ZC3H18 PE=1 SV=2	908	HEK293T	Kme1-A Rep 1
Q86VM9-K918-m3	98	SSSKVTSVPGKASDPGAASTKSGK	21	PGAASTkSGKAST	m3	1	0	0	Q86VM9	Zinc finger CCCH domain-containing protein 18 OS=Homo sapiens OX=9606 GN=ZC3H18 PE=1 SV=2	918	HEK293T	Kme1-A Rep 1
Q5TAT6-K417-m3	94.2	GEPGPPGLPGPPGPKGEAGVDGQVGPPGQPGDK	33	PGQPGDkGERGAA	m3	1	0	0	Q5TAT6	Collagen alpha-1(XIII) chain OS=Homo sapiens OX=9606 GN=COL13A1 PE=1 SV=1	417	HEK293T	Kme1-A Rep 1
Q8NFC6-K384-m3	93.3	QAKEKEVESLKLPSEKNSNKAK	22	KNSNKAkTVEGTK	m3	1	0	0	Q8NFC6	Biorientation of chromosomes in cell division protein 1-like 1 OS=Homo sapiens OX=9606 GN=BOD1L1 PE=1 SV=2	384	HEK293T	Kme1-A Rep 1
Q8N427-K495-m3	100	MFLTPEQIEK	10	TPEQIEkIYPKVT	m3	1	0	0	Q8N427	Thioredoxin domain-containing protein 3 OS=Homo sapiens OX=9606 GN=NME8 PE=2 SV=2	495	HEK293T	Kme1-A Rep 1
Q8WZA9-K355-m3	95.6	GESLKNAGGGGLENALSKGR	5	PKGESLkNAGGGG	m3	2	0	0	Q8WZA9	Immunity-related GTPase family Q protein OS=Homo sapiens OX=9606 GN=IRGQ PE=1 SV=1	355	HEK293T	Kme1-A Rep 1
O15050-K1873-m3	100	TKTLPISKLSYSASQFYLEAAAKYLSANK	23	YLEAAAkYLSANK	m3	3	0	0	O15050	TPR and ankyrin repeat-containing protein 1 OS=Homo sapiens OX=9606 GN=TRANK1 PE=2 SV=4	1873	HEK293T	Kme1-A Rep 1
Q9BXX3-K473-m3	99.9	SKMIACPTKESSTKASANDQRFPSESK	27	RFPSESkQEEDEE	m3	1	0	0	Q9BXX3	Ankyrin repeat domain-containing protein 30A OS=Homo sapiens OX=9606 GN=ANKRD30A PE=2 SV=3	473	HEK293T	Kme1-A Rep 1
Q9BXX3-K448-m3	96.4	SKMIACPTKESSTKASANDQRFPSESK	2	LEKGRSkMIACPT	m3	1	0	0	Q9BXX3	Ankyrin repeat domain-containing protein 30A OS=Homo sapiens OX=9606 GN=ANKRD30A PE=2 SV=3	448	HEK293T	Kme1-A Rep 1
P46821-K787-m3	96.3	KEGKAAEAVAAAVGTGATTAAVMAAAGIAAIGPAKELEAER	1	KIKVIKkEGKAAE	m3	1	0	0	P46821	Microtubule-associated protein 1B OS=Homo sapiens OX=9606 GN=MAP1B PE=1 SV=2	787	HEK293T	Kme1-A Rep 1
O75534-K194-m3	97.6	KQARCQGVVCAMKEAFGFIERGDVVK	13	GVVCAMkEAFGFI	m3	1	0	0	O75534	Cold shock domain-containing protein E1 OS=Homo sapiens OX=9606 GN=CSDE1 PE=1 SV=2	194	HEK293T	Kme1-A Rep 1
O43896-K640-m3	98.4	ELLEQQGIDIKLEMEKR	11	QQGIDIkLEMEKR	m3	2	0	0	O43896	Kinesin-like protein KIF1C OS=Homo sapiens OX=9606 GN=KIF1C PE=1 SV=3	640	HEK293T	Kme1-A Rep 1
Q9Y345-K416-m3	100	GIKTSGK	3	SLAKGIkTSGKVV	m3	1	0	0	Q9Y345	Sodium- and chloride-dependent glycine transporter 2 OS=Homo sapiens OX=9606 GN=SLC6A5 PE=1 SV=3	416	HEK293T	Kme1-A Rep 1
Q5TCQ9-K1171-m3	96.9	KSTLNENQPEIKHQSLLQKNVSK	1	DIVPEKkSTLNEN	m3	1	0	0	Q5TCQ9	Membrane-associated guanylate kinase, WW and PDZ domain-containing protein 3 OS=Homo sapiens OX=9606 GN=MAGI3 PE=1 SV=3	1171	HEK293T	Kme1-A Rep 1
Q711Q0-K526-m3	93	VKSTYSSSPLLKVLDEKTR	17	LKVLDEkTRGKVD	m3	5	0	1	Q711Q0	Cardiac-enriched FHL2-interacting protein OS=Homo sapiens OX=9606 GN=CEFIP PE=1 SV=2	526	HEK293T	Kme1-A Rep 1
Q9NQI0-K530-m3	100	EKLVEILRNIGDERTMVFVETKK	2	QFSKREkLVEILR	m3	3	0	0	Q9NQI0	Probable ATP-dependent RNA helicase DDX4 OS=Homo sapiens OX=9606 GN=DDX4 PE=1 SV=2	530	HEK293T	Kme1-A Rep 1
Q68E01-K45-m3	99.3	GKGAAAAAAASGAAGGGGGGAGAGAPGGGRLLLSTSLDAKDELEER	40	STSLDAkDELEER	m3	2	0	0	Q68E01	Integrator complex subunit 3 OS=Homo sapiens OX=9606 GN=INTS3 PE=1 SV=1	45	HEK293T	Kme1-A Rep 1
Q6ICG6-K157-m3	94.8	KKSQQVFASPSKHPMDSKGEESK	23	SKGEESkISYPNI	m3	1	0	6	Q6ICG6	Uncharacterized protein KIAA0930 OS=Homo sapiens OX=9606 GN=KIAA0930 PE=1 SV=1	157	HEK293T	Kme1-A Rep 1
Q5TEA6-K101-m3	100	QAEKNFTDEGDQLFKMGIKVLQQSK	4	LQKQAEkNFTDEG	m3	1	0	0	Q5TEA6	Protein sel-1 homolog 2 OS=Homo sapiens OX=9606 GN=SEL1L2 PE=2 SV=2	101	HEK293T	Kme1-A Rep 1
Q5TEA6-K112-m3	100	QAEKNFTDEGDQLFKMGIKVLQQSK	15	EGDQLFkMGIKVL	m3	1	0	0	Q5TEA6	Protein sel-1 homolog 2 OS=Homo sapiens OX=9606 GN=SEL1L2 PE=2 SV=2	112	HEK293T	Kme1-A Rep 1
O43426-K313-m3	99.1	TLKNLYGKQIIVNLLGSKEGEHMLSK	26	GEHMLSkAFQSHL	m3	2	0	0	O43426	Synaptojanin-1 OS=Homo sapiens OX=9606 GN=SYNJ1 PE=1 SV=2	313	HEK293T	Kme1-A Rep 1
Q8N6T3-K226-m3	99.9	FASAAKEGATKFGSQASQK	6	RFASAAkEGATKF	m3	1	0	0	Q8N6T3	ADP-ribosylation factor GTPase-activating protein 1 OS=Homo sapiens OX=9606 GN=ARFGAP1 PE=1 SV=2	226	HEK293T	Kme1-A Rep 1
Q9Y2M0-K118-m3	100	KSPPPKTNLTPGQSDSAK	18	GQSDSAkREVKQK	m3	1	0	0	Q9Y2M0	Fanconi-associated nuclease 1 OS=Homo sapiens OX=9606 GN=FAN1 PE=1 SV=4	118	HEK293T	Kme1-A Rep 1
Q9UQM7-K56-m3	99.9	IINTKKLSARDHQKLER	14	SARDHQkLEREAR	m3	6	0	0	Q9UQM7	Calcium/calmodulin-dependent protein kinase type II subunit alpha OS=Homo sapiens OX=9606 GN=CAMK2A PE=1 SV=2	56	HEK293T	Kme1-A Rep 1
P05771-K320-m3	97.6	ISQGTKVPEEKTTNTVSK	11	TKVPEEkTTNTVS	m3	1	0	0	P05771	Protein kinase C beta type OS=Homo sapiens OX=9606 GN=PRKCB PE=1 SV=4	320	HEK293T	Kme1-A Rep 1
Q8TDD1-K306-m3	95.6	AGLTEPVLIRLDVDTK	16	RLDVDTkLNEQLK	m3	1	0	0	Q8TDD1	ATP-dependent RNA helicase DDX54 OS=Homo sapiens OX=9606 GN=DDX54 PE=1 SV=2	306	HEK293T	Kme1-A Rep 1
Q8NC51-K68-m3	99.6	KKEAGGGGVGGPGAKSAAQAAAQTNSNAAGK	31	NSNAAGkQLRKES	m3	1	0	0	Q8NC51	Plasminogen activator inhibitor 1 RNA-binding protein OS=Homo sapiens OX=9606 GN=SERBP1 PE=1 SV=2	68	HEK293T	Kme1-A Rep 1
Q14204-K3318-m3	96.5	VEPAVIEAQNAVKSIKKQHLVEVRSMANPPAAVK	34	NPPAAVkLALESI	m3	3	0	1	Q14204	Cytoplasmic dynein 1 heavy chain 1 OS=Homo sapiens OX=9606 GN=DYNC1H1 PE=1 SV=5	3318	HEK293T	Kme1-A Rep 1
P05141-K52-m3	100	QYKGIIDCVVR	3	TADKQYkGIIDCV	m3	1	0	0	P05141	ADP/ATP translocase 2 OS=Homo sapiens OX=9606 GN=SLC25A5 PE=1 SV=7	52	HEK293T	Kme1-A Rep 1
P20929-K2347-m3	97.9	SLQDDPKLVLSMNVAKMQSEREYK	24	QSEREYkKDFEKW	m3	1	0	0	P20929	Nebulin OS=Homo sapiens OX=9606 GN=NEB PE=1 SV=5	2347	HEK293T	Kme1-A Rep 1
O00370-K541-m3	96.5	KENFRPISLMNIDAKILNK	15	LMNIDAkILNKIL	m3	1	0	0	O00370	LINE-1 retrotransposable element ORF2 protein OS=Homo sapiens OX=9606 PE=1 SV=1	541	HEK293T	Kme1-A Rep 1
Q6UB99-K71-m3	100	LPFTAGANGEQKDSDTEKQGPER	12	GANGEQkDSDTEK	m3	1	0	0	Q6UB99	Ankyrin repeat domain-containing protein 11 OS=Homo sapiens OX=9606 GN=ANKRD11 PE=1 SV=3	71	HEK293T	Kme1-A Rep 1
Q96T53-K161-m3	99.9	VTSLSLDICEGKVKAASGGFRSRSSLSEHVCK	32	LSEHVCkALPYFS	m3	2	0	1	Q96T53	Ghrelin O-acyltransferase OS=Homo sapiens OX=9606 GN=MBOAT4 PE=1 SV=2	161	HEK293T	Kme1-A Rep 1
P31629-K469-m3	97.9	LDVKMFEDPVSQLIPSKGDVDPSQTSMLKSTK	4	NTRLDVkMFEDPV	m3	1	0	4	P31629	Transcription factor HIVEP2 OS=Homo sapiens OX=9606 GN=HIVEP2 PE=1 SV=2	469	HEK293T	Kme1-A Rep 1
Q14586-K439-m3	99.8	CKECGKAFNRSSCLTQHQTTHTGEK	2	EKPYKCkECGKAF	m3	2	0	0	Q14586	Zinc finger protein 267 OS=Homo sapiens OX=9606 GN=ZNF267 PE=1 SV=3	439	HEK293T	Kme1-A Rep 1
Q7Z4L5-K596-m3	97.3	AQSQKKMGEIADAIKTLHMAMSLPGMK	27	MSLPGMkRIGAST	m3	2	0	3	Q7Z4L5	Tetratricopeptide repeat protein 21B OS=Homo sapiens OX=9606 GN=TTC21B PE=1 SV=2	596	HEK293T	Kme1-A Rep 1
Q5T7N8-K64-m3	96.9	QAAMRKTALWHTGHLQPK	6	RQAAMRkTALWHT	m3	2	0	0	Q5T7N8	Protein FAM27D1 OS=Homo sapiens OX=9606 GN=FAM27D1 PE=3 SV=2	64	HEK293T	Kme1-A Rep 1
Q13439-K598-m3	97.4	ILELESSLEKSLQENKNQSKDLAVHLEAEKNK	30	VHLEAEkNKHNKE	m3	1	0	0	Q13439	Golgin subfamily A member 4 OS=Homo sapiens OX=9606 GN=GOLGA4 PE=1 SV=1	598	HEK293T	Kme1-A Rep 1
Q9NWZ5-K254-m3	99.8	RDISERGRDIEGVIKQYNK	15	DIEGVIkQYNKFV	m3	1	0	0	Q9NWZ5	Uridine-cytidine kinase-like 1 OS=Homo sapiens OX=9606 GN=UCKL1 PE=1 SV=2	254	HEK293T	Kme1-A Rep 1
P27448-K454-m3	99.6	KSSGSAVGGKGIAPASPMLGNASNPNKADIPER	1	DGISSRkSSGSAV	m3	1	0	0	P27448	MAP/microtubule affinity-regulating kinase 3 OS=Homo sapiens OX=9606 GN=MARK3 PE=1 SV=5	454	HEK293T	Kme1-A Rep 1
P68104-K79-m3	100	ERGITIDISLWKFETSK	12	IDISLWkFETSKY	m3	1	0	0	P68104	Elongation factor 1-alpha 1 OS=Homo sapiens OX=9606 GN=EEF1A1 PE=1 SV=1	79	HEK293T	Kme1-A Rep 1
P68104-K165-m3	98.8	MDSTEPPYSQKR	11	EPPYSQkRYEEIV	m3	2	0	19	P68104	Elongation factor 1-alpha 1 OS=Homo sapiens OX=9606 GN=EEF1A1 PE=1 SV=1	165	HEK293T	Kme1-A Rep 1
Q96PV6-K226-m3	100	MKPAPGTGGLKFNIQK	2	QLWNRMkPAPGTG	m3	1	0	0	Q96PV6	Leukocyte receptor cluster member 8 OS=Homo sapiens OX=9606 GN=LENG8 PE=1 SV=3	226	HEK293T	Kme1-A Rep 1
Q8NI27-K1549-m3	98.4	NKSKSSGKEKGSDSFKSEK	19	DSFKSEkMDKISS	m3	1	0	0	Q8NI27	THO complex subunit 2 OS=Homo sapiens OX=9606 GN=THOC2 PE=1 SV=2	1549	HEK293T	Kme1-A Rep 1
Q9BXS5-K326-m3	92.6	RSTANNVEIHIPVPNDADSPKFKTTVGSVK	23	ADSPKFkTTVGSV	m3	2	0	0	Q9BXS5	AP-1 complex subunit mu-1 OS=Homo sapiens OX=9606 GN=AP1M1 PE=1 SV=3	326	HEK293T	Kme1-A Rep 1
Q6GMR7-K66-m3	100	VKCIDVVQAYINRIK	2	IRQRKVkCIDVVQ	m3	1	0	0	Q6GMR7	Fatty-acid amide hydrolase 2 OS=Homo sapiens OX=9606 GN=FAAH2 PE=2 SV=1	66	HEK293T	Kme1-A Rep 1
Q7L9B9-K438-m3	100	LASFAQTLQETLKGEK	13	TLQETLkGEKDVI	m3	1	0	0	Q7L9B9	Endonuclease/exonuclease/phosphatase family domain-containing protein 1 OS=Homo sapiens OX=9606 GN=EEPD1 PE=1 SV=2	438	HEK293T	Kme1-A Rep 1
Q7L9B9-K441-m3	100	LASFAQTLQETLKGEK	16	ETLKGEkDVIILG	m3	1	0	0	Q7L9B9	Endonuclease/exonuclease/phosphatase family domain-containing protein 1 OS=Homo sapiens OX=9606 GN=EEPD1 PE=1 SV=2	441	HEK293T	Kme1-A Rep 1
Q92833-K323-m3	96.6	QVSKVNGVTRMSSLGAGVTSAKK	22	AGVTSAkKMREVR	m3	4	0	0	Q92833	Protein Jumonji OS=Homo sapiens OX=9606 GN=JARID2 PE=1 SV=2	323	HEK293T	Kme1-A Rep 1
Q15365-K351-m3	100	QVTITGSAASISLAQYLINARLSSEK	26	ARLSSEkGMGCS	m3	1	0	0	Q15365	Poly(rC)-binding protein 1 OS=Homo sapiens OX=9606 GN=PCBP1 PE=1 SV=2	351	HEK293T	Kme1-A Rep 1
P78524-K316-m3	99.7	KTGTLGSLEEPAGGASVSAGSR	1	VDRGKRkTGTLGS	m3	1	0	0	P78524	Suppression of tumorigenicity 5 protein OS=Homo sapiens OX=9606 GN=ST5 PE=1 SV=3	316	HEK293T	Kme1-A Rep 1
Q13099-K473-m3	100	VKSAAATNLSALYYMGK	17	ALYYMGkDFAQAS	m3	1	0	0	Q13099	Intraflagellar transport protein 88 homolog OS=Homo sapiens OX=9606 GN=IFT88 PE=1 SV=2	473	HEK293T	Kme1-A Rep 1
P42331-K636-m3	95.7	NKALEEEVKEFVKSMKEPK	13	EVKEFVkSMKEPK	m3	3	0	0	P42331	Rho GTPase-activating protein 25 OS=Homo sapiens OX=9606 GN=ARHGAP25 PE=1 SV=2	636	HEK293T	Kme1-A Rep 1
P11021-K585-m3	100	LGGKLSSEDKETMEK	4	KEKLGGkLSSEDK	m3	1	0	5	P11021	Endoplasmic reticulum chaperone BiP OS=Homo sapiens OX=9606 GN=HSPA5 PE=1 SV=2	585	HEK293T	Kme1-A Rep 1
P53396-K498-m3	99.1	SLQGKSTTLFSRHTKAIVWGMQTR	15	LFSRHTkAIVWGM	m3	1	0	0	P53396	ATP-citrate synthase OS=Homo sapiens OX=9606 GN=ACLY PE=1 SV=3	498	HEK293T	Kme1-A Rep 1
Q4ADV7-K1034-m3	96.6	FSLQKTLSMPSGPSGK	5	SKFSLQkTLSMPS	m3	1	0	0	Q4ADV7	RAB6A-GEF complex partner protein 1 OS=Homo sapiens OX=9606 GN=RIC1 PE=1 SV=2	1034	HEK293T	Kme1-A Rep 1
Q9BQS8-K1437-m3	100	VLIPTTRCNSHKENIQGQLK	20	NIQGQLkVRTPGI	m3	2	0	0	Q9BQS8	FYVE and coiled-coil domain-containing protein 1 OS=Homo sapiens OX=9606 GN=FYCO1 PE=1 SV=3	1437	HEK293T	Kme1-A Rep 1
Q70CQ4-K25-m3	99.9	MSKVTAPGSGPPAAASGKEKRSFSK	25	EKRSFSkRLFRSG	m3	1	0	1	Q70CQ4	Ubiquitin carboxyl-terminal hydrolase 31 OS=Homo sapiens OX=9606 GN=USP31 PE=2 SV=2	25	HEK293T	Kme1-A Rep 1
P0DP25-K116-m3	100	HVMTNLGEKLTDEEVDEMIR	9	MTNLGEkLTDEEV	m3	1	0	15	P0DP25	Calmodulin-3 OS=Homo sapiens OX=9606 GN=CALM3 PE=1 SV=1	116	HEK293T	Kme1-A Rep 1
Q9P2E9-K588-m3	98.8	KAEGSPSEGKKAEGSPNQGKK	20	GSPNQGkKADAAA	m3	3	0	0	Q9P2E9	Ribosome-binding protein 1 OS=Homo sapiens OX=9606 GN=RRBP1 PE=1 SV=5	588	HEK293T	Kme1-A Rep 1
P63010-K322-m3	100	QEIKVFFVKYNDPIYVK	4	ILKQEIkVFFVKY	m3	1	0	0	P63010	AP-2 complex subunit beta OS=Homo sapiens OX=9606 GN=AP2B1 PE=1 SV=1	322	HEK293T	Kme1-A Rep 1
P51531-K961-m3	99.7	KEVESQLPEKVEYVIKCDMSALQK	10	ESQLPEkVEYVIK	m3	1	0	0	P51531	Probable global transcription activator SNF2L2 OS=Homo sapiens OX=9606 GN=SMARCA2 PE=1 SV=2	961	HEK293T	Kme1-A Rep 1
Q8NGC5-K327-m3	100	MRAVLRSRLSSNK	13	SRLSSNkDHQGRA	m3	1	0	0	Q8NGC5	Olfactory receptor 6J1 OS=Homo sapiens OX=9606 GN=OR6J1 PE=3 SV=1	327	HEK293T	Kme1-A Rep 1
Q9UPS6-K905-m3	97.3	KERMAKASLTPVKSGEHK	6	KKERMAkASLTPV	m3	2	0	0	Q9UPS6	Histone-lysine N-methyltransferase SETD1B OS=Homo sapiens OX=9606 GN=SETD1B PE=1 SV=3	905	HEK293T	Kme1-A Rep 1
Q8IXW5-K33-m3	96.7	KAAGTKQTSTLKQEDASKR	12	KQTSTLkQEDASK	m3	2	0	0	Q8IXW5	Putative RNA polymerase II subunit B1 CTD phosphatase RPAP2 OS=Homo sapiens OX=9606 GN=RPAP2 PE=1 SV=1	33	HEK293T	Kme1-A Rep 1
Q8N1I0-K653-m3	100	VFDSLVHIINLLQDSK	16	NLLQDSkFHHFKP	m3	1	0	1	Q8N1I0	Dedicator of cytokinesis protein 4 OS=Homo sapiens OX=9606 GN=DOCK4 PE=1 SV=3	653	HEK293T	Kme1-A Rep 1
O60524-K503-m3	99.3	YAAKKTQKTVEAAEKAFKSAEK	22	AFKSAEkKTKQTL	m3	3	0	0	O60524	Nuclear export mediator factor NEMF OS=Homo sapiens OX=9606 GN=NEMF PE=1 SV=4	503	HEK293T	Kme1-A Rep 1
Q9C0D5-K58-m3	100	VSLAKGVSMSLPSSPLLPRQSHLVQSRVNK	5	YRVSLAkGVSMSL	m3	1	0	0	Q9C0D5	Protein TANC1 OS=Homo sapiens OX=9606 GN=TANC1 PE=1 SV=3	58	HEK293T	Kme1-A Rep 1
Q8N7Z5-K45-m3	99.8	RLLFDQDASLKSEFSLHPDTR	11	DQDASLkSEFSLH	m3	1	0	0	Q8N7Z5	Ankyrin repeat domain-containing protein 31 OS=Homo sapiens OX=9606 GN=ANKRD31 PE=2 SV=2	45	HEK293T	Kme1-A Rep 1
P06733-K60-m3	97.1	TRYMGKGVSKAVEHINK	6	KTRYMGkGVSKAV	m3	1	0	0	P06733	Alpha-enolase OS=Homo sapiens OX=9606 GN=ENO1 PE=1 SV=2	60	HEK293T	Kme1-A Rep 1
F8VTS6-K128-m3	95.3	KEQAERFDTALCVLGTPRFTSGR	1	DLSQNRkEQAERF	m3	2	0	0	F8VTS6	Ret finger protein-like 4A-like protein 1 OS=Homo sapiens OX=9606 GN=RFPL4AL1 PE=2 SV=1	128	HEK293T	Kme1-A Rep 1
Q8N0X7-K97-m3	99.8	ETLQNVRTRLEILEKGLATSLQNDLQEVPK	15	RLEILEkGLATSL	m3	4	0	0	Q8N0X7	Spartin OS=Homo sapiens OX=9606 GN=SPART PE=1 SV=1	97	HEK293T	Kme1-A Rep 1
P34896-K10-m3	100	MTMPVNGAHKDADLWSSHDK	10	PVNGAHkDADLWS	m3	1	0	0	P34896	Serine hydroxymethyltransferase, cytosolic OS=Homo sapiens OX=9606 GN=SHMT1 PE=1 SV=1	10	HEK293T	Kme1-A Rep 1
O14503-K210-m3	99.1	KPSDPAPKVMDFKEKPSSPAKGSEGPGK	21	KPSSPAkGSEGPG	m3	5	0	0	O14503	Class E basic helix-loop-helix protein 40 OS=Homo sapiens OX=9606 GN=BHLHE40 PE=1 SV=1	210	HEK293T	Kme1-A Rep 1
P35659-K298-m3	95.9	KADSSTTKKNQNSSKK	15	KNQNSSkKESESE	m3	2	0	0	P35659	Protein DEK OS=Homo sapiens OX=9606 GN=DEK PE=1 SV=1	298	HEK293T	Kme1-A Rep 1
A6NNP5-K132-m3	98.5	YYALKLEQESKAYQKINNERR	5	VKYYALkLEQESK	m3	5	0	5	A6NNP5	Coiled-coil domain-containing protein 169 OS=Homo sapiens OX=9606 GN=CCDC169 PE=2 SV=4	132	HEK293T	Kme1-A Rep 1
O15042-K1004-m3	93.6	SPKKSGKKSRSQSR	3	SRSRSPkKSGKKS	m3	4	0	0	O15042	U2 snRNP-associated SURP motif-containing protein OS=Homo sapiens OX=9606 GN=U2SURP PE=1 SV=2	1004	HEK293T	Kme1-A Rep 1
Q8N309-K515-m3	90.3	DLVPLKAFLLAGTTVTIVEEKILSWPVVLPAVDSPLSAKK	39	DSPLSAkKGKGEK	m3	1	0	0	Q8N309	Leucine-rich repeat-containing protein 43 OS=Homo sapiens OX=9606 GN=LRRC43 PE=2 SV=2	515	HEK293T	Kme1-A Rep 1
Q8N309-K516-m3	90.3	DLVPLKAFLLAGTTVTIVEEKILSWPVVLPAVDSPLSAKK	40	SPLSAKkGKGEKD	m3	1	0	0	Q8N309	Leucine-rich repeat-containing protein 43 OS=Homo sapiens OX=9606 GN=LRRC43 PE=2 SV=2	516	HEK293T	Kme1-A Rep 1
Q14721-K785-m3	99.4	SLPGSTSPKFSTGTRSEK	9	PGSTSPkFSTGTR	m3	2	0	0	Q14721	Potassium voltage-gated channel subfamily B member 1 OS=Homo sapiens OX=9606 GN=KCNB1 PE=1 SV=2	785	HEK293T	Kme1-A Rep 1
P09960-K547-m3	96.7	LCIQSKWEDAIPLALKMATEQGRMK	6	RLCIQSkWEDAIP	m3	1	0	0	P09960	Leukotriene A-4 hydrolase OS=Homo sapiens OX=9606 GN=LTA4H PE=1 SV=2	547	HEK293T	Kme1-A Rep 1
O00767-K34-m3	96.7	VLQNGGDKLETMPLYLEDDIRPDIK	8	LQNGGDkLETMPL	m3	1	0	0	O00767	Acyl-CoA desaturase OS=Homo sapiens OX=9606 GN=SCD PE=1 SV=2	34	HEK293T	Kme1-A Rep 1
Q8IVF4-K2560-m3	99.7	ELNCKSIRDLGFIAAMGKAGGGR	5	GKELNCkSIRDLG	m3	1	0	0	Q8IVF4	Dynein heavy chain 10, axonemal OS=Homo sapiens OX=9606 GN=DNAH10 PE=1 SV=4	2560	HEK293T	Kme1-A Rep 1
Q9BYW2-K1863-m3	100	AHTPLNTPDPSTKLSTEADTDTPK	13	TPDPSTkLSTEAD	m3	1	0	0	Q9BYW2	Histone-lysine N-methyltransferase SETD2 OS=Homo sapiens OX=9606 GN=SETD2 PE=1 SV=3	1863	HEK293T	Kme1-A Rep 1
Q8TD46-K40-m3	100	QITQNYSKVLAEVNTSWPVK	8	ITQNYSkVLAEVN	m3	1	0	0	Q8TD46	Cell surface glycoprotein CD200 receptor 1 OS=Homo sapiens OX=9606 GN=CD200R1 PE=1 SV=2	40	HEK293T	Kme1-A Rep 1
Q8TD46-K52-m3	100	QITQNYSKVLAEVNTSWPVK	20	NTSWPVkMATNAV	m3	1	0	0	Q8TD46	Cell surface glycoprotein CD200 receptor 1 OS=Homo sapiens OX=9606 GN=CD200R1 PE=1 SV=2	52	HEK293T	Kme1-A Rep 1
Q96GW9-K350-m3	100	MSKSLGNVVDPRTCLNR	3	CGQKMSkSLGNVV	m3	1	0	0	Q96GW9	Methionine--tRNA ligase, mitochondrial OS=Homo sapiens OX=9606 GN=MARS2 PE=1 SV=2	350	HEK293T	Kme1-A Rep 1
Q15029-K602-m3	95.6	FNTTSVIKIAVEPVNPSELPKMLDGLR	21	NPSELPkMLDGLR	m3	1	0	0	Q15029	116 kDa U5 small nuclear ribonucleoprotein component OS=Homo sapiens OX=9606 GN=EFTUD2 PE=1 SV=1	602	HEK293T	Kme1-A Rep 1
P25101-K80-m3	100	ITSAFKYINTVISCTIFIVGMVGNATLLR	6	KITSAFkYINTVI	m3	1	0	0	P25101	Endothelin-1 receptor OS=Homo sapiens OX=9606 GN=EDNRA PE=1 SV=1	80	HEK293T	Kme1-A Rep 1
Q8IYR2-K577-m3	94.3	KGQEILHCYGPHKSRMGVAERQQK	13	HCYGPHkSRMGVA	m3	1	0	0	Q8IYR2	SET and MYND domain-containing protein 4 OS=Homo sapiens OX=9606 GN=SMYD4 PE=2 SV=3	577	HEK293T	Kme1-A Rep 1
Q05639-K55-m1	100	GSFKYAWVLDK	4	MGKGSFkYAWVLD	m1	1	0	1	Q05639	Elongation factor 1-alpha 2 OS=Homo sapiens OX=9606 GN=EEF1A2 PE=1 SV=1	55	HEK293T	Kme1-A Rep 2
Q9H1E3-K201-m1	98.5	VGRPTASKASKEKTPSPK	13	SKASKEkTPSPKE	m1	3	0	0	Q9H1E3	Nuclear ubiquitous casein and cyclin-dependent kinase substrate 1 OS=Homo sapiens OX=9606 GN=NUCKS1 PE=1 SV=1	201	HEK293T	Kme1-A Rep 2
Q8WW12-K29-m1	90.9	AGAAGGPEEEAEKPVKTKTVSSSNGGESSSRSAEKR	13	PEEEAEkPVKTKT	m1	1	0	0	Q8WW12	PEST proteolytic signal-containing nuclear protein OS=Homo sapiens OX=9606 GN=PCNP PE=1 SV=2	29	HEK293T	Kme1-A Rep 2
Q9BXJ9-K748-m1	95	TVLKQEMNRLFGATNPKNFNETFLKR	17	FGATNPkNFNETF	m1	1	0	0	Q9BXJ9	N-alpha-acetyltransferase 15, NatA auxiliary subunit OS=Homo sapiens OX=9606 GN=NAA15 PE=1 SV=1	748	HEK293T	Kme1-A Rep 2
P27816-K976-m1	99.5	AKVEKKTEAAATTRKPESNAVTKTAGPIASAQK	23	ESNAVTkTAGPIA	m1	2	0	2	P27816	Microtubule-associated protein 4 OS=Homo sapiens OX=9606 GN=MAP4 PE=1 SV=3	976	HEK293T	Kme1-A Rep 2
Q9Y6M1-K530-m1	100	GGKTVNELQNLTSAEVIVPR	3	VIGKGGkTVNELQ	m1	1	0	0	Q9Y6M1	Insulin-like growth factor 2 mRNA-binding protein 2 OS=Homo sapiens OX=9606 GN=IGF2BP2 PE=1 SV=2	530	HEK293T	Kme1-A Rep 2
Q5VV17-K299-m1	99.2	DEKLALYLAEVEKQDK	13	YLAEVEkQDKYLR	m1	1	0	0	Q5VV17	OTU domain-containing protein 1 OS=Homo sapiens OX=9606 GN=OTUD1 PE=1 SV=1	299	HEK293T	Kme1-A Rep 2
Q92954-K520-m1	100	EPAPTTTKEPSPTTPKEPAPTTTK	16	PSPTTPkEPAPTT	m1	1	0	0	Q92954	Proteoglycan 4 OS=Homo sapiens OX=9606 GN=PRG4 PE=1 SV=3	520	HEK293T	Kme1-A Rep 2
A3KMH1-K404-m1	92.5	EVTIKVPAGTRLLSQPCASDRFIQTLSHK	5	DKEVTIkVPAGTR	m1	4	0	0	A3KMH1	von Willebrand factor A domain-containing protein 8 OS=Homo sapiens OX=9606 GN=VWA8 PE=1 SV=2	404	HEK293T	Kme1-A Rep 2
Q13315-K827-m1	100	LLTSKLMNDIADICKSLASFIK	22	SLASFIkKPFDRG	m1	2	0	0	Q13315	Serine-protein kinase ATM OS=Homo sapiens OX=9606 GN=ATM PE=1 SV=4	827	HEK293T	Kme1-A Rep 2
Q96Q06-K782-m1	100	TVLTGTKDAVCSGVTGAANVAKGAVQMGVDTAK	7	TVLTGTkDAVCSG	m1	2	0	0	Q96Q06	Perilipin-4 OS=Homo sapiens OX=9606 GN=PLIN4 PE=1 SV=2	782	HEK293T	Kme1-A Rep 2
Q03701-K476-m1	97	KDVESKMLSALLTGVNRAYPYSQTGDDKVR	1	RTCVKKkDVESKM	m1	1	0	0	Q03701	CCAAT/enhancer-binding protein zeta OS=Homo sapiens OX=9606 GN=CEBPZ PE=1 SV=3	476	HEK293T	Kme1-A Rep 2
Q99490-K199-m1	100	TVTTSGAKAGGGKGAGSR	8	VTTSGAkAGGGKG	m1	1	0	0	Q99490	Arf-GAP with GTPase, ANK repeat and PH domain-containing protein 2 OS=Homo sapiens OX=9606 GN=AGAP2 PE=1 SV=2	199	HEK293T	Kme1-A Rep 2
Q96C24-K533-m1	95.7	KSKGGEGGELQVWIKEAKNLTAAKAGGTSDSFVK	15	ELQVWIkEAKNLT	m1	3	0	0	Q96C24	Synaptotagmin-like protein 4 OS=Homo sapiens OX=9606 GN=SYTL4 PE=1 SV=2	533	HEK293T	Kme1-A Rep 2
P49327-K1591-m1	99.2	LSPDAIPGKWTSQDSLLGMEFSGRDASGKR	9	PDAIPGkWTSQDS	m1	1	0	0	P49327	Fatty acid synthase OS=Homo sapiens OX=9606 GN=FASN PE=1 SV=3	1591	HEK293T	Kme1-A Rep 2
Q5VT25-K1217-m1	95.9	DRSVYVPKEAYDSTLPLIKTTQAAAIIDHER	8	RSVYVPkEAYDST	m1	1	0	0	Q5VT25	Serine/threonine-protein kinase MRCK alpha OS=Homo sapiens OX=9606 GN=CDC42BPA PE=1 SV=1	1217	HEK293T	Kme1-A Rep 2
O95819-K898-m1	100	KGSVVNVNPTNTRPQSDTPEIRKYKK	1	RQDPTRkGSVVNV	m1	1	0	0	O95819	Mitogen-activated protein kinase kinase kinase kinase 4 OS=Homo sapiens OX=9606 GN=MAP4K4 PE=1 SV=2	898	HEK293T	Kme1-A Rep 2
Q8TD57-K3241-m1	100	EIEDKILEVLSMSKGNILEDETAIKVLSSSK	5	LKEIEDkILEVLS	m1	4	0	2	Q8TD57	Dynein heavy chain 3, axonemal OS=Homo sapiens OX=9606 GN=DNAH3 PE=2 SV=1	3241	HEK293T	Kme1-A Rep 2
Q8TD57-K3250-m1	99.9	EIEDKILEVLSMSKGNILEDETAIKVLSSSK	14	EVLSMSkGNILED	m1	4	0	2	Q8TD57	Dynein heavy chain 3, axonemal OS=Homo sapiens OX=9606 GN=DNAH3 PE=2 SV=1	3250	HEK293T	Kme1-A Rep 2
Q13901-K119-m1	100	FVKNALWEPK	3	AASRFVkNALWEP	m1	2	0	0	Q13901	Nuclear nucleic acid-binding protein C1D OS=Homo sapiens OX=9606 GN=C1D PE=1 SV=1	119	HEK293T	Kme1-A Rep 2
P51003-K96-m1	91.2	NLPQSVIENVGGKIFTFGSYRLGVHTKGADIDALCVAPR	13	IENVGGkIFTFGS	m1	2	0	0	P51003	Poly(A) polymerase alpha OS=Homo sapiens OX=9606 GN=PAPOLA PE=1 SV=4	96	HEK293T	Kme1-A Rep 2
Q4VCS5-K156-m1	100	LNPGKMHQDEGLR	5	QRLNPGkMHQDEG	m1	1	0	0	Q4VCS5	Angiomotin OS=Homo sapiens OX=9606 GN=AMOT PE=1 SV=1	156	HEK293T	Kme1-A Rep 2
Q6ZMN7-K794-m1	100	KNLRSTMAATQSSSGQSSKESTSTK	25	KESTSTkAKTTEQ	m1	2	0	0	Q6ZMN7	PDZ domain-containing RING finger protein 4 OS=Homo sapiens OX=9606 GN=PDZRN4 PE=2 SV=3	794	HEK293T	Kme1-A Rep 2
P48147-K75-m1	97.9	GLYKERMTELYDYPKYSCHFKK	15	ELYDYPkYSCHFK	m1	1	0	0	P48147	Prolyl endopeptidase OS=Homo sapiens OX=9606 GN=PREP PE=1 SV=2	75	HEK293T	Kme1-A Rep 2
P48147-K81-m1	96	GLYKERMTELYDYPKYSCHFKK	21	KYSCHFkKGKRYF	m1	1	0	0	P48147	Prolyl endopeptidase OS=Homo sapiens OX=9606 GN=PREP PE=1 SV=2	81	HEK293T	Kme1-A Rep 2
Q5TCQ9-K1182-m1	98.3	KSTLNENQPEIKHQSLLQKNVSK	12	ENQPEIkHQSLLQ	m1	1	0	0	Q5TCQ9	Membrane-associated guanylate kinase, WW and PDZ domain-containing protein 3 OS=Homo sapiens OX=9606 GN=MAGI3 PE=1 SV=3	1182	HEK293T	Kme1-A Rep 2
P62241-K125-m1	96.7	KGAKLTPEEEEILNKKRSK	1	LPLGRKkGAKLTP	m1	1	0	0	P62241	40S ribosomal protein S8 OS=Homo sapiens OX=9606 GN=RPS8 PE=1 SV=2	125	HEK293T	Kme1-A Rep 2
Q92800-K736-m1	100	YSQADALKYVGIER	8	SQADALkYVGIER	m1	4	0	0	Q92800	Histone-lysine N-methyltransferase EZH1 OS=Homo sapiens OX=9606 GN=EZH1 PE=1 SV=2	736	HEK293T	Kme1-A Rep 2
P17066-K142-m1	100	ETAEAYLGQPVKHAVITVPAYFNDSQR	12	YLGQPVkHAVITV	m1	1	0	0	P17066	Heat shock 70 kDa protein 6 OS=Homo sapiens OX=9606 GN=HSPA6 PE=1 SV=2	142	HEK293T	Kme1-A Rep 2
Q14184-K167-m1	100	AKGLKPMDHNGLADPYVK	18	LADPYVkLHLLPG	m1	2	0	0	Q14184	Double C2-like domain-containing protein beta OS=Homo sapiens OX=9606 GN=DOC2B PE=1 SV=2	167	HEK293T	Kme1-A Rep 2
Q7Z7M9-K411-m1	99.5	INITAKAPSTEYNQSHIK	18	YNQSHIkALLPED	m1	1	0	0	Q7Z7M9	Polypeptide N-acetylgalactosaminyltransferase 5 OS=Homo sapiens OX=9606 GN=GALNT5 PE=1 SV=1	411	HEK293T	Kme1-A Rep 2
P09884-K1432-m1	98.2	VLQDYRKLKNTAEQFLSR	7	VLQDYRkLKNTAE	m1	5	0	1	P09884	DNA polymerase alpha catalytic subunit OS=Homo sapiens OX=9606 GN=POLA1 PE=1 SV=2	1432	HEK293T	Kme1-A Rep 2
Q9NVA1-K107-m1	100	LSTTKDSPQPVEEKVGAFTKIIEAMGFTGPLK	32	GFTGPLkYSKWKI	m1	4	0	3	Q9NVA1	Ubiquinol-cytochrome-c reductase complex assembly factor 1 OS=Homo sapiens OX=9606 GN=UQCC1 PE=1 SV=3	107	HEK293T	Kme1-A Rep 2
Q6PI48-K362-m1	95.1	IIDISDVFRNTEIGFLQDALSKPHGTVK	22	LQDALSkPHGTVK	m1	1	0	0	Q6PI48	Aspartate--tRNA ligase, mitochondrial OS=Homo sapiens OX=9606 GN=DARS2 PE=1 SV=1	362	HEK293T	Kme1-A Rep 2
Q8WZ42-K32480-m1	90.8	KDLNMVVSAARISCGGAIRSQKGVSVAK	22	GAIRSQkGVSVAK	m1	1	0	0	Q8WZ42	Titin OS=Homo sapiens OX=9606 GN=TTN PE=1 SV=4	32480	HEK293T	Kme1-A Rep 2
B5ME19-K332-m1	100	EKPKMFAKGTEITHAVVIK	19	THAVVIkKLNEIL	m1	2	0	0	B5ME19	Eukaryotic translation initiation factor 3 subunit C-like protein OS=Homo sapiens OX=9606 GN=EIF3CL PE=1 SV=1	332	HEK293T	Kme1-A Rep 2
O43493-K111-m1	97.8	GSTSKSGSEAQTTKDSTSKSHPELQTPKDSTGK	5	QKGSTSkSGSEAQ	m1	1	0	0	O43493	Trans-Golgi network integral membrane protein 2 OS=Homo sapiens OX=9606 GN=TGOLN2 PE=1 SV=4	111	HEK293T	Kme1-A Rep 2
O75608-K19-m1	100	KATAAVIFLHGLGDTGHGWAEAFAGIRSSHIK	1	IVPAARkATAAVI	m1	2	0	0	O75608	Acyl-protein thioesterase 1 OS=Homo sapiens OX=9606 GN=LYPLA1 PE=1 SV=1	19	HEK293T	Kme1-A Rep 2
Q8NDV1-K191-m1	98.9	KDGNGIVYNMLKKTVGIYPNAQIYVTTEK	29	IYVTTEkRMSYCD	m1	1	0	0	Q8NDV1	Alpha-N-acetylgalactosaminide alpha-2,6-sialyltransferase 3 OS=Homo sapiens OX=9606 GN=ST6GALNAC3 PE=2 SV=1	191	HEK293T	Kme1-A Rep 2
Q8NC51-K39-m1	96.2	KEAGGGGVGGPGAKSAAQAAAQTNSNAAGK	1	AAENKKkEAGGGG	m1	2	0	0	Q8NC51	Plasminogen activator inhibitor 1 RNA-binding protein OS=Homo sapiens OX=9606 GN=SERBP1 PE=1 SV=2	39	HEK293T	Kme1-A Rep 2
Q7RTX1-K193-m1	96.8	QYPSFLRTIPNDKYQVETMVLLLQK	13	RTIPNDkYQVETM	m1	1	0	0	Q7RTX1	Taste receptor type 1 member 1 OS=Homo sapiens OX=9606 GN=TAS1R1 PE=2 SV=1	193	HEK293T	Kme1-A Rep 2
O75747-K978-m1	100	CLSTGKDQGLVQMVPDAVTLAK	22	DAVTLAkIHRHSG	m1	1	0	0	O75747	Phosphatidylinositol 4-phosphate 3-kinase C2 domain-containing subunit gamma OS=Homo sapiens OX=9606 GN=PIK3C2G PE=1 SV=3	978	HEK293T	Kme1-A Rep 2
Q9Y5J1-K283-m1	100	ISSVQFHPGAQIVMVAGLDNAVSLFQVDGKTNPK	30	LFQVDGkTNPKIQ	m1	1	0	0	Q9Y5J1	U3 small nucleolar RNA-associated protein 18 homolog OS=Homo sapiens OX=9606 GN=UTP18 PE=1 SV=3	283	HEK293T	Kme1-A Rep 2
Q9H8W5-K14-m1	100	MSENRKPLLGFVSKLTSGTALGNSGK	14	LLGFVSkLTSGTA	m1	2	0	0	Q9H8W5	Tripartite motif-containing protein 45 OS=Homo sapiens OX=9606 GN=TRIM45 PE=1 SV=2	14	HEK293T	Kme1-A Rep 2
Q9Y520-K16-m1	96	DGKKYATLSLFNTYKGKSLETQKTTAR	4	KAKDGKkYATLSL	m1	3	0	0	Q9Y520	Protein PRRC2C OS=Homo sapiens OX=9606 GN=PRRC2C PE=1 SV=4	16	HEK293T	Kme1-A Rep 2
Q7L1W4-K806-m1	99.7	VGQLSQLTQLELKGNCLDR	13	LTQLELkGNCLDR	m1	1	0	0	Q7L1W4	Volume-regulated anion channel subunit LRRC8D OS=Homo sapiens OX=9606 GN=LRRC8D PE=1 SV=1	806	HEK293T	Kme1-A Rep 2
E9PAV3-K1044-m1	100	GAPTPPAVTPPSPKGSPAATPFPKGASTPPAATPPSPK	38	ATPPSPkGSPAAT	m1	1	0	0	E9PAV3	Nascent polypeptide-associated complex subunit alpha, muscle-specific form OS=Homo sapiens OX=9606 GN=NACA PE=1 SV=1	1044	HEK293T	Kme1-A Rep 2
E9PAV3-K1020-m1	97.8	GAPTPPAVTPPSPKGSPAATPFPKGASTPPAATPPSPK	14	VTPPSPkGSPAAT	m1	1	0	0	E9PAV3	Nascent polypeptide-associated complex subunit alpha, muscle-specific form OS=Homo sapiens OX=9606 GN=NACA PE=1 SV=1	1020	HEK293T	Kme1-A Rep 2
Q96PY6-K378-m1	100	KQKDQIISLMKAEQMKR	3	EKEKKQkDQIISL	m1	2	0	0	Q96PY6	Serine/threonine-protein kinase Nek1 OS=Homo sapiens OX=9606 GN=NEK1 PE=1 SV=2	378	HEK293T	Kme1-A Rep 2
Q92817-K7-m1	97.1	GLSKGSQGKGSPKGSPAKGSPK	4	MFKGLSkGSQGKG	m1	2	0	0	Q92817	Envoplakin OS=Homo sapiens OX=9606 GN=EVPL PE=1 SV=3	7	HEK293T	Kme1-A Rep 2
Q13825-K211-m1	92.9	VAASSAKMGLVETKLAIIPGGGGTQR	14	MGLVETkLAIIPG	m1	2	0	0	Q13825	Methylglutaconyl-CoA hydratase, mitochondrial OS=Homo sapiens OX=9606 GN=AUH PE=1 SV=1	211	HEK293T	Kme1-A Rep 2
Q8TDG4-K1072-m1	100	RQAKQIVSSAKMLLHEK	17	KMLLHEkAEALQE	m1	4	0	0	Q8TDG4	Helicase POLQ-like OS=Homo sapiens OX=9606 GN=HELQ PE=1 SV=2	1072	HEK293T	Kme1-A Rep 2
Q9Y2D4-K154-m1	98.4	LMLCLPVLEMYSKLRDQMKTK	21	RDQMKTkRHYPAL	m1	2	0	0	Q9Y2D4	Exocyst complex component 6B OS=Homo sapiens OX=9606 GN=EXOC6B PE=1 SV=3	154	HEK293T	Kme1-A Rep 2
Q9Y2D4-K152-m1	98.3	LMLCLPVLEMYSKLRDQMKTK	19	KLRDQMkTKRHYP	m1	2	0	0	Q9Y2D4	Exocyst complex component 6B OS=Homo sapiens OX=9606 GN=EXOC6B PE=1 SV=3	152	HEK293T	Kme1-A Rep 2
A6NNW6-K220-m1	100	DTITEKPIAPAEPVEPVLSGSMAIGAVSLAVAK	6	KDTITEkPIAPAE	m1	1	0	0	A6NNW6	Enolase 4 OS=Homo sapiens OX=9606 GN=ENO4 PE=2 SV=4	220	HEK293T	Kme1-A Rep 2
Q14376-K100-m1	100	AVGESVQKPLDYYRVNLTGTIQLLEIMK	8	VGESVQkPLDYYR	m1	1	0	0	Q14376	UDP-glucose 4-epimerase OS=Homo sapiens OX=9606 GN=GALE PE=1 SV=2	100	HEK293T	Kme1-A Rep 2
A6NCM1-K295-m1	97.4	AAMVKAHDSLVETEGPDMKEKMK	21	GPDMKEkMKEQIR	m1	1	0	0	A6NCM1	IQ and AAA domain-containing protein 1-like OS=Homo sapiens OX=9606 GN=IQCA1L PE=3 SV=3	295	HEK293T	Kme1-A Rep 2
P68104-K55-m1	100	GSFKYAWVLDK	4	MGKGSFkYAWVLD	m1	1	0	1	P68104	Elongation factor 1-alpha 1 OS=Homo sapiens OX=9606 GN=EEF1A1 PE=1 SV=1	55	HEK293T	Kme1-A Rep 2
Q8N7S6-K42-m1	99.2	VNKAVTCAAHLPGAAASRPLSPNKPDRVRPGQR	3	RPAKVNkAVTCAA	m1	2	0	0	Q8N7S6	Uncharacterized protein ARIH2OS OS=Homo sapiens OX=9606 GN=ARIH2OS PE=2 SV=1	42	HEK293T	Kme1-A Rep 2
Q13099-K438-m1	100	AVTYLRQKDYNQAVEILK	8	VTYLRQkDYNQAV	m1	4	0	0	Q13099	Intraflagellar transport protein 88 homolog OS=Homo sapiens OX=9606 GN=IFT88 PE=1 SV=2	438	HEK293T	Kme1-A Rep 2
Q13099-K448-m1	100	AVTYLRQKDYNQAVEILK	18	QAVEILkVLEKKD	m1	4	0	0	Q13099	Intraflagellar transport protein 88 homolog OS=Homo sapiens OX=9606 GN=IFT88 PE=1 SV=2	448	HEK293T	Kme1-A Rep 2
P11021-K585-m1	100	LGGKLSSEDK	4	KEKLGGkLSSEDK	m1	11	0	1	P11021	Endoplasmic reticulum chaperone BiP OS=Homo sapiens OX=9606 GN=HSPA5 PE=1 SV=2	585	HEK293T	Kme1-A Rep 2
O43423-K95-m1	99.5	VSGGLEVLAEKCPNLTHLYLSGNK	24	LYLSGNkIKDLST	m1	2	2	1	O43423	Acidic leucine-rich nuclear phosphoprotein 32 family member C OS=Homo sapiens OX=9606 GN=ANP32C PE=2 SV=1	95	HEK293T	Kme1-A Rep 2
Q8NI17-K466-m1	97.4	KGIICNYTIFYQAEGGKGFSK	17	YQAEGGkGFSKTV	m1	1	0	0	Q8NI17	Interleukin-31 receptor subunit alpha OS=Homo sapiens OX=9606 GN=IL31RA PE=1 SV=1	466	HEK293T	Kme1-A Rep 2
P0CF75-K342-m1	100	RNSTFSGFEALDIIPGSTITFPVLQMASAQK	31	QMASAQkISRGSD	m1	3	0	0	P0CF75	Endogenous Bornavirus-like nucleoprotein 1 OS=Homo sapiens OX=9606 GN=EBLN1 PE=2 SV=2	342	HEK293T	Kme1-A Rep 2
Q9BY49-K56-m1	95.9	LERLKSAADELQANLPPTKQAR	5	RKLERLkSAADEL	m1	1	0	0	Q9BY49	Peroxisomal trans-2-enoyl-CoA reductase OS=Homo sapiens OX=9606 GN=PECR PE=1 SV=2	56	HEK293T	Kme1-A Rep 2
Q9UBT6-K584-m1	96.6	RSERKWSHQDTFKCEAVNK	13	SHQDTFkCEAVNK	m1	1	0	0	Q9UBT6	DNA polymerase kappa OS=Homo sapiens OX=9606 GN=POLK PE=1 SV=1	584	HEK293T	Kme1-A Rep 2
P12036-K599-m1	98.5	AKSPAKEEAKSPAEAKSPEK	16	KSPAEAkSPEKAK	m1	1	0	0	P12036	Neurofilament heavy polypeptide OS=Homo sapiens OX=9606 GN=NEFH PE=1 SV=4	599	HEK293T	Kme1-A Rep 2
Q9BUK6-K105-m1	98.6	LTTHKEELYPKNPYLQDFLSAEGVLSSDGVWRVKSIPNGK	5	GKLTTHkEELYPK	m1	1	0	1	Q9BUK6	Protein misato homolog 1 OS=Homo sapiens OX=9606 GN=MSTO1 PE=1 SV=1	105	HEK293T	Kme1-A Rep 2
Q8TBF4-K61-m1	99	KSKGVAFILFLDKDSAQNCTRAINNK	13	FILFLDkDSAQNC	m1	1	0	0	Q8TBF4	Zinc finger CCHC-type and RNA-binding motif-containing protein 1 OS=Homo sapiens OX=9606 GN=ZCRB1 PE=1 SV=2	61	HEK293T	Kme1-A Rep 2
Q9NYK5-K68-m1	98.2	TEKIEVKHVGKTDPGTVFVMNK	7	TEKIEVkHVGKTD	m1	4	0	0	Q9NYK5	39S ribosomal protein L39, mitochondrial OS=Homo sapiens OX=9606 GN=MRPL39 PE=1 SV=3	68	HEK293T	Kme1-A Rep 2
Q9NRY4-K756-m1	96.9	NINEKQISQVLKGLLDSK	12	QISQVLkGLLDSK	m1	1	0	0	Q9NRY4	Rho GTPase-activating protein 35 OS=Homo sapiens OX=9606 GN=ARHGAP35 PE=1 SV=3	756	HEK293T	Kme1-A Rep 2
Q9P0K7-K497-m1	97.5	LKETQSKYEEAMKEVLSVQK	13	KYEEAMkEVLSVQ	m1	2	0	0	Q9P0K7	Ankycorbin OS=Homo sapiens OX=9606 GN=RAI14 PE=1 SV=2	497	HEK293T	Kme1-A Rep 2
P78347-K468-m1	98.6	KMVDQLFCKKFAEALGSTEAK	1	RITKLRkMVDQLF	m1	1	0	0	P78347	General transcription factor II-I OS=Homo sapiens OX=9606 GN=GTF2I PE=1 SV=2	468	HEK293T	Kme1-A Rep 2
P0DP25-K116-m1	100	HVMTNLGEKLTDEEVDEMIR	9	MTNLGEkLTDEEV	m1	11	0	2	P0DP25	Calmodulin-3 OS=Homo sapiens OX=9606 GN=CALM3 PE=1 SV=1	116	HEK293T	Kme1-A Rep 2
Q8IWI9-K2460-m1	93.3	ITLGLLHSSKVSKSLILTRAFSEIQGLTDQADK	13	HSSKVSkSLILTR	m1	3	0	0	Q8IWI9	MAX gene-associated protein OS=Homo sapiens OX=9606 GN=MGA PE=1 SV=4	2460	HEK293T	Kme1-A Rep 2
P26368-K444-m1	99	IFVEFTSVFDCQKAMQGLTGRK	13	SVFDCQkAMQGLT	m1	1	0	0	P26368	Splicing factor U2AF 65 kDa subunit OS=Homo sapiens OX=9606 GN=U2AF2 PE=1 SV=4	444	HEK293T	Kme1-A Rep 2
Q08378-K1357-m1	97.3	DKFMLQAKVSELKNNMKTLLQQNQQLK	13	AKVSELkNNMKTL	m1	1	0	0	Q08378	Golgin subfamily A member 3 OS=Homo sapiens OX=9606 GN=GOLGA3 PE=1 SV=2	1357	HEK293T	Kme1-A Rep 2
P19338-K3-m1	100	MVKLAK	3	MVkLAKAGK	m1	1	0	0	P19338	Nucleolin OS=Homo sapiens OX=9606 GN=NCL PE=1 SV=3	3	HEK293T	Kme1-A Rep 2
P19338-K109-m1	99.7	TVTPAKAVTTPGKK	13	AVTTPGkKGATPG	m1	5	0	1	P19338	Nucleolin OS=Homo sapiens OX=9606 GN=NCL PE=1 SV=3	109	HEK293T	Kme1-A Rep 2
P46087-K79-m1	97.6	SPEAKPLPGKLPKGISAGAVQTAGKK	13	LPGKLPkGISAGA	m1	1	0	0	P46087	Probable 28S rRNA (cytosine(4447)-C(5))-methyltransferase OS=Homo sapiens OX=9606 GN=NOP2 PE=1 SV=2	79	HEK293T	Kme1-A Rep 2
Q9UPN3-K6813-m1	98.3	GALPDDTEALQSLIDTHKEFMK	18	SLIDTHkEFMKKV	m1	2	0	0	Q9UPN3	Microtubule-actin cross-linking factor 1, isoforms 1/2/3/5 OS=Homo sapiens OX=9606 GN=MACF1 PE=1 SV=4	6813	HEK293T	Kme1-A Rep 2
Q00688-K80-m1	99.7	GTESISKVSEQVKNVKLNEDKPK	7	GTESISkVSEQVK	m1	2	0	0	Q00688	Peptidyl-prolyl cis-trans isomerase FKBP3 OS=Homo sapiens OX=9606 GN=FKBP3 PE=1 SV=1	80	HEK293T	Kme1-A Rep 2
Q9Y243-K353-m1	100	LPFYNQDHEKLFELILMEDIKFPRTLSSDAK	10	YNQDHEkLFELIL	m1	2	0	0	Q9Y243	RAC-gamma serine/threonine-protein kinase OS=Homo sapiens OX=9606 GN=AKT3 PE=1 SV=1	353	HEK293T	Kme1-A Rep 2
Q9Y243-K374-m1	93	LPFYNQDHEKLFELILMEDIKFPRTLSSDAK	31	TLSSDAkSLLSGL	m1	2	0	0	Q9Y243	RAC-gamma serine/threonine-protein kinase OS=Homo sapiens OX=9606 GN=AKT3 PE=1 SV=1	374	HEK293T	Kme1-A Rep 2
Q9UI36-K641-m1	100	AQEKQVQLEKTELKMDFLRER	4	NARAQEkQVQLEK	m1	1	0	0	Q9UI36	Dachshund homolog 1 OS=Homo sapiens OX=9606 GN=DACH1 PE=1 SV=4	641	HEK293T	Kme1-A Rep 2
Q9Y483-K30-m1	100	TPTSLTKLSLQDGHK	7	TPTSLTkLSLQDG	m1	2	0	0	Q9Y483	Metal-response element-binding transcription factor 2 OS=Homo sapiens OX=9606 GN=MTF2 PE=1 SV=3	30	HEK293T	Kme1-A Rep 2
P54577-K154-m1	99.9	KAGAEVVKQVEHPLLSGLLYPGLQALDEEYLK	8	AGAEVVkQVEHPL	m1	1	0	0	P54577	Tyrosine--tRNA ligase, cytoplasmic OS=Homo sapiens OX=9606 GN=YARS PE=1 SV=4	154	HEK293T	Kme1-A Rep 2
A0A0J9YWL9-K651-m1	98.9	KVPVMPKEMVPLGDSHSLKK	19	GDSHSLkKDPVMP	m1	1	0	0	A0A0J9YWL9	Putative testis-expressed protein 13C OS=Homo sapiens OX=9606 GN=TEX13C PE=5 SV=1	651	HEK293T	Kme1-A Rep 2
A0A0J9YWL9-K754-m1	98.9	KVPVMPKEMVPLGDSHSLKK	19	GDSHSLkKDPVMP	m1	1	0	0	A0A0J9YWL9	Putative testis-expressed protein 13C OS=Homo sapiens OX=9606 GN=TEX13C PE=5 SV=1	754	HEK293T	Kme1-A Rep 2
Q4AC94-K1455-m1	99.9	KPKESVNKKQIMVTFK	3	TPLKKPkESVNKK	m1	1	0	0	Q4AC94	C2 domain-containing protein 3 OS=Homo sapiens OX=9606 GN=C2CD3 PE=1 SV=4	1455	HEK293T	Kme1-A Rep 2
O00567-K227-m1	96.9	ELNEDKLEKLEELTMDGAKAK	6	RELNEDkLEKLEE	m1	1	0	0	O00567	Nucleolar protein 56 OS=Homo sapiens OX=9606 GN=NOP56 PE=1 SV=4	227	HEK293T	Kme1-A Rep 2
O75063-K355-m1	99.4	LNYLKNGVLKSALKSAMAHDPISPVLSDPHLDAVDQR	14	VLKSALkSAMAHD	m1	2	0	0	O75063	Glycosaminoglycan xylosylkinase OS=Homo sapiens OX=9606 GN=FAM20B PE=1 SV=1	355	HEK293T	Kme1-A Rep 2
Q9UJX5-K312-m1	96.3	FVQEKNTTTSVQDEFMHLLLWGKASAELQTLLMNQLTVK	23	HLLLWGkASAELQ	m1	2	0	1	Q9UJX5	Anaphase-promoting complex subunit 4 OS=Homo sapiens OX=9606 GN=ANAPC4 PE=1 SV=2	312	HEK293T	Kme1-A Rep 2
Q0VF96-K520-m1	96.1	KEEEVKTATATLMLQNRATATSPDSGAKK	28	SPDSGAkKISVKT	m1	4	0	0	Q0VF96	Cingulin-like protein 1 OS=Homo sapiens OX=9606 GN=CGNL1 PE=1 SV=2	520	HEK293T	Kme1-A Rep 2
Q8NGC1-K310-m1	100	QKTVTLFYSVVTPLLNPVIYSLR	2	NEAGKQkTVTLFY	m1	1	0	0	Q8NGC1	Olfactory receptor 11G2 OS=Homo sapiens OX=9606 GN=OR11G2 PE=3 SV=2	310	HEK293T	Kme1-A Rep 2
Q9NYG2-K264-m1	98.2	KTKWMNMKAVFGHPFSLGWASPFATPDQGK	3	RWAKKTkWMNMKA	m1	2	0	0	Q9NYG2	Palmitoyltransferase ZDHHC3 OS=Homo sapiens OX=9606 GN=ZDHHC3 PE=1 SV=2	264	HEK293T	Kme1-A Rep 2
Q9NXG0-K862-m1	99.8	KNCSVGRHHTVLNHSIKVMSNVFENLSK	28	VFENLSkDGWEDV	m1	2	0	0	Q9NXG0	Centlein OS=Homo sapiens OX=9606 GN=CNTLN PE=1 SV=6	862	HEK293T	Kme1-A Rep 2
Q9NXG0-K851-m1	99.6	KNCSVGRHHTVLNHSIKVMSNVFENLSK	17	VLNHSIkVMSNVF	m1	2	0	0	Q9NXG0	Centlein OS=Homo sapiens OX=9606 GN=CNTLN PE=1 SV=6	851	HEK293T	Kme1-A Rep 2
A8MTZ7-K118-m1	100	ANRLLNGDNLWIDKLPKERTKLSVGK	14	DNLWIDkLPKERT	m1	2	0	0	A8MTZ7	Uncharacterized protein C12orf71 OS=Homo sapiens OX=9606 GN=C12orf71 PE=4 SV=3	118	HEK293T	Kme1-A Rep 2
Q8N7Z5-K394-m1	98.1	RSSRLEKLKVSRDAK	9	SRLEKLkVSRDAK	m1	3	0	3	Q8N7Z5	Ankyrin repeat domain-containing protein 31 OS=Homo sapiens OX=9606 GN=ANKRD31 PE=2 SV=2	394	HEK293T	Kme1-A Rep 2
Q01081-K39-m1	100	LHNKPTFSQTIALLNIYR	4	CSRLHNkPTFSQT	m1	3	0	0	Q01081	Splicing factor U2AF 35 kDa subunit OS=Homo sapiens OX=9606 GN=U2AF1 PE=1 SV=3	39	HEK293T	Kme1-A Rep 2
Q01082-K1272-m1	100	KNRETASELLMRLKDNRDLQK	14	ELLMRLkDNRDLQ	m1	1	0	0	Q01082	Spectrin beta chain, non-erythrocytic 1 OS=Homo sapiens OX=9606 GN=SPTBN1 PE=1 SV=2	1272	HEK293T	Kme1-A Rep 2
Q9BQI6-K923-m1	100	LLLQHGGPVLLQQRNAKGELPLDYVVSPQIK	31	VVSPQIkEELFAI	m1	1	0	0	Q9BQI6	SMC5-SMC6 complex localization factor protein 1 OS=Homo sapiens OX=9606 GN=SLF1 PE=1 SV=2	923	HEK293T	Kme1-A Rep 2
P83881-K53-m1	100	QSGYGGQTKPIFR	9	GYGGQTkPIFRKK	m1	2	0	0	P83881	60S ribosomal protein L36a OS=Homo sapiens OX=9606 GN=RPL36A PE=1 SV=2	53	HEK293T	Kme1-A Rep 2
Q7L014-K248-m1	99.8	FNMRSVKGGGGNEKKSGPTVTK	7	FNMRSVkGGGGNE	m1	2	0	1	Q7L014	Probable ATP-dependent RNA helicase DDX46 OS=Homo sapiens OX=9606 GN=DDX46 PE=1 SV=2	248	HEK293T	Kme1-A Rep 2
P08118-K94-m1	97.6	IFKKEDCKYIVVEKKDPK	8	FKKEDCkYIVVEK	m1	1	0	0	P08118	Beta-microseminoprotein OS=Homo sapiens OX=9606 GN=MSMB PE=1 SV=1	94	HEK293T	Kme1-A Rep 2
A6NNP5-K138-m1	96.4	YYALKLEQESKAYQKINNERR	11	KLEQESkAYQKIN	m1	5	0	2	A6NNP5	Coiled-coil domain-containing protein 169 OS=Homo sapiens OX=9606 GN=CCDC169 PE=2 SV=4	138	HEK293T	Kme1-A Rep 2
Q69YN4-K1029-m1	99.8	VTTISMARCTLTLLKTMLTELLRGGSFEFK	30	GGSFEFkDMRVPS	m1	1	0	0	Q69YN4	Protein virilizer homolog OS=Homo sapiens OX=9606 GN=VIRMA PE=1 SV=2	1029	HEK293T	Kme1-A Rep 2
Q504Y0-K504-m1	91	GKSASTIQLKSPEDSQAAEMPIGSMTASNRK	2	DQAGRGkSASTIQ	m1	1	0	0	Q504Y0	Zinc transporter ZIP12 OS=Homo sapiens OX=9606 GN=SLC39A12 PE=2 SV=3	504	HEK293T	Kme1-A Rep 2
O60870-K135-m1	100	VDETPKGWYIQYIDRDPETIR	6	KVDETPkGWYIQY	m1	1	0	0	O60870	DNA/RNA-binding protein KIN17 OS=Homo sapiens OX=9606 GN=KIN PE=1 SV=2	135	HEK293T	Kme1-A Rep 2
Q86T90-K463-m1	97.3	KTVGFHSHMKDDAQWSCQKK	19	AQWSCQkKDTCRP	m1	1	0	0	Q86T90	Protein hinderin OS=Homo sapiens OX=9606 GN=KIAA1328 PE=1 SV=2	463	HEK293T	Kme1-A Rep 2
A4FU49-K170-m1	97.3	KLMPKTSLPTVKKLATATTGPSKAK	23	ATTGPSkAKTSRT	m1	5	0	0	A4FU49	SH3 domain-containing protein 21 OS=Homo sapiens OX=9606 GN=SH3D21 PE=2 SV=2	170	HEK293T	Kme1-A Rep 2
Q6ZR52-K415-m1	97.8	AFKRSSTLTIHKMIHTGEKPYK	19	MIHTGEkPYKCEE	m1	2	0	0	Q6ZR52	Zinc finger protein 493 OS=Homo sapiens OX=9606 GN=ZNF493 PE=2 SV=3	415	HEK293T	Kme1-A Rep 2
Q5THJ4-K681-m1	95.5	LKMQTKAEIRQTLDRLLVGDFIEESKR	2	RQYNKLkMQTKAE	m1	1	0	0	Q5THJ4	Vacuolar protein sorting-associated protein 13D OS=Homo sapiens OX=9606 GN=VPS13D PE=1 SV=2	681	HEK293T	Kme1-A Rep 2
Q5THJ4-K685-m1	91.9	LKMQTKAEIRQTLDRLLVGDFIEESKR	6	KLKMQTkAEIRQT	m1	1	0	0	Q5THJ4	Vacuolar protein sorting-associated protein 13D OS=Homo sapiens OX=9606 GN=VPS13D PE=1 SV=2	685	HEK293T	Kme1-A Rep 2
Q93050-K301-m1	97.1	VRKMKAIYHTLNLCNIDVTQK	5	IKVRKMkAIYHTL	m1	4	0	0	Q93050	V-type proton ATPase 116 kDa subunit a isoform 1 OS=Homo sapiens OX=9606 GN=ATP6V0A1 PE=1 SV=3	301	HEK293T	Kme1-A Rep 2
Q7Z6B7-K9-m1	98.5	KDKEIIAEYESQVKEIRAQLVEQQK	1	TPSRFKkDKEIIA	m1	1	0	0	Q7Z6B7	SLIT-ROBO Rho GTPase-activating protein 1 OS=Homo sapiens OX=9606 GN=SRGAP1 PE=1 SV=1	9	HEK293T	Kme1-A Rep 2
Q2UY09-K761-m1	99.9	KGDKGEIGEPGSPGKQGLQGPKGDLGLTKEEIIK	15	EPGSPGkQGLQGP	m1	1	0	0	Q2UY09	Collagen alpha-1(XXVIII) chain OS=Homo sapiens OX=9606 GN=COL28A1 PE=2 SV=2	761	HEK293T	Kme1-A Rep 2
Q2UY09-K750-m1	97	KGDKGEIGEPGSPGKQGLQGPKGDLGLTKEEIIK	4	VGKKGDkGEIGEP	m1	1	0	0	Q2UY09	Collagen alpha-1(XXVIII) chain OS=Homo sapiens OX=9606 GN=COL28A1 PE=2 SV=2	750	HEK293T	Kme1-A Rep 2
P33981-K830-m1	99.9	YVLGQLVGLNSPNSILKAAKTLYEHYSGGESHNSSSSK	20	SILKAAkTLYEHY	m1	1	0	0	P33981	Dual specificity protein kinase TTK OS=Homo sapiens OX=9606 GN=TTK PE=1 SV=2	830	HEK293T	Kme1-A Rep 2
Q96NL8-K31-m1	100	GMVEQPKGCGGGTHSSDRNQAKAK	7	GMVEQPkGCGGGT	m1	1	0	0	Q96NL8	Protein C8orf37 OS=Homo sapiens OX=9606 GN=C8orf37 PE=1 SV=1	31	HEK293T	Kme1-A Rep 2
Q05639-K55-m2	100	GSFKYAWVLDK	4	MGKGSFkYAWVLD	m2	1	0	1	Q05639	Elongation factor 1-alpha 2 OS=Homo sapiens OX=9606 GN=EEF1A2 PE=1 SV=1	55	HEK293T	Kme1-A Rep 2
Q05639-K5-m2	98.7	MGKEKTHINIVVIGHVDSGK	5	MGKEkTHINIV	m2	4	0	0	Q05639	Elongation factor 1-alpha 2 OS=Homo sapiens OX=9606 GN=EEF1A2 PE=1 SV=1	5	HEK293T	Kme1-A Rep 2
Q05639-K290-m2	100	VETGILRPGMVVTFAPVNITTEVK	24	NITTEVkSVEMHH	m2	1	0	4	Q05639	Elongation factor 1-alpha 2 OS=Homo sapiens OX=9606 GN=EEF1A2 PE=1 SV=1	290	HEK293T	Kme1-A Rep 2
O14647-K416-m2	100	TSKSTLGQTDFPAHSRKPAPSNEPEYLCK	29	EPEYLCkWMGLPY	m2	1	0	0	O14647	Chromodomain-helicase-DNA-binding protein 2 OS=Homo sapiens OX=9606 GN=CHD2 PE=1 SV=2	416	HEK293T	Kme1-A Rep 2
Q15058-K265-m2	93.4	VLGTGNLYHRSIGKEIAKTSNK	18	IGKEIAkTSNKFG	m2	1	0	0	Q15058	Kinesin-like protein KIF14 OS=Homo sapiens OX=9606 GN=KIF14 PE=1 SV=1	265	HEK293T	Kme1-A Rep 2
Q8N573-K94-m2	98.2	TLDKKDGRRMSFQKPK	14	RRMSFQkPKGTIE	m2	1	0	0	Q8N573	Oxidation resistance protein 1 OS=Homo sapiens OX=9606 GN=OXR1 PE=1 SV=2	94	HEK293T	Kme1-A Rep 2
Q8IWJ2-K947-m2	100	NDPLSSVKELEEKIENLEKECK	8	DPLSSVkELEEKI	m2	1	0	0	Q8IWJ2	GRIP and coiled-coil domain-containing protein 2 OS=Homo sapiens OX=9606 GN=GCC2 PE=1 SV=4	947	HEK293T	Kme1-A Rep 2
Q8IWJ2-K952-m2	100	NDPLSSVKELEEKIENLEKECK	13	VKELEEkIENLEK	m2	1	0	0	Q8IWJ2	GRIP and coiled-coil domain-containing protein 2 OS=Homo sapiens OX=9606 GN=GCC2 PE=1 SV=4	952	HEK293T	Kme1-A Rep 2
Q9NY46-K533-m2	100	EHLEGNNKGERDSFPKSESEDSVK	24	ESEDSVkRSSFLF	m2	2	0	0	Q9NY46	Sodium channel protein type 3 subunit alpha OS=Homo sapiens OX=9606 GN=SCN3A PE=1 SV=2	533	HEK293T	Kme1-A Rep 2
Q5VTR2-K821-m2	91.6	KLEEKEHLLQSNIGTGEKELGLRTQALEMNKR	18	NIGTGEkELGLRT	m2	1	0	0	Q5VTR2	E3 ubiquitin-protein ligase BRE1A OS=Homo sapiens OX=9606 GN=RNF20 PE=1 SV=2	821	HEK293T	Kme1-A Rep 2
P58107-K1398-m2	97.2	LGLLDTQTSQVLTAVDKDNK	17	VLTAVDkDNKFFF	m2	3	0	0	P58107	Epiplakin OS=Homo sapiens OX=9606 GN=EPPK1 PE=1 SV=3	1398	HEK293T	Kme1-A Rep 2
Q9UL01-K817-m2	98.3	RYKFVDAVPDIFAQIEVNEKK	3	RAGKRYkFVDAVP	m2	1	0	0	Q9UL01	Dermatan-sulfate epimerase OS=Homo sapiens OX=9606 GN=DSE PE=1 SV=1	817	HEK293T	Kme1-A Rep 2
Q5VV17-K289-m2	100	DEKLALYLAEVEKQDK	3	SDPRDEkLALYLA	m2	1	0	0	Q5VV17	OTU domain-containing protein 1 OS=Homo sapiens OX=9606 GN=OTUD1 PE=1 SV=1	289	HEK293T	Kme1-A Rep 2
Q8IYY4-K329-m2	91.2	ELQALREKTEIQKTEWKRK	8	LQALREkTEIQKT	m2	1	0	0	Q8IYY4	Zinc finger protein DZIP1L OS=Homo sapiens OX=9606 GN=DZIP1L PE=1 SV=2	329	HEK293T	Kme1-A Rep 2
Q8IYY4-K217-m2	100	LKWTQGELEAQREAERQRQLQEAELIHQR	2	ELRAKLkWTQGEL	m2	1	0	0	Q8IYY4	Zinc finger protein DZIP1L OS=Homo sapiens OX=9606 GN=DZIP1L PE=1 SV=2	217	HEK293T	Kme1-A Rep 2
A3KMH1-K428-m2	100	EVTIKVPAGTRLLSQPCASDRFIQTLSHK	29	IQTLSHkQLQAEM	m2	4	0	0	A3KMH1	von Willebrand factor A domain-containing protein 8 OS=Homo sapiens OX=9606 GN=VWA8 PE=1 SV=2	428	HEK293T	Kme1-A Rep 2
Q03701-K481-m2	90.8	KDVESKMLSALLTGVNRAYPYSQTGDDKVR	6	KKDVESkMLSALL	m2	1	0	0	Q03701	CCAAT/enhancer-binding protein zeta OS=Homo sapiens OX=9606 GN=CEBPZ PE=1 SV=3	481	HEK293T	Kme1-A Rep 2
Q8NI51-K489-m2	99.5	YALIQHQKTHKNEKRFKCK	19	EKRFKCkHCSYAC	m2	2	0	2	Q8NI51	Transcriptional repressor CTCFL OS=Homo sapiens OX=9606 GN=CTCFL PE=1 SV=2	489	HEK293T	Kme1-A Rep 2
P11908-K243-m2	100	LLSAGATKVYAILTHGIFSGPAISR	8	LSAGATkVYAILT	m2	1	0	2	P11908	Ribose-phosphate pyrophosphokinase 2 OS=Homo sapiens OX=9606 GN=PRPS2 PE=1 SV=2	243	HEK293T	Kme1-A Rep 2
P27482-K116-m2	100	LGEKLSDEEVDEMIR	4	MTRLGEkLSDEEV	m2	1	0	1	P27482	Calmodulin-like protein 3 OS=Homo sapiens OX=9606 GN=CALML3 PE=1 SV=2	116	HEK293T	Kme1-A Rep 2
O95997-K21-m2	100	VVAKDGLKLGSGPSIK	4	GTRVVAkDGLKLG	m2	2	0	0	O95997	Securin OS=Homo sapiens OX=9606 GN=PTTG1 PE=1 SV=1	21	HEK293T	Kme1-A Rep 2
O15050-K237-m2	100	INQKDGDGCTVLHVVAAHSPGYLVKRQTEDVQMLLR	4	KGRINQkDGDGCT	m2	3	0	0	O15050	TPR and ankyrin repeat-containing protein 1 OS=Homo sapiens OX=9606 GN=TRANK1 PE=2 SV=4	237	HEK293T	Kme1-A Rep 2
Q99490-K204-m2	98	TVTTSGAKAGGGKGAGSR	13	AKAGGGkGAGSRL	m2	1	0	0	Q99490	Arf-GAP with GTPase, ANK repeat and PH domain-containing protein 2 OS=Homo sapiens OX=9606 GN=AGAP2 PE=1 SV=2	204	HEK293T	Kme1-A Rep 2
Q96C24-K542-m2	99.3	KSKGGEGGELQVWIKEAKNLTAAKAGGTSDSFVK	24	KNLTAAkAGGTSD	m2	3	0	0	Q96C24	Synaptotagmin-like protein 4 OS=Homo sapiens OX=9606 GN=SYTL4 PE=1 SV=2	542	HEK293T	Kme1-A Rep 2
Q9HCM7-K833-m2	100	SPAKEEAAKMPARASPPHSK	4	ESRSPAkEEAAKM	m2	1	0	0	Q9HCM7	Fibrosin-1-like protein OS=Homo sapiens OX=9606 GN=FBRSL1 PE=1 SV=4	833	HEK293T	Kme1-A Rep 2
P12544-K123-m2	99.3	LLQLMEKAK	7	LLQLMEkAKINKY	m2	2	0	0	P12544	Granzyme A OS=Homo sapiens OX=9606 GN=GZMA PE=1 SV=2	123	HEK293T	Kme1-A Rep 2
P12755-K561-m2	100	EKFLHEVVKMR	2	TKEAKEkFLHEVV	m2	2	0	0	P12755	Ski oncogene OS=Homo sapiens OX=9606 GN=SKI PE=1 SV=1	561	HEK293T	Kme1-A Rep 2
Q6Q759-K290-m2	100	KENAIKELK	6	KKENAIkELKTFW	m2	3	0	2	Q6Q759	Sperm-associated antigen 17 OS=Homo sapiens OX=9606 GN=SPAG17 PE=2 SV=1	290	HEK293T	Kme1-A Rep 2
Q8TD57-K3261-m2	99.2	EIEDKILEVLSMSKGNILEDETAIKVLSSSK	25	EDETAIkVLSSSK	m2	4	0	2	Q8TD57	Dynein heavy chain 3, axonemal OS=Homo sapiens OX=9606 GN=DNAH3 PE=2 SV=1	3261	HEK293T	Kme1-A Rep 2
Q9BW61-K70-m2	95.6	NAAKKRDQEQVELEGESSAPPRK	4	DKKNAAkKRDQEQ	m2	1	0	0	Q9BW61	DET1- and DDB1-associated protein 1 OS=Homo sapiens OX=9606 GN=DDA1 PE=1 SV=1	70	HEK293T	Kme1-A Rep 2
Q5SW79-K114-m2	96.2	VPEEALKHEKFTIQLQLSQKSSESELSK	10	EALKHEkFTIQLQ	m2	2	0	0	Q5SW79	Centrosomal protein of 170 kDa OS=Homo sapiens OX=9606 GN=CEP170 PE=1 SV=1	114	HEK293T	Kme1-A Rep 2
Q96FF9-K47-m2	94.5	KSGSELPSILPEIWPKTPSAAAVR	16	LPEIWPkTPSAAA	m2	2	0	0	Q96FF9	Sororin OS=Homo sapiens OX=9606 GN=CDCA5 PE=1 SV=1	47	HEK293T	Kme1-A Rep 2
Q92878-K490-m2	98.4	ELSKAEKNSNVETLKMEVISLQNEKADLDR	4	AERELSkAEKNSN	m2	1	0	0	Q92878	DNA repair protein RAD50 OS=Homo sapiens OX=9606 GN=RAD50 PE=1 SV=1	490	HEK293T	Kme1-A Rep 2
Q5QP82-K332-m2	100	MLISTSSGYLLILHDLDLTK	20	HDLDLTkSLEVGS	m2	1	0	0	Q5QP82	DDB1- and CUL4-associated factor 10 OS=Homo sapiens OX=9606 GN=DCAF10 PE=1 SV=1	332	HEK293T	Kme1-A Rep 2
Q14184-K154-m2	99.1	AKGLKPMDHNGLADPYVK	5	TKAKGLkPMDHNG	m2	2	0	0	Q14184	Double C2-like domain-containing protein beta OS=Homo sapiens OX=9606 GN=DOC2B PE=1 SV=2	154	HEK293T	Kme1-A Rep 2
O43427-K118-m2	100	KDLDDISTKTGITLK	1	LSKGTKkDLDDIS	m2	1	0	0	O43427	Acidic fibroblast growth factor intracellular-binding protein OS=Homo sapiens OX=9606 GN=FIBP PE=1 SV=3	118	HEK293T	Kme1-A Rep 2
P43155-K17-m2	94	TVVKPLGFLKPFSLMKASSRFKAHQDALPR	10	KPLGFLkPFSLMK	m2	3	0	0	P43155	Carnitine O-acetyltransferase OS=Homo sapiens OX=9606 GN=CRAT PE=1 SV=5	17	HEK293T	Kme1-A Rep 2
Q8NEY4-K114-m2	100	YPVKQPLVSVVDTIAKQLAQIEMDLKSR	4	MAKYPVkQPLVSV	m2	1	0	0	Q8NEY4	V-type proton ATPase subunit C 2 OS=Homo sapiens OX=9606 GN=ATP6V1C2 PE=1 SV=2	114	HEK293T	Kme1-A Rep 2
Q9BXU7-K142-m2	100	VDEKSSSKSFEIAKGSGTGVLQR	8	DEKSSSkSFEIAK	m2	2	0	0	Q9BXU7	Ubiquitin carboxyl-terminal hydrolase 26 OS=Homo sapiens OX=9606 GN=USP26 PE=1 SV=1	142	HEK293T	Kme1-A Rep 2
Q9BXU7-K148-m2	99.8	VDEKSSSKSFEIAKGSGTGVLQR	14	KSFEIAkGSGTGV	m2	2	0	0	Q9BXU7	Ubiquitin carboxyl-terminal hydrolase 26 OS=Homo sapiens OX=9606 GN=USP26 PE=1 SV=1	148	HEK293T	Kme1-A Rep 2
Q5VT97-K607-m2	93.8	KNSMSSKYSCKGGYLSDGDSPELTTK	1	QQSYQKkNSMSSK	m2	1	0	0	Q5VT97	Rho GTPase-activating protein SYDE2 OS=Homo sapiens OX=9606 GN=SYDE2 PE=1 SV=2	607	HEK293T	Kme1-A Rep 2
Q92952-K392-m2	98.4	VKNAAANVLRETWLIYKHTRLVK	2	QLTKRVkNAAANV	m2	1	0	0	Q92952	Small conductance calcium-activated potassium channel protein 1 OS=Homo sapiens OX=9606 GN=KCNN1 PE=2 SV=2	392	HEK293T	Kme1-A Rep 2
O75747-K962-m2	99.8	CLSTGKDQGLVQMVPDAVTLAK	6	RCLSTGkDQGLVQ	m2	1	0	0	O75747	Phosphatidylinositol 4-phosphate 3-kinase C2 domain-containing subunit gamma OS=Homo sapiens OX=9606 GN=PIK3C2G PE=1 SV=3	962	HEK293T	Kme1-A Rep 2
Q8WVM8-K501-m2	100	AFTKMASAPASYGSTTTKPMGLLSR	4	QWKAFTkMASAPA	m2	1	0	0	Q8WVM8	Sec1 family domain-containing protein 1 OS=Homo sapiens OX=9606 GN=SCFD1 PE=1 SV=4	501	HEK293T	Kme1-A Rep 2
Q9Y520-K1515-m2	100	KNADLNAQTVVKVGENVLPPK	1	RERDEKkNADLNA	m2	1	0	0	Q9Y520	Protein PRRC2C OS=Homo sapiens OX=9606 GN=PRRC2C PE=1 SV=4	1515	HEK293T	Kme1-A Rep 2
P11047-K1322-m2	100	ELEVKNLLEKGKTEQQTADQLLARADAAK	5	GKELEVkNLLEKG	m2	2	0	0	P11047	Laminin subunit gamma-1 OS=Homo sapiens OX=9606 GN=LAMC1 PE=1 SV=3	1322	HEK293T	Kme1-A Rep 2
P15924-K1988-m2	99.7	KKVTAMQLYECQLIDKTTLDKLLK	16	ECQLIDkTTLDKL	m2	3	0	0	P15924	Desmoplakin OS=Homo sapiens OX=9606 GN=DSP PE=1 SV=3	1988	HEK293T	Kme1-A Rep 2
Q13825-K204-m2	99.8	VAASSAKMGLVETKLAIIPGGGGTQR	7	VAASSAkMGLVET	m2	2	0	0	Q13825	Methylglutaconyl-CoA hydratase, mitochondrial OS=Homo sapiens OX=9606 GN=AUH PE=1 SV=1	204	HEK293T	Kme1-A Rep 2
Q14789-K3117-m2	100	QVQELQAGPLNIDVAPGAPQEK	22	PGAPQEkNGVHRK	m2	1	0	0	Q14789	Golgin subfamily B member 1 OS=Homo sapiens OX=9606 GN=GOLGB1 PE=1 SV=2	3117	HEK293T	Kme1-A Rep 2
P27216-K293-m2	100	YQKSLSDMVRSDTSGDFRKLLVALLH	3	FQEKYQkSLSDMV	m2	2	0	0	P27216	Annexin A13 OS=Homo sapiens OX=9606 GN=ANXA13 PE=1 SV=3	293	HEK293T	Kme1-A Rep 2
O75955-K392-m2	100	ITLVSSGSGTMGAAK	15	GTMGAAkVTGEVL	m2	1	0	0	O75955	Flotillin-1 OS=Homo sapiens OX=9606 GN=FLOT1 PE=1 SV=3	392	HEK293T	Kme1-A Rep 2
P68104-K165-m2	100	EHALLAYTLGVKQLIVGVNKMDSTEPPYSQKR	31	EPPYSQkRYEEIV	m2	2	0	0	P68104	Elongation factor 1-alpha 1 OS=Homo sapiens OX=9606 GN=EEF1A1 PE=1 SV=1	165	HEK293T	Kme1-A Rep 2
P68104-K55-m2	100	GSFKYAWVLDK	4	MGKGSFkYAWVLD	m2	1	0	1	P68104	Elongation factor 1-alpha 1 OS=Homo sapiens OX=9606 GN=EEF1A1 PE=1 SV=1	55	HEK293T	Kme1-A Rep 2
P68104-K5-m2	98.7	MGKEKTHINIVVIGHVDSGK	5	MGKEkTHINIV	m2	4	0	0	P68104	Elongation factor 1-alpha 1 OS=Homo sapiens OX=9606 GN=EEF1A1 PE=1 SV=1	5	HEK293T	Kme1-A Rep 2
P68104-K318-m2	100	NVSVKDVR	5	VKNVSVkDVRRGN	m2	1	0	0	P68104	Elongation factor 1-alpha 1 OS=Homo sapiens OX=9606 GN=EEF1A1 PE=1 SV=1	318	HEK293T	Kme1-A Rep 2
P60709-K284-m2	100	CPEALFQPSFLGMESCGIHETTFNSIMK	28	TFNSIMkCDVDIR	m2	1	0	5	P60709	Actin, cytoplasmic 1 OS=Homo sapiens OX=9606 GN=ACTB PE=1 SV=1	284	HEK293T	Kme1-A Rep 2
O60885-K111-m2	93	LNLPDYYKIIKTPMDMGTIKK	20	MDMGTIkKRLENN	m2	1	0	0	O60885	Bromodomain-containing protein 4 OS=Homo sapiens OX=9606 GN=BRD4 PE=1 SV=2	111	HEK293T	Kme1-A Rep 2
Q9C0H9-K1040-m2	96	KDSAFIKKAESEELEVQKPQVK	8	DSAFIKkAESEEL	m2	1	0	0	Q9C0H9	SRC kinase signaling inhibitor 1 OS=Homo sapiens OX=9606 GN=SRCIN1 PE=1 SV=4	1040	HEK293T	Kme1-A Rep 2
P04406-K186-m2	100	VIHDNFGIVEGLMTTVHAITATQK	24	AITATQkTVDGPS	m2	3	0	23	P04406	Glyceraldehyde-3-phosphate dehydrogenase OS=Homo sapiens OX=9606 GN=GAPDH PE=1 SV=3	186	HEK293T	Kme1-A Rep 2
O43423-K82-m2	91.1	VSGGLEVLAEKCPNLTHLYLSGNK	11	LEVLAEkCPNLTH	m2	4	0	1	O43423	Acidic leucine-rich nuclear phosphoprotein 32 family member C OS=Homo sapiens OX=9606 GN=ANP32C PE=2 SV=1	82	HEK293T	Kme1-A Rep 2
Q96P63-K267-m2	99.9	LSMFVLLPSHSKDNLKGLEELERKITYEK	16	HSKDNLkGLEELE	m2	1	0	0	Q96P63	Serpin B12 OS=Homo sapiens OX=9606 GN=SERPINB12 PE=1 SV=1	267	HEK293T	Kme1-A Rep 2
O00203-K90-m2	100	NVASKNIEIK	5	VKNVASkNIEIKK	m2	3	0	0	O00203	AP-3 complex subunit beta-1 OS=Homo sapiens OX=9606 GN=AP3B1 PE=1 SV=3	90	HEK293T	Kme1-A Rep 2
Q8IZQ8-K146-m2	100	NILPVDSAVKEAIKGNQVSFSK	22	NQVSFSkSTDAFA	m2	1	0	0	Q8IZQ8	Myocardin OS=Homo sapiens OX=9606 GN=MYOCD PE=1 SV=1	146	HEK293T	Kme1-A Rep 2
Q6IA69-K222-m2	100	KANTRVDLVTMVTSKNGGIYLLANQK	15	VTMVTSkNGGIYL	m2	1	0	0	Q6IA69	Glutamine-dependent NAD(+) synthetase OS=Homo sapiens OX=9606 GN=NADSYN1 PE=1 SV=3	222	HEK293T	Kme1-A Rep 2
P12036-K589-m2	100	AKSPAKEEAKSPAEAKSPEK	6	KAKSPAkEEAKSP	m2	1	0	0	P12036	Neurofilament heavy polypeptide OS=Homo sapiens OX=9606 GN=NEFH PE=1 SV=4	589	HEK293T	Kme1-A Rep 2
Q8IXM2-K21-m2	100	VGEIFSAAGAAFTKLGELTMQLHPVADSSPAGAK	14	AGAAFTkLGELTM	m2	2	0	0	Q8IXM2	Chromatin complexes subunit BAP18 OS=Homo sapiens OX=9606 GN=BAP18 PE=1 SV=1	21	HEK293T	Kme1-A Rep 2
Q9NRY4-K26-m2	91.7	KQDVRIPTYNISVVGLSGTEKEKGQCGIGK	21	GLSGTEkEKGQCG	m2	2	0	0	Q9NRY4	Rho GTPase-activating protein 35 OS=Homo sapiens OX=9606 GN=ARHGAP35 PE=1 SV=3	26	HEK293T	Kme1-A Rep 2
Q9NRY4-K749-m2	100	NINEKQISQVLKGLLDSK	5	GRNINEkQISQVL	m2	1	0	0	Q9NRY4	Rho GTPase-activating protein 35 OS=Homo sapiens OX=9606 GN=ARHGAP35 PE=1 SV=3	749	HEK293T	Kme1-A Rep 2
Q9P2S6-K231-m2	95.1	FRNKPAHTSWNMGAILEGKRSGFAPCGPKEQLSMEMILK	4	TYKFRNkPAHTSW	m2	4	0	0	Q9P2S6	Ankyrin repeat and MYND domain-containing protein 1 OS=Homo sapiens OX=9606 GN=ANKMY1 PE=2 SV=2	231	HEK293T	Kme1-A Rep 2
Q8IWI9-K2457-m2	92.9	ITLGLLHSSKVSKSLILTRAFSEIQGLTDQADK	10	GLLHSSkVSKSLI	m2	3	0	0	Q8IWI9	MAX gene-associated protein OS=Homo sapiens OX=9606 GN=MGA PE=1 SV=4	2457	HEK293T	Kme1-A Rep 2
Q03188-K784-m2	99	KAKENIGKVNK	3	SSKRKAkENIGKV	m2	2	0	0	Q03188	Centromere protein C OS=Homo sapiens OX=9606 GN=CENPC PE=1 SV=2	784	HEK293T	Kme1-A Rep 2
Q86XH1-K185-m2	99.9	ARQGRLRALFMKQIYLQEYRAK	12	LRALFMkQIYLQE	m2	2	0	0	Q86XH1	Dynein regulatory complex protein 11 OS=Homo sapiens OX=9606 GN=IQCA1 PE=2 SV=1	185	HEK293T	Kme1-A Rep 2
O00294-K199-m2	95.3	KKGSGEADKDPSGSPASARKSPAAMFLVGEGSPDK	1	KMRKTKkKGSGEA	m2	1	0	0	O00294	Tubby-related protein 1 OS=Homo sapiens OX=9606 GN=TULP1 PE=1 SV=3	199	HEK293T	Kme1-A Rep 2
O00567-K240-m2	94	ELNEDKLEKLEELTMDGAKAK	19	LTMDGAkAKAILD	m2	1	0	0	O00567	Nucleolar protein 56 OS=Homo sapiens OX=9606 GN=NOP56 PE=1 SV=4	240	HEK293T	Kme1-A Rep 2
Q9H845-K600-m2	100	KVSQQILEKR	1	LDEQIKkVSQQIL	m2	2	0	0	Q9H845	Complex I assembly factor ACAD9, mitochondrial OS=Homo sapiens OX=9606 GN=ACAD9 PE=1 SV=1	600	HEK293T	Kme1-A Rep 2
Q8NDF8-K210-m2	100	VADEDSVKVLDK	8	ADEDSVkVLDKAT	m2	1	0	0	Q8NDF8	Terminal nucleotidyltransferase 4B OS=Homo sapiens OX=9606 GN=TENT4B PE=1 SV=2	210	HEK293T	Kme1-A Rep 2
Q9NXG0-K835-m2	91.7	KNCSVGRHHTVLNHSIKVMSNVFENLSK	1	KFKAAKkNCSVGR	m2	2	0	0	Q9NXG0	Centlein OS=Homo sapiens OX=9606 GN=CNTLN PE=1 SV=6	835	HEK293T	Kme1-A Rep 2
O15143-K339-m2	100	KASSEGGTAAGAGLDSLHKNSVSQISVLSGGK	32	SVLSGGkAKCSQF	m2	3	0	0	O15143	Actin-related protein 2/3 complex subunit 1B OS=Homo sapiens OX=9606 GN=ARPC1B PE=1 SV=3	339	HEK293T	Kme1-A Rep 2
P10809-K58-m2	92.8	FGADARALMLQGVDLLADAVAVTMGPKGR	27	AVTMGPkGRTVII	m2	1	0	0	P10809	60 kDa heat shock protein, mitochondrial OS=Homo sapiens OX=9606 GN=HSPD1 PE=1 SV=2	58	HEK293T	Kme1-A Rep 2
Q7Z4V5-K483-m2	99.9	LQKLHSEIKFALKVDSPDVKR	9	KLHSEIkFALKVD	m2	1	0	0	Q7Z4V5	Hepatoma-derived growth factor-related protein 2 OS=Homo sapiens OX=9606 GN=HDGFL2 PE=1 SV=1	483	HEK293T	Kme1-A Rep 2
Q8WWL7-K358-m2	95.9	SLALQKTNFKEDSLVK	10	LQKTNFkEDSLVK	m2	1	0	0	Q8WWL7	G2/mitotic-specific cyclin-B3 OS=Homo sapiens OX=9606 GN=CCNB3 PE=1 SV=2	358	HEK293T	Kme1-A Rep 2
P07108-K63-m2	98.3	AKWDAWNELKGTSKEDAMKAYINK	10	DAWNELkGTSKED	m2	1	0	0	P07108	Acyl-CoA-binding protein OS=Homo sapiens OX=9606 GN=DBI PE=1 SV=2	63	HEK293T	Kme1-A Rep 2
P0CW23-K17-m2	99.7	MVFAPGEKPGNEPEEVKLQNASK	17	NEPEEVkLQNASK	m2	1	0	0	P0CW23	A-kinase anchor protein inhibitor 1 OS=Homo sapiens OX=9606 GN=AKAIN1 PE=1 SV=1	17	HEK293T	Kme1-A Rep 2
Q15431-K283-m2	100	ENKMKDLTFLLEESRDKVNQLEEK	5	EKENKMkDLTFLL	m2	4	0	0	Q15431	Synaptonemal complex protein 1 OS=Homo sapiens OX=9606 GN=SYCP1 PE=1 SV=2	283	HEK293T	Kme1-A Rep 2
Q15431-K295-m2	97.2	ENKMKDLTFLLEESRDKVNQLEEK	17	LEESRDkVNQLEE	m2	4	0	0	Q15431	Synaptonemal complex protein 1 OS=Homo sapiens OX=9606 GN=SYCP1 PE=1 SV=2	295	HEK293T	Kme1-A Rep 2
Q8IY51-K39-m2	99.9	KAEIAAEYGIKKNSLSSIMKNK	1	VESGKKkAEIAAE	m2	1	0	0	Q8IY51	Tigger transposable element-derived protein 4 OS=Homo sapiens OX=9606 GN=TIGD4 PE=2 SV=2	39	HEK293T	Kme1-A Rep 2
Q5JYT7-K244-m2	100	TYGSKYPGLIK	5	GRTYGSkYPGLIK	m2	2	0	0	Q5JYT7	Uncharacterized protein KIAA1755 OS=Homo sapiens OX=9606 GN=KIAA1755 PE=2 SV=2	244	HEK293T	Kme1-A Rep 2
Q05639-K318-m3	100	NVSVKDIR	5	VKNVSVkDIRRGN	m3	1	0	0	Q05639	Elongation factor 1-alpha 2 OS=Homo sapiens OX=9606 GN=EEF1A2 PE=1 SV=1	318	HEK293T	Kme1-A Rep 2
Q9H1E3-K196-m3	99.9	VGRPTASKASKEKTPSPK	8	GRPTASkASKEKT	m3	3	0	0	Q9H1E3	Nuclear ubiquitous casein and cyclin-dependent kinase substrate 1 OS=Homo sapiens OX=9606 GN=NUCKS1 PE=1 SV=1	196	HEK293T	Kme1-A Rep 2
Q12778-K233-m3	95.4	FIRVQNEGTGKSSWWMLNPEGGK	11	QNEGTGkSSWWML	m3	3	0	0	Q12778	Forkhead box protein O1 OS=Homo sapiens OX=9606 GN=FOXO1 PE=1 SV=2	233	HEK293T	Kme1-A Rep 2
Q8WW12-K51-m3	94.1	AGAAGGPEEEAEKPVKTKTVSSSNGGESSSRSAEKR	35	SSRSAEkRSAEEE	m3	1	0	0	Q8WW12	PEST proteolytic signal-containing nuclear protein OS=Homo sapiens OX=9606 GN=PCNP PE=1 SV=2	51	HEK293T	Kme1-A Rep 2
Q15058-K269-m3	99.9	VLGTGNLYHRSIGKEIAKTSNK	22	IAKTSNkFGSLEK	m3	1	0	0	Q15058	Kinesin-like protein KIF14 OS=Homo sapiens OX=9606 GN=KIF14 PE=1 SV=1	269	HEK293T	Kme1-A Rep 2
Q8IWJ2-K986-m3	97.6	KELDSSRKETQTVKEELESLR	8	ELDSSRkETQTVK	m3	1	0	0	Q8IWJ2	GRIP and coiled-coil domain-containing protein 2 OS=Homo sapiens OX=9606 GN=GCC2 PE=1 SV=4	986	HEK293T	Kme1-A Rep 2
Q8IWJ2-K958-m3	95.3	NDPLSSVKELEEKIENLEKECK	19	KIENLEkECKEKE	m3	1	0	0	Q8IWJ2	GRIP and coiled-coil domain-containing protein 2 OS=Homo sapiens OX=9606 GN=GCC2 PE=1 SV=4	958	HEK293T	Kme1-A Rep 2
P08729-K365-m3	99.1	GELALKDARAKQEELEAALQRGK	23	AALQRGkQDMARQ	m3	1	0	0	P08729	Keratin, type II cytoskeletal 7 OS=Homo sapiens OX=9606 GN=KRT7 PE=1 SV=5	365	HEK293T	Kme1-A Rep 2
Q9NY46-K525-m3	99.7	EHLEGNNKGERDSFPKSESEDSVK	16	ERDSFPkSESEDS	m3	2	0	0	Q9NY46	Sodium channel protein type 3 subunit alpha OS=Homo sapiens OX=9606 GN=SCN3A PE=1 SV=2	525	HEK293T	Kme1-A Rep 2
P49796-K405-m3	100	MVPQVKPGPDGGVLRRASCKSTHDLQSPPNKR	31	LQSPPNkREKNCT	m3	1	0	0	P49796	Regulator of G-protein signaling 3 OS=Homo sapiens OX=9606 GN=RGS3 PE=1 SV=2	405	HEK293T	Kme1-A Rep 2
Q6ZRI0-K50-m3	90.7	VVDSGRSGARGMRNVKGMRNGPAQTR	16	RGMRNVkGMRNGP	m3	1	0	0	Q6ZRI0	Otogelin OS=Homo sapiens OX=9606 GN=OTOG PE=1 SV=3	50	HEK293T	Kme1-A Rep 2
Q92954-K512-m3	100	EPAPTTTKEPSPTTPKEPAPTTTK	8	PAPTTTkEPSPTT	m3	1	0	0	Q92954	Proteoglycan 4 OS=Homo sapiens OX=9606 GN=PRG4 PE=1 SV=3	512	HEK293T	Kme1-A Rep 2
Q9Y5C1-K137-m3	100	LESLLEEKILLQQK	14	KILLQQkVKYLEE	m3	1	0	0	Q9Y5C1	Angiopoietin-related protein 3 OS=Homo sapiens OX=9606 GN=ANGPTL3 PE=1 SV=1	137	HEK293T	Kme1-A Rep 2
P43487-K76-m3	100	LFRFASENDLPEWKERGTGDVK	22	RGTGDVkLLKHKE	m3	1	0	0	P43487	Ran-specific GTPase-activating protein OS=Homo sapiens OX=9606 GN=RANBP1 PE=1 SV=1	76	HEK293T	Kme1-A Rep 2
Q96Q06-K665-m3	99.8	GAVQTGLKTTQNIATGTKNTFGSGVTSAVNVAK	33	SAVNVAkGAAQTG	m3	4	0	1	Q96Q06	Perilipin-4 OS=Homo sapiens OX=9606 GN=PLIN4 PE=1 SV=2	665	HEK293T	Kme1-A Rep 2
Q96Q06-K808-m3	97.5	TVLTGTKDAVCSGVTGAANVAKGAVQMGVDTAK	33	MGVDTAkTVLTGT	m3	2	0	0	Q96Q06	Perilipin-4 OS=Homo sapiens OX=9606 GN=PLIN4 PE=1 SV=2	808	HEK293T	Kme1-A Rep 2
P12236-K10-m3	100	MTEQAISFAKDFLAGGIAAAISKTAVAPIERVK	10	QAISFAkDFLAGG	m3	2	0	0	P12236	ADP/ATP translocase 3 OS=Homo sapiens OX=9606 GN=SLC25A6 PE=1 SV=4	10	HEK293T	Kme1-A Rep 2
P56192-K663-m3	100	AGMFVSKFFGGYVPEMVLTPDDQR	7	AGMFVSkFFGGYV	m3	1	0	0	P56192	Methionine--tRNA ligase, cytoplasmic OS=Homo sapiens OX=9606 GN=MARS PE=1 SV=2	663	HEK293T	Kme1-A Rep 2
Q8NI51-K487-m3	96.8	YALIQHQKTHKNEKRFKCK	17	KNEKRFkCKHCSY	m3	2	0	2	Q8NI51	Transcriptional repressor CTCFL OS=Homo sapiens OX=9606 GN=CTCFL PE=1 SV=2	487	HEK293T	Kme1-A Rep 2
Q9HCM7-K838-m3	98.1	SPAKEEAAKMPARASPPHSK	9	AKEEAAkMPARAS	m3	1	0	0	Q9HCM7	Fibrosin-1-like protein OS=Homo sapiens OX=9606 GN=FBRSL1 PE=1 SV=4	838	HEK293T	Kme1-A Rep 2
Q7RTR2-K781-m3	99.9	TLSMLHLQKNSIGPMGAQRMADALKQNRSLK	31	KQNRSLkELMFSS	m3	1	0	0	Q7RTR2	NLR family CARD domain-containing protein 3 OS=Homo sapiens OX=9606 GN=NLRC3 PE=1 SV=2	781	HEK293T	Kme1-A Rep 2
A6NLJ0-K23-m3	99.9	MRLLEKLCSSAAGSSAPKPAFAK	23	PKPAFAkVLTPNR	m3	1	0	1	A6NLJ0	C2 calcium-dependent domain-containing protein 4B OS=Homo sapiens OX=9606 GN=C2CD4B PE=2 SV=1	23	HEK293T	Kme1-A Rep 2
Q86VQ0-K205-m3	95.8	FSLQKLKEISEAR	5	TKFSLQkLKEISE	m3	3	0	1	Q86VQ0	Lebercilin OS=Homo sapiens OX=9606 GN=LCA5 PE=1 SV=2	205	HEK293T	Kme1-A Rep 2
Q12901-K361-m3	100	LDFYKHQVVHTGEKPYNCK	5	GRLDFYkHQVVHT	m3	1	0	0	Q12901	Zinc finger protein 155 OS=Homo sapiens OX=9606 GN=ZNF155 PE=1 SV=4	361	HEK293T	Kme1-A Rep 2
Q13111-K576-m3	98.3	LLQFCENHRPAYWGTWNKK	18	YWGTWNkKTALIR	m3	1	0	0	Q13111	Chromatin assembly factor 1 subunit A OS=Homo sapiens OX=9606 GN=CHAF1A PE=1 SV=3	576	HEK293T	Kme1-A Rep 2
Q8IWE2-K387-m3	99.9	LNKAMKRAHDWVEEDQTVVSVDVAK	3	TPDKLNkAMKRAH	m3	1	0	0	Q8IWE2	Protein NOXP20 OS=Homo sapiens OX=9606 GN=FAM114A1 PE=1 SV=2	387	HEK293T	Kme1-A Rep 2
Q86W24-K313-m3	99	VMLPEASLLVTTRLTTSKRLK	18	TRLTTSkRLKQLL	m3	1	0	0	Q86W24	NACHT, LRR and PYD domains-containing protein 14 OS=Homo sapiens OX=9606 GN=NLRP14 PE=1 SV=1	313	HEK293T	Kme1-A Rep 2
Q6ZMN7-K788-m3	90.3	KNLRSTMAATQSSSGQSSKESTSTK	19	SSGQSSkESTSTK	m3	2	0	0	Q6ZMN7	PDZ domain-containing RING finger protein 4 OS=Homo sapiens OX=9606 GN=PDZRN4 PE=2 SV=3	788	HEK293T	Kme1-A Rep 2
Q9NSI6-K2266-m3	98.9	KSSRKLPHRNASAAAK	5	IRKSSRkLPHRNA	m3	1	0	0	Q9NSI6	Bromodomain and WD repeat-containing protein 1 OS=Homo sapiens OX=9606 GN=BRWD1 PE=1 SV=4	2266	HEK293T	Kme1-A Rep 2
Q96K78-K653-m3	100	VLWKNNQNLTSTKKVSSMK	4	SIKVLWkNNQNLT	m3	7	0	1	Q96K78	Adhesion G-protein coupled receptor G7 OS=Homo sapiens OX=9606 GN=ADGRG7 PE=1 SV=2	653	HEK293T	Kme1-A Rep 2
O43427-K132-m3	99.9	KDLDDISTKTGITLK	15	KTGITLkSCRRQF	m3	1	0	0	O43427	Acidic fibroblast growth factor intracellular-binding protein OS=Homo sapiens OX=9606 GN=FIBP PE=1 SV=3	132	HEK293T	Kme1-A Rep 2
P19878-K151-m3	91.1	KAEEQLALATSMKSEPRHSK	13	ALATSMkSEPRHS	m3	1	0	0	P19878	Neutrophil cytosol factor 2 OS=Homo sapiens OX=9606 GN=NCF2 PE=1 SV=2	151	HEK293T	Kme1-A Rep 2
P47712-K624-m3	95.3	LPFPKIDPYVFDREGLKECYVFKPK	23	KECYVFkPKNPDM	m3	2	0	0	P47712	Cytosolic phospholipase A2 OS=Homo sapiens OX=9606 GN=PLA2G4A PE=1 SV=2	624	HEK293T	Kme1-A Rep 2
P09884-K1434-m3	96.1	VLQDYRKLKNTAEQFLSR	9	QDYRKLkNTAEQF	m3	5	0	1	P09884	DNA polymerase alpha catalytic subunit OS=Homo sapiens OX=9606 GN=POLA1 PE=1 SV=2	1434	HEK293T	Kme1-A Rep 2
Q8N1G0-K477-m3	98.7	AGLGTGGQKVNGASVVMVQPSK	22	VMVQPSkTATGPS	m3	2	0	0	Q8N1G0	Zinc finger protein 687 OS=Homo sapiens OX=9606 GN=ZNF687 PE=1 SV=1	477	HEK293T	Kme1-A Rep 2
Q9NVA1-K80-m3	99.8	LSTTKDSPQPVEEKVGAFTKIIEAMGFTGPLK	5	RKLSTTkDSPQPV	m3	5	0	2	Q9NVA1	Ubiquinol-cytochrome-c reductase complex assembly factor 1 OS=Homo sapiens OX=9606 GN=UQCC1 PE=1 SV=3	80	HEK293T	Kme1-A Rep 2
Q8N7X8-K159-m3	96.1	KSSKVRASQELEMSLKPEEPGKPVVATFSESR	4	RAKKSSkVRASQE	m3	2	0	3	Q8N7X8	SIGLEC family-like protein 1 OS=Homo sapiens OX=9606 GN=SIGLECL1 PE=2 SV=1	159	HEK293T	Kme1-A Rep 2
Q8WZ42-K32486-m3	99.4	KDLNMVVSAARISCGGAIRSQKGVSVAK	28	KGVSVAkVKVASI	m3	1	0	0	Q8WZ42	Titin OS=Homo sapiens OX=9606 GN=TTN PE=1 SV=4	32486	HEK293T	Kme1-A Rep 2
Q8WZ42-K32459-m3	98.1	KDLNMVVSAARISCGGAIRSQKGVSVAK	1	YHTLIKkDLNMVV	m3	1	0	0	Q8WZ42	Titin OS=Homo sapiens OX=9606 GN=TTN PE=1 SV=4	32459	HEK293T	Kme1-A Rep 2
P55082-K195-m3	99.9	KTEKAINEFFRTEGAEKLQK	17	RTEGAEkLQKAFE	m3	1	0	0	P55082	Microfibril-associated glycoprotein 3 OS=Homo sapiens OX=9606 GN=MFAP3 PE=2 SV=1	195	HEK293T	Kme1-A Rep 2
P55082-K198-m3	97.4	KTEKAINEFFRTEGAEKLQK	20	GAEKLQkAFEIAK	m3	1	0	0	P55082	Microfibril-associated glycoprotein 3 OS=Homo sapiens OX=9606 GN=MFAP3 PE=2 SV=1	198	HEK293T	Kme1-A Rep 2
Q96S82-K132-m3	96.4	VLHTALHSSSSYREAVFKMLSNK	18	YREAVFkMLSNKE	m3	1	0	0	Q96S82	Ubiquitin-like protein 7 OS=Homo sapiens OX=9606 GN=UBL7 PE=1 SV=2	132	HEK293T	Kme1-A Rep 2
Q9BXU7-K138-m3	99.9	VDEKSSSKSFEIAKGSGTGVLQR	4	FHKVDEkSSSKSF	m3	2	0	0	Q9BXU7	Ubiquitin carboxyl-terminal hydrolase 26 OS=Homo sapiens OX=9606 GN=USP26 PE=1 SV=1	138	HEK293T	Kme1-A Rep 2
Q8NC51-K68-m3	99.4	KEAGGGGVGGPGAKSAAQAAAQTNSNAAGK	30	NSNAAGkQLRKES	m3	1	0	1	Q8NC51	Plasminogen activator inhibitor 1 RNA-binding protein OS=Homo sapiens OX=9606 GN=SERBP1 PE=1 SV=2	68	HEK293T	Kme1-A Rep 2
Q5VT97-K632-m3	100	KNSMSSKYSCKGGYLSDGDSPELTTK	26	SPELTTkASKHGS	m3	1	0	0	Q5VT97	Rho GTPase-activating protein SYDE2 OS=Homo sapiens OX=9606 GN=SYDE2 PE=1 SV=2	632	HEK293T	Kme1-A Rep 2
P05141-K10-m3	99.9	MTDAAVSFAKDFLAGGVAAAISKTAVAPIERVKLLLQVQHASK	10	AAVSFAkDFLAGG	m3	4	0	0	P05141	ADP/ATP translocase 2 OS=Homo sapiens OX=9606 GN=SLC25A5 PE=1 SV=7	10	HEK293T	Kme1-A Rep 2
P05141-K52-m3	100	QYKGIIDCVVR	3	TADKQYkGIIDCV	m3	1	0	0	P05141	ADP/ATP translocase 2 OS=Homo sapiens OX=9606 GN=SLC25A5 PE=1 SV=7	52	HEK293T	Kme1-A Rep 2
Q8WVM8-K515-m3	99.8	AFTKMASAPASYGSTTTKPMGLLSR	18	YGSTTTkPMGLLS	m3	1	0	0	Q8WVM8	Sec1 family domain-containing protein 1 OS=Homo sapiens OX=9606 GN=SCFD1 PE=1 SV=4	515	HEK293T	Kme1-A Rep 2
Q9H8W5-K26-m3	98.8	MSENRKPLLGFVSKLTSGTALGNSGK	26	ALGNSGkTHCPLC	m3	2	0	0	Q9H8W5	Tripartite motif-containing protein 45 OS=Homo sapiens OX=9606 GN=TRIM45 PE=1 SV=2	26	HEK293T	Kme1-A Rep 2
E9PAV3-K1321-m3	100	GAPTPPAATPPSPKGSPGTPPPKGAPTPPAVTPPSPK	14	ATPPSPkGSPGTP	m3	1	0	0	E9PAV3	Nascent polypeptide-associated complex subunit alpha, muscle-specific form OS=Homo sapiens OX=9606 GN=NACA PE=1 SV=1	1321	HEK293T	Kme1-A Rep 2
E9PAV3-K1330-m3	99.9	GAPTPPAATPPSPKGSPGTPPPKGAPTPPAVTPPSPK	23	PGTPPPkGAPTPP	m3	1	0	0	E9PAV3	Nascent polypeptide-associated complex subunit alpha, muscle-specific form OS=Homo sapiens OX=9606 GN=NACA PE=1 SV=1	1330	HEK293T	Kme1-A Rep 2
P50502-K50-m3	96.1	FLREWVESMGGKVPPATQKAKSEENTK	21	PATQKAkSEENTK	m3	1	0	0	P50502	Hsc70-interacting protein OS=Homo sapiens OX=9606 GN=ST13 PE=1 SV=2	50	HEK293T	Kme1-A Rep 2
P15924-K1993-m3	99.6	KKVTAMQLYECQLIDKTTLDKLLK	21	DKTTLDkLLKGKK	m3	3	0	0	P15924	Desmoplakin OS=Homo sapiens OX=9606 GN=DSP PE=1 SV=3	1993	HEK293T	Kme1-A Rep 2
Q6ZQW0-K391-m3	99.8	AKHGKPNHLPGPPQALKDRGTGGTAVMSFLK	17	GPPQALkDRGTGG	m3	1	0	0	Q6ZQW0	Indoleamine 2,3-dioxygenase 2 OS=Homo sapiens OX=9606 GN=IDO2 PE=1 SV=4	391	HEK293T	Kme1-A Rep 2
Q8TDG4-K1066-m3	98.8	RQAKQIVSSAKMLLHEK	11	QIVSSAkMLLHEK	m3	2	0	2	Q8TDG4	Helicase POLQ-like OS=Homo sapiens OX=9606 GN=HELQ PE=1 SV=2	1066	HEK293T	Kme1-A Rep 2
Q09666-K4992-m3	100	ADIKSPSLDVTVPEAELNLETPEISVGGKGK	4	SPKADIkSPSLDV	m3	2	0	0	Q09666	Neuroblast differentiation-associated protein AHNAK OS=Homo sapiens OX=9606 GN=AHNAK PE=1 SV=2	4992	HEK293T	Kme1-A Rep 2
P11142-K561-m3	100	LQGKINDEDKQK	4	DEKLQGkINDEDK	m3	1	0	0	P11142	Heat shock cognate 71 kDa protein OS=Homo sapiens OX=9606 GN=HSPA8 PE=1 SV=1	561	HEK293T	Kme1-A Rep 2
O75970-K1867-m3	98.9	KGPTDSLGISIAGGVGSPLGDVPIFIAMMHPTGVAAQTQKLR	1	RTVEMKkGPTDSL	m3	2	0	0	O75970	Multiple PDZ domain protein OS=Homo sapiens OX=9606 GN=MPDZ PE=1 SV=2	1867	HEK293T	Kme1-A Rep 2
A6NCM1-K279-m3	100	AAMVKAHDSLVETEGPDMKEKMK	5	FRAAMVkAHDSLV	m3	1	0	0	A6NCM1	IQ and AAA domain-containing protein 1-like OS=Homo sapiens OX=9606 GN=IQCA1L PE=3 SV=3	279	HEK293T	Kme1-A Rep 2
A6NCM1-K293-m3	99.9	AAMVKAHDSLVETEGPDMKEKMK	19	TEGPDMkEKMKEQ	m3	1	0	0	A6NCM1	IQ and AAA domain-containing protein 1-like OS=Homo sapiens OX=9606 GN=IQCA1L PE=3 SV=3	293	HEK293T	Kme1-A Rep 2
Q99500-K279-m3	99.9	VQACPILFKAQWFIVLAVLNSAMNPVIYTLASKEMRR	9	ACPILFkAQWFIV	m3	1	0	0	Q99500	Sphingosine 1-phosphate receptor 3 OS=Homo sapiens OX=9606 GN=S1PR3 PE=1 SV=2	279	HEK293T	Kme1-A Rep 2
P22352-K153-m3	100	FYTFLKNSCPPTSELLGTSDRLFWEPMK	6	KFYTFLkNSCPPT	m3	2	0	0	P22352	Glutathione peroxidase 3 OS=Homo sapiens OX=9606 GN=GPX3 PE=1 SV=2	153	HEK293T	Kme1-A Rep 2
O60885-K99-m3	96	LNLPDYYKIIKTPMDMGTIKK	8	NLPDYYkIIKTPM	m3	1	0	0	O60885	Bromodomain-containing protein 4 OS=Homo sapiens OX=9606 GN=BRD4 PE=1 SV=2	99	HEK293T	Kme1-A Rep 2
P35232-K11-m3	99	MAAKVFESIGKFGLALAVAGGVVNSALYNVDAGHR	11	VFESIGkFGLALA	m3	1	0	0	P35232	Prohibitin OS=Homo sapiens OX=9606 GN=PHB PE=1 SV=1	11	HEK293T	Kme1-A Rep 2
Q7L9B9-K438-m3	100	LASFAQTLQETLKGEK	13	TLQETLkGEKDVI	m3	1	0	0	Q7L9B9	Endonuclease/exonuclease/phosphatase family domain-containing protein 1 OS=Homo sapiens OX=9606 GN=EEPD1 PE=1 SV=2	438	HEK293T	Kme1-A Rep 2
Q7L9B9-K441-m3	100	LASFAQTLQETLKGEK	16	ETLKGEkDVIILG	m3	1	0	0	Q7L9B9	Endonuclease/exonuclease/phosphatase family domain-containing protein 1 OS=Homo sapiens OX=9606 GN=EEPD1 PE=1 SV=2	441	HEK293T	Kme1-A Rep 2
Q15365-K351-m3	99.9	QVTITGSAASISLAQYLINARLSSEK	26	ARLSSEkGMGCS	m3	1	0	0	Q15365	Poly(rC)-binding protein 1 OS=Homo sapiens OX=9606 GN=PCBP1 PE=1 SV=2	351	HEK293T	Kme1-A Rep 2
P11021-K585-m3	100	LGGKLSSEDKETMEK	4	KEKLGGkLSSEDK	m3	1	0	8	P11021	Endoplasmic reticulum chaperone BiP OS=Homo sapiens OX=9606 GN=HSPA5 PE=1 SV=2	585	HEK293T	Kme1-A Rep 2
O43423-K82-m3	96.4	VSGGLEVLAEKCPNLTHLYLSGNK	11	LEVLAEkCPNLTH	m3	1	0	4	O43423	Acidic leucine-rich nuclear phosphoprotein 32 family member C OS=Homo sapiens OX=9606 GN=ANP32C PE=2 SV=1	82	HEK293T	Kme1-A Rep 2
Q8NI17-K450-m3	99.9	KGIICNYTIFYQAEGGKGFSK	1	IPKSERkGIICNY	m3	1	0	0	Q8NI17	Interleukin-31 receptor subunit alpha OS=Homo sapiens OX=9606 GN=IL31RA PE=1 SV=1	450	HEK293T	Kme1-A Rep 2
Q96P63-K263-m3	98.7	LSMFVLLPSHSKDNLKGLEELERKITYEK	12	LLPSHSkDNLKGL	m3	1	0	0	Q96P63	Serpin B12 OS=Homo sapiens OX=9606 GN=SERPINB12 PE=1 SV=1	263	HEK293T	Kme1-A Rep 2
Q9BY49-K70-m3	99.5	LERLKSAADELQANLPPTKQAR	19	ANLPPTkQARVIP	m3	1	0	0	Q9BY49	Peroxisomal trans-2-enoyl-CoA reductase OS=Homo sapiens OX=9606 GN=PECR PE=1 SV=2	70	HEK293T	Kme1-A Rep 2
Q6ZN55-K185-m3	100	KAEEGGEGATVPSAAATTTEVVTEVELLLYK	1	VEHSYRkAEEGGE	m3	1	0	0	Q6ZN55	Zinc finger protein 574 OS=Homo sapiens OX=9606 GN=ZNF574 PE=1 SV=2	185	HEK293T	Kme1-A Rep 2
Q9UBT6-K576-m3	96.2	RSERKWSHQDTFKCEAVNK	5	KKRSERkWSHQDT	m3	1	0	0	Q9UBT6	DNA polymerase kappa OS=Homo sapiens OX=9606 GN=POLK PE=1 SV=1	576	HEK293T	Kme1-A Rep 2
P12107-K174-m3	93.2	VAISVEKKTVTMIVDCK	8	AISVEKkTVTMIV	m3	1	0	0	P12107	Collagen alpha-1(XI) chain OS=Homo sapiens OX=9606 GN=COL11A1 PE=1 SV=4	174	HEK293T	Kme1-A Rep 2
Q8IZQ8-K138-m3	99.8	NILPVDSAVKEAIKGNQVSFSK	14	AVKEAIkGNQVSF	m3	1	0	0	Q8IZQ8	Myocardin OS=Homo sapiens OX=9606 GN=MYOCD PE=1 SV=1	138	HEK293T	Kme1-A Rep 2
P37108-K74-m3	100	ISTVVSSKEVNKFQMAYSNLLR	8	STVVSSkEVNKFQ	m3	1	0	0	P37108	Signal recognition particle 14 kDa protein OS=Homo sapiens OX=9606 GN=SRP14 PE=1 SV=2	74	HEK293T	Kme1-A Rep 2
P37108-K78-m3	95.4	ISTVVSSKEVNKFQMAYSNLLR	12	SSKEVNkFQMAYS	m3	1	0	0	P37108	Signal recognition particle 14 kDa protein OS=Homo sapiens OX=9606 GN=SRP14 PE=1 SV=2	78	HEK293T	Kme1-A Rep 2
P49674-K38-m3	100	VGNKYRLGRKIGSGSFGDIYLGANIASGEEVAIK	34	GEEVAIkLECVKT	m3	2	0	0	P49674	Casein kinase I isoform epsilon OS=Homo sapiens OX=9606 GN=CSNK1E PE=1 SV=1	38	HEK293T	Kme1-A Rep 2
Q9NYK5-K64-m3	98.2	TEKIEVKHVGKTDPGTVFVMNK	3	LTPRTEkIEVKHV	m3	4	0	0	Q9NYK5	39S ribosomal protein L39, mitochondrial OS=Homo sapiens OX=9606 GN=MRPL39 PE=1 SV=3	64	HEK293T	Kme1-A Rep 2
O15027-K2162-m3	100	APPPPPTSMPKTVQAAPPALPGPPGAPVNMYSRR	11	PPTSMPkTVQAAP	m3	1	0	0	O15027	Protein transport protein Sec16A OS=Homo sapiens OX=9606 GN=SEC16A PE=1 SV=4	2162	HEK293T	Kme1-A Rep 2
Q9UBU8-K240-m3	94.2	KNVDSILEDYANYKKSR	14	EDYANYkKSRGNT	m3	2	0	0	Q9UBU8	Mortality factor 4-like protein 1 OS=Homo sapiens OX=9606 GN=MORF4L1 PE=1 SV=2	240	HEK293T	Kme1-A Rep 2
P0DMV9-K561-m3	99.3	SAVEDEGLKGKISEADKK	11	DEGLKGkISEADK	m3	2	0	0	P0DMV9	Heat shock 70 kDa protein 1B OS=Homo sapiens OX=9606 GN=HSPA1B PE=1 SV=1	561	HEK293T	Kme1-A Rep 2
P0DP25-K116-m3	100	HVMTNLGEKLTDEEVDEMIR	9	MTNLGEkLTDEEV	m3	2	0	11	P0DP25	Calmodulin-3 OS=Homo sapiens OX=9606 GN=CALM3 PE=1 SV=1	116	HEK293T	Kme1-A Rep 2
O75369-K873-m3	93	AEGPGLSKAGVENGKPTHFTVYTKGAGK	24	HFTVYTkGAGKAP	m3	1	0	0	O75369	Filamin-B OS=Homo sapiens OX=9606 GN=FLNB PE=1 SV=2	873	HEK293T	Kme1-A Rep 2
Q9Y243-K364-m3	91.7	LPFYNQDHEKLFELILMEDIKFPRTLSSDAK	21	ILMEDIkFPRTLS	m3	2	0	0	Q9Y243	RAC-gamma serine/threonine-protein kinase OS=Homo sapiens OX=9606 GN=AKT3 PE=1 SV=1	364	HEK293T	Kme1-A Rep 2
A0A0J9YWL9-K535-m3	93.8	KDPVMPQKMVPLGDSRSHSLKK	8	DPVMPQkMVPLGD	m3	1	0	0	A0A0J9YWL9	Putative testis-expressed protein 13C OS=Homo sapiens OX=9606 GN=TEX13C PE=5 SV=1	535	HEK293T	Kme1-A Rep 2
Q02224-K301-m3	100	KLSDGQVGGFINYRDSKLTRILQNSLGGNAK	31	SLGGNAkTRIICT	m3	2	0	0	Q02224	Centromere-associated protein E OS=Homo sapiens OX=9606 GN=CENPE PE=1 SV=2	301	HEK293T	Kme1-A Rep 2
Q02224-K287-m3	99.9	KLSDGQVGGFINYRDSKLTRILQNSLGGNAK	17	INYRDSkLTRILQ	m3	2	0	0	Q02224	Centromere-associated protein E OS=Homo sapiens OX=9606 GN=CENPE PE=1 SV=2	287	HEK293T	Kme1-A Rep 2
O00294-K233-m3	99.8	KKGSGEADKDPSGSPASARKSPAAMFLVGEGSPDK	35	GEGSPDkKALKKK	m3	1	0	0	O00294	Tubby-related protein 1 OS=Homo sapiens OX=9606 GN=TULP1 PE=1 SV=3	233	HEK293T	Kme1-A Rep 2
Q4AC94-K1460-m3	98.1	KPKESVNKKQIMVTFK	8	PKESVNkKQIMVT	m3	1	0	0	Q4AC94	C2 domain-containing protein 3 OS=Homo sapiens OX=9606 GN=C2CD3 PE=1 SV=4	1460	HEK293T	Kme1-A Rep 2
Q4AC94-K1461-m3	98.1	KPKESVNKKQIMVTFK	9	KESVNKkQIMVTF	m3	1	0	0	Q4AC94	C2 domain-containing protein 3 OS=Homo sapiens OX=9606 GN=C2CD3 PE=1 SV=4	1461	HEK293T	Kme1-A Rep 2
Q15397-K330-m3	100	EAVIKHSLVHKVFLDFFTYAPPK	11	KHSLVHkVFLDFF	m3	1	0	0	Q15397	Pumilio homolog 3 OS=Homo sapiens OX=9606 GN=PUM3 PE=1 SV=3	330	HEK293T	Kme1-A Rep 2
Q86SQ4-K1159-m3	99	KSSDNLGKSLSSSSIGSNSTYLTSK	8	SSDNLGkSLSSSS	m3	2	0	0	Q86SQ4	Adhesion G-protein coupled receptor G6 OS=Homo sapiens OX=9606 GN=ADGRG6 PE=1 SV=3	1159	HEK293T	Kme1-A Rep 2
Q96FZ2-K294-m3	100	MLQWLATKSPK	8	LQWLATkSPKKED	m3	1	0	0	Q96FZ2	Abasic site processing protein HMCES OS=Homo sapiens OX=9606 GN=HMCES PE=1 SV=1	294	HEK293T	Kme1-A Rep 2
Q6R327-K582-m3	97.3	LLYFYKPSSKLYANLDLDFAK	6	RLLYFYkPSSKLY	m3	1	0	0	Q6R327	Rapamycin-insensitive companion of mTOR OS=Homo sapiens OX=9606 GN=RICTOR PE=1 SV=1	582	HEK293T	Kme1-A Rep 2
Q9NXZ1-K126-m3	100	TDKVLSTAPPQLVHMAAAGIPSMSTR	3	GQSRTDkVLSTAP	m3	1	0	0	Q9NXZ1	Sarcoma antigen 1 OS=Homo sapiens OX=9606 GN=SAGE1 PE=1 SV=2	126	HEK293T	Kme1-A Rep 2
O15143-K326-m3	97.2	KASSEGGTAAGAGLDSLHKNSVSQISVLSGGK	19	GLDSLHkNSVSQI	m3	3	0	0	O15143	Actin-related protein 2/3 complex subunit 1B OS=Homo sapiens OX=9606 GN=ARPC1B PE=1 SV=3	326	HEK293T	Kme1-A Rep 2
Q99541-K213-m3	90.5	EAKKVEGFDLVQKPSYYVRLGSLSTKLHSR	13	GFDLVQkPSYYVR	m3	20	0	13	Q99541	Perilipin-2 OS=Homo sapiens OX=9606 GN=PLIN2 PE=1 SV=2	213	HEK293T	Kme1-A Rep 2
Q15075-K1084-m3	100	TAKATLEQDSAK	3	QELKTAkATLEQD	m3	1	0	0	Q15075	Early endosome antigen 1 OS=Homo sapiens OX=9606 GN=EEA1 PE=1 SV=2	1084	HEK293T	Kme1-A Rep 2
Q8N7Z5-K400-m3	100	RSSRLEKLKVSRDAK	15	KVSRDAkYSDHMY	m3	6	0	0	Q8N7Z5	Ankyrin repeat domain-containing protein 31 OS=Homo sapiens OX=9606 GN=ANKRD31 PE=2 SV=2	400	HEK293T	Kme1-A Rep 2
Q8N1Q1-K58-m3	100	TKEVKYDSSLRPLSIKYDPSSAK	23	YDPSSAkIISNSG	m3	1	0	0	Q8N1Q1	Carbonic anhydrase 13 OS=Homo sapiens OX=9606 GN=CA13 PE=1 SV=1	58	HEK293T	Kme1-A Rep 2
Q7Z4V5-K494-m3	100	LQKLHSEIKFALKVDSPDVKR	20	VDSPDVkRCLNAL	m3	1	0	0	Q7Z4V5	Hepatoma-derived growth factor-related protein 2 OS=Homo sapiens OX=9606 GN=HDGFL2 PE=1 SV=1	494	HEK293T	Kme1-A Rep 2
Q16850-K160-m3	99.9	KMLKSGLNIAHFKQHVSIIEK	4	EQKKMLkSGLNIA	m3	3	0	0	Q16850	Lanosterol 14-alpha demethylase OS=Homo sapiens OX=9606 GN=CYP51A1 PE=1 SV=3	160	HEK293T	Kme1-A Rep 2
Q8WWL7-K364-m3	97.7	SLALQKTNFKEDSLVK	16	KEDSLVkESLAFK	m3	1	0	0	Q8WWL7	G2/mitotic-specific cyclin-B3 OS=Homo sapiens OX=9606 GN=CCNB3 PE=1 SV=2	364	HEK293T	Kme1-A Rep 2
Q8IV32-K271-m3	100	MKGGSALGTKTAQAKVARTLAKAAR	2	PSVRRMkGGSALG	m3	3	0	0	Q8IV32	Coiled-coil domain-containing protein 71 OS=Homo sapiens OX=9606 GN=CCDC71 PE=1 SV=3	271	HEK293T	Kme1-A Rep 2
Q7L014-K263-m3	99.6	FNMRSVKGGGGNEKKSGPTVTK	22	SGPTVTkVVTVVT	m3	2	0	1	Q7L014	Probable ATP-dependent RNA helicase DDX46 OS=Homo sapiens OX=9606 GN=DDX46 PE=1 SV=2	263	HEK293T	Kme1-A Rep 2
Q96PE2-K923-m3	98.6	LADILSPRLIRRGSKK	15	LIRRGSkKRPARS	m3	3	0	0	Q96PE2	Rho guanine nucleotide exchange factor 17 OS=Homo sapiens OX=9606 GN=ARHGEF17 PE=1 SV=1	923	HEK293T	Kme1-A Rep 2
A6NNP5-K132-m3	99.3	YYALKLEQESKAYQKINNERR	5	VKYYALkLEQESK	m3	5	0	2	A6NNP5	Coiled-coil domain-containing protein 169 OS=Homo sapiens OX=9606 GN=CCDC169 PE=2 SV=4	132	HEK293T	Kme1-A Rep 2
P07108-K72-m3	100	AKWDAWNELKGTSKEDAMKAYINK	19	SKEDAMkAYINKV	m3	1	0	0	P07108	Acyl-CoA-binding protein OS=Homo sapiens OX=9606 GN=DBI PE=1 SV=2	72	HEK293T	Kme1-A Rep 2
Q69YN4-K1014-m3	99.8	VTTISMARCTLTLLKTMLTELLRGGSFEFK	15	CTLTLLkTMLTEL	m3	1	0	0	Q69YN4	Protein virilizer homolog OS=Homo sapiens OX=9606 GN=VIRMA PE=1 SV=2	1014	HEK293T	Kme1-A Rep 2
P0CW23-K8-m3	100	MVFAPGEKPGNEPEEVKLQNASK	8	VFAPGEkPGNEPE	m3	1	0	0	P0CW23	A-kinase anchor protein inhibitor 1 OS=Homo sapiens OX=9606 GN=AKAIN1 PE=1 SV=1	8	HEK293T	Kme1-A Rep 2
Q16445-K351-m3	99.8	KAQFAAPPTVTISKATEPLEAEIVLHPDSK	14	PTVTISkATEPLE	m3	2	0	0	Q16445	Gamma-aminobutyric acid receptor subunit alpha-6 OS=Homo sapiens OX=9606 GN=GABRA6 PE=2 SV=2	351	HEK293T	Kme1-A Rep 2
P41250-K389-m3	100	KMRLGDAVEQGVINNTVLGYFIGRIYLYLTK	1	SGQSARkMRLGDA	m3	1	0	0	P41250	Glycine--tRNA ligase OS=Homo sapiens OX=9606 GN=GARS1 PE=1 SV=3	389	HEK293T	Kme1-A Rep 2
Q7Z5P9-K7457-m3	91.1	TTGAAPAAETTTSLEGGGTTGAEIKSGATSGVPGSK	36	SGVPGSkTGTAGV	m3	1	0	0	Q7Z5P9	Mucin-19 OS=Homo sapiens OX=9606 GN=MUC19 PE=1 SV=3	7457	HEK293T	Kme1-A Rep 2
O00763-K2273-m3	98.7	IDPAYKKLMEQLGEPDLSDKDRK	23	LSDKDRkDLEGRL	m3	1	0	0	O00763	Acetyl-CoA carboxylase 2 OS=Homo sapiens OX=9606 GN=ACACB PE=1 SV=3	2273	HEK293T	Kme1-A Rep 2
Q2TAA8-K395-m3	100	KDVVNLLKDAWK	1	NKKPSKkDVVNLL	m3	1	0	0	Q2TAA8	Translin-associated factor X-interacting protein 1 OS=Homo sapiens OX=9606 GN=TSNAXIP1 PE=2 SV=1	395	HEK293T	Kme1-A Rep 2
P09622-K159-m3	100	QNKVVHVNGYGKITGKNQVTATK	16	YGKITGkNQVTAT	m3	1	0	0	P09622	Dihydrolipoyl dehydrogenase, mitochondrial OS=Homo sapiens OX=9606 GN=DLD PE=1 SV=2	159	HEK293T	Kme1-A Rep 2
Q13428-K1273-m3	99.8	TGGKEAASGTTPQKSR	14	SGTTPQkSRKPKK	m3	1	0	1	Q13428	Treacle protein OS=Homo sapiens OX=9606 GN=TCOF1 PE=1 SV=3	1273	HEK293T	Kme1-A Rep 2
Q9C0D3-K262-m3	100	LLEQKDILPNLVSLDVSGRK	5	LRLLEQkDILPNL	m3	1	0	0	Q9C0D3	Protein zyg-11 homolog B OS=Homo sapiens OX=9606 GN=ZYG11B PE=1 SV=2	262	HEK293T	Kme1-A Rep 2
P11387-K720-m3	97.2	EENKQIALGTSKLNYLDPRITVAWCK	12	IALGTSkLNYLDP	m3	1	0	0	P11387	DNA topoisomerase 1 OS=Homo sapiens OX=9606 GN=TOP1 PE=1 SV=2	720	HEK293T	Kme1-A Rep 2
P12757-K354-m1	100	EKFSMRSGKRNQSK	2	LEEMKEkFSMRSG	m1	1	0	0	P12757	Ski-like protein OS=Homo sapiens OX=9606 GN=SKIL PE=1 SV=2	354	HEK293T	Kme2-A
Q00341-K360-m1	96.9	GEPEKLGQALTEVYAKANSFTVSSVAAPSWLHR	16	LTEVYAkANSFTV	m1	1	0	0	Q00341	Vigilin OS=Homo sapiens OX=9606 GN=HDLBP PE=1 SV=2	360	HEK293T	Kme2-A
O75449-K181-m1	99.7	EEKNKSPAAVTEPETNKFDSTGYDK	17	TEPETNkFDSTGY	m1	1	0	0	O75449	Katanin p60 ATPase-containing subunit A1 OS=Homo sapiens OX=9606 GN=KATNA1 PE=1 SV=1	181	HEK293T	Kme2-A
P84243-K80-m1	99.2	EIAQDFKTDLR	7	EIAQDFkTDLRFQ	m1	1	0	7	P84243	Histone H3.3 OS=Homo sapiens OX=9606 GN=H3-3A PE=1 SV=2	80	HEK293T	Kme2-A
Q5W0Q7-K114-m1	100	SLESSYKDSLLLANSKKTRNYIAIDGGK	7	SLESSYkDSLLLA	m1	1	0	0	Q5W0Q7	SUMO-specific isopeptidase USPL1 OS=Homo sapiens OX=9606 GN=USPL1 PE=1 SV=1	114	HEK293T	Kme2-A
Q5W0Q7-K124-m1	98.3	SLESSYKDSLLLANSKKTRNYIAIDGGK	17	LLANSKkTRNYIA	m1	1	0	0	Q5W0Q7	SUMO-specific isopeptidase USPL1 OS=Homo sapiens OX=9606 GN=USPL1 PE=1 SV=1	124	HEK293T	Kme2-A
P27816-K976-m1	99.9	AKVEKKTEAAATTRKPESNAVTKTAGPIASAQK	23	ESNAVTkTAGPIA	m1	7	0	0	P27816	Microtubule-associated protein 4 OS=Homo sapiens OX=9606 GN=MAP4 PE=1 SV=3	976	HEK293T	Kme2-A
O15231-K217-m1	100	EHSYVLSAAKKSTGPTQETQAPFIAK	26	QAPFIAkRVEVVE	m1	3	0	0	O15231	Zinc finger protein 185 OS=Homo sapiens OX=9606 GN=ZNF185 PE=1 SV=3	217	HEK293T	Kme2-A
Q11203-K87-m1	100	YANFSEGACKPGYASALMTAIFPRFSKPAPMFLDDSFR	10	FSEGACkPGYASA	m1	1	0	0	Q11203	CMP-N-acetylneuraminate-beta-1,4-galactoside alpha-2,3-sialyltransferase OS=Homo sapiens OX=9606 GN=ST3GAL3 PE=1 SV=1	87	HEK293T	Kme2-A
A3KMH1-K404-m1	91.7	EVTIKVPAGTRLLSQPCASDRFIQTLSHK	5	DKEVTIkVPAGTR	m1	1	0	0	A3KMH1	von Willebrand factor A domain-containing protein 8 OS=Homo sapiens OX=9606 GN=VWA8 PE=1 SV=2	404	HEK293T	Kme2-A
Q9BZI1-K138-m1	98.3	KNPYPTKGEKIMLAIITK	1	WLNEHRkNPYPTK	m1	1	0	0	Q9BZI1	Iroquois-class homeodomain protein IRX-2 OS=Homo sapiens OX=9606 GN=IRX2 PE=1 SV=2	138	HEK293T	Kme2-A
Q03519-K127-m1	100	VASAPWSWLLVGYGAAGLSWSLWAVLSPPGAQEK	34	PPGAQEkEQDQVN	m1	1	0	0	Q03519	Antigen peptide transporter 2 OS=Homo sapiens OX=9606 GN=TAP2 PE=1 SV=1	127	HEK293T	Kme2-A
P19367-K15-m1	94.4	MIAAQLLAYYFTELKDDQVKK	15	YYFTELkDDQVKK	m1	1	0	0	P19367	Hexokinase-1 OS=Homo sapiens OX=9606 GN=HK1 PE=1 SV=3	15	HEK293T	Kme2-A
Q6P3W7-K446-m1	100	TPPDEIKNSVLPMVYR	7	TPPDEIkNSVLPM	m1	1	0	0	Q6P3W7	SCY1-like protein 2 OS=Homo sapiens OX=9606 GN=SCYL2 PE=1 SV=1	446	HEK293T	Kme2-A
P10243-K568-m1	99	SILGTTPRTPTPFKNALAAQEKK	22	ALAAQEkKYGPLK	m1	1	0	0	P10243	Myb-related protein A OS=Homo sapiens OX=9606 GN=MYBL1 PE=1 SV=2	568	HEK293T	Kme2-A
Q8TF01-K453-m1	99.7	VTKEMNEFIHKEQNSLSLLEAREADGDVVNEK	3	QTERVTkEMNEFI	m1	3	0	4	Q8TF01	Arginine/serine-rich protein PNISR OS=Homo sapiens OX=9606 GN=PNISR PE=1 SV=2	453	HEK293T	Kme2-A
Q8N9C0-K189-m1	99.1	QKKVANEKEMLEILSKVPK	8	KKVANEkEMLEIL	m1	3	0	0	Q8N9C0	Immunoglobulin superfamily member 22 OS=Homo sapiens OX=9606 GN=IGSF22 PE=2 SV=2	189	HEK293T	Kme2-A
Q8N9C0-K183-m1	96.3	QKKVANEKEMLEILSKVPK	2	APKKKQkKVANEK	m1	3	0	0	Q8N9C0	Immunoglobulin superfamily member 22 OS=Homo sapiens OX=9606 GN=IGSF22 PE=2 SV=2	183	HEK293T	Kme2-A
Q8N9C0-K184-m1	96.2	QKKVANEKEMLEILSKVPK	3	PKKKQKkVANEKE	m1	3	0	0	Q8N9C0	Immunoglobulin superfamily member 22 OS=Homo sapiens OX=9606 GN=IGSF22 PE=2 SV=2	184	HEK293T	Kme2-A
Q96M86-K264-m1	100	AFQKSSTGFSPETSFLDSQVMTALKMER	4	REKAFQkSSTGFS	m1	2	0	0	Q96M86	Dynein heavy chain domain-containing protein 1 OS=Homo sapiens OX=9606 GN=DNHD1 PE=2 SV=2	264	HEK293T	Kme2-A
Q96M86-K285-m1	100	AFQKSSTGFSPETSFLDSQVMTALKMER	25	QVMTALkMERYLK	m1	2	0	0	Q96M86	Dynein heavy chain domain-containing protein 1 OS=Homo sapiens OX=9606 GN=DNHD1 PE=2 SV=2	285	HEK293T	Kme2-A
P80192-K607-m1	99.7	GRTWGPGTLGQKELASGDEGSPQRR	12	PGTLGQkELASGD	m1	1	0	2	P80192	Mitogen-activated protein kinase kinase kinase 9 OS=Homo sapiens OX=9606 GN=MAP3K9 PE=1 SV=3	607	HEK293T	Kme2-A
Q5VT52-K11-m1	99.9	MAAGGGGGSSKASSSSASSAGALESSLDRK	11	GGGGSSkASSSSA	m1	1	0	1	Q5VT52	Regulation of nuclear pre-mRNA domain-containing protein 2 OS=Homo sapiens OX=9606 GN=RPRD2 PE=1 SV=1	11	HEK293T	Kme2-A
Q8NDW8-K45-m1	100	FFKAYGVLK	3	PVLKFFkAYGVLK	m1	1	0	0	Q8NDW8	Tetratricopeptide repeat protein 21A OS=Homo sapiens OX=9606 GN=TTC21A PE=1 SV=3	45	HEK293T	Kme2-A
Q9Y2H2-K774-m1	99.7	SQNQGSLAQGKNFLMSKFSSLNQK	11	GSLAQGkNFLMSK	m1	1	0	1	Q9Y2H2	Phosphatidylinositide phosphatase SAC2 OS=Homo sapiens OX=9606 GN=INPP5F PE=1 SV=3	774	HEK293T	Kme2-A
Q5TCQ9-K1171-m1	100	KSTLNENQPEIKHQSLLQKNVSK	1	DIVPEKkSTLNEN	m1	1	0	0	Q5TCQ9	Membrane-associated guanylate kinase, WW and PDZ domain-containing protein 3 OS=Homo sapiens OX=9606 GN=MAGI3 PE=1 SV=3	1171	HEK293T	Kme2-A
Q14184-K167-m1	100	AKGLKPMDHNGLADPYVK	18	LADPYVkLHLLPG	m1	1	0	0	Q14184	Double C2-like domain-containing protein beta OS=Homo sapiens OX=9606 GN=DOC2B PE=1 SV=2	167	HEK293T	Kme2-A
Q92738-K489-m1	99.5	WNKPSDVSATERTAKYTMEGKGR	3	FVPKWNkPSDVSA	m1	2	0	0	Q92738	USP6 N-terminal-like protein OS=Homo sapiens OX=9606 GN=USP6NL PE=1 SV=3	489	HEK293T	Kme2-A
O95425-K1301-m1	93	VGGMHETVLTVTGKSVKEVMKPDDDETFAKFYRSVDYNMPR	21	SVKEVMkPDDDET	m1	3	0	0	O95425	Supervillin OS=Homo sapiens OX=9606 GN=SVIL PE=1 SV=2	1301	HEK293T	Kme2-A
P09884-K1432-m1	96.2	VLQDYRKLKNTAEQFLSR	7	VLQDYRkLKNTAE	m1	2	0	0	P09884	DNA polymerase alpha catalytic subunit OS=Homo sapiens OX=9606 GN=POLA1 PE=1 SV=2	1432	HEK293T	Kme2-A
Q15910-K510-m1	99.8	IQLKKDGSSNHVYNYQPCDHPR	5	RKIQLKkDGSSNH	m1	3	0	21	Q15910	Histone-lysine N-methyltransferase EZH2 OS=Homo sapiens OX=9606 GN=EZH2 PE=1 SV=2	510	HEK293T	Kme2-A
B5ME19-K332-m1	100	EKPKMFAKGTEITHAVVIK	19	THAVVIkKLNEIL	m1	3	0	0	B5ME19	Eukaryotic translation initiation factor 3 subunit C-like protein OS=Homo sapiens OX=9606 GN=EIF3CL PE=1 SV=1	332	HEK293T	Kme2-A
Q2TBE0-K184-m1	100	IEQEKNQALEQSKLMER	5	RKIEQEkNQALEQ	m1	1	0	0	Q2TBE0	CWF19-like protein 2 OS=Homo sapiens OX=9606 GN=CWF19L2 PE=1 SV=4	184	HEK293T	Kme2-A
Q15024-K276-m1	100	VLHASLQSVVHK	12	LQSVVHkEESLGP	m1	1	0	0	Q15024	Exosome complex component RRP42 OS=Homo sapiens OX=9606 GN=EXOSC7 PE=1 SV=3	276	HEK293T	Kme2-A
Q9P2J5-K807-m1	98.5	VFASELNAGIIKTDQNYEKMMFKEALK	12	LNAGIIkTDQNYE	m1	1	0	0	Q9P2J5	Leucine--tRNA ligase, cytoplasmic OS=Homo sapiens OX=9606 GN=LARS PE=1 SV=2	807	HEK293T	Kme2-A
Q9P2J5-K814-m1	97	VFASELNAGIIKTDQNYEKMMFKEALK	19	TDQNYEkMMFKEA	m1	1	0	0	Q9P2J5	Leucine--tRNA ligase, cytoplasmic OS=Homo sapiens OX=9606 GN=LARS PE=1 SV=2	814	HEK293T	Kme2-A
Q14204-K1581-m1	97.2	KVSKSPLVMDVLNIQGVQRSLER	1	FLALMKkVSKSPL	m1	2	0	0	Q14204	Cytoplasmic dynein 1 heavy chain 1 OS=Homo sapiens OX=9606 GN=DYNC1H1 PE=1 SV=5	1581	HEK293T	Kme2-A
Q14204-K1584-m1	97.2	KVSKSPLVMDVLNIQGVQRSLER	4	LMKKVSkSPLVMD	m1	2	0	0	Q14204	Cytoplasmic dynein 1 heavy chain 1 OS=Homo sapiens OX=9606 GN=DYNC1H1 PE=1 SV=5	1584	HEK293T	Kme2-A
Q96MP5-K278-m1	91.7	AETVTSVAKMLSIFTEFNSDWPK	23	FNSDWPkVKVVFV	m1	1	0	0	Q96MP5	Zinc finger SWIM domain-containing protein 3 OS=Homo sapiens OX=9606 GN=ZSWIM3 PE=2 SV=2	278	HEK293T	Kme2-A
P01009-K198-m1	100	GTQGKIVDLVK	11	KIVDLVkELDRDT	m1	2	0	0	P01009	Alpha-1-antitrypsin OS=Homo sapiens OX=9606 GN=SERPINA1 PE=1 SV=3	198	HEK293T	Kme2-A
Q9H8W5-K14-m1	100	MSENRKPLLGFVSKLTSGTALGNSGK	14	LLGFVSkLTSGTA	m1	1	0	0	Q9H8W5	Tripartite motif-containing protein 45 OS=Homo sapiens OX=9606 GN=TRIM45 PE=1 SV=2	14	HEK293T	Kme2-A
Q02383-K44-m1	98.9	QAAVMGQKGGSKGQLPSGSSQFPHGQKGQHYFGQK	27	QFPHGQkGQHYFG	m1	3	0	4	Q02383	Semenogelin-2 OS=Homo sapiens OX=9606 GN=SEMG2 PE=1 SV=1	44	HEK293T	Kme2-A
Q6RI45-K972-m1	99.9	KSKIYSVNLQKQPWNK	11	YSVNLQkQPWNKM	m1	3	0	0	Q6RI45	Bromodomain and WD repeat-containing protein 3 OS=Homo sapiens OX=9606 GN=BRWD3 PE=1 SV=2	972	HEK293T	Kme2-A
Q9H0B3-K636-m1	99.9	QAKTDMAFKTSVAVEMAGAPSWTK	24	GAPSWTkVAEEGD	m1	1	0	0	Q9H0B3	IQ domain-containing protein N OS=Homo sapiens OX=9606 GN=IQCN PE=1 SV=1	636	HEK293T	Kme2-A
P06396-K548-m1	97.2	EPAHLMSLFGGKPMIIYKGGTSR	18	KPMIIYkGGTSRE	m1	1	0	0	P06396	Gelsolin OS=Homo sapiens OX=9606 GN=GSN PE=1 SV=1	548	HEK293T	Kme2-A
P46779-K127-m1	97	YRPDLRMAAIRRASAILRSQKPVMVK	26	QKPVMVkRKRTRP	m1	1	0	0	P46779	60S ribosomal protein L28 OS=Homo sapiens OX=9606 GN=RPL28 PE=1 SV=3	127	HEK293T	Kme2-A
Q16695-K80-m1	99.2	EIAQDFKTDLR	7	EIAQDFkTDLRFQ	m1	1	0	7	Q16695	Histone H3.1t OS=Homo sapiens OX=9606 GN=HIST3H3 PE=1 SV=3	80	HEK293T	Kme2-A
Q2LD37-K3912-m1	97.9	TESPNASRGSSLPRTLSKESKLYGMK	21	TLSKESkLYGMKD	m1	1	0	0	Q2LD37	Transmembrane protein KIAA1109 OS=Homo sapiens OX=9606 GN=KIAA1109 PE=1 SV=2	3912	HEK293T	Kme2-A
Q96DT5-K1612-m1	100	LSLCEKALAEYLETKRIAFPR	6	RLSLCEkALAEYL	m1	1	0	0	Q96DT5	Dynein heavy chain 11, axonemal OS=Homo sapiens OX=9606 GN=DNAH11 PE=1 SV=4	1612	HEK293T	Kme2-A
Q9H8X2-K173-m1	99.9	VATGKWKQISKYCPLDLYSGNK	5	LKVATGkWKQISK	m1	2	0	0	Q9H8X2	Inositol-pentakisphosphate 2-kinase OS=Homo sapiens OX=9606 GN=IPPK PE=1 SV=1	173	HEK293T	Kme2-A
Q9H8X2-K175-m1	99.9	VATGKWKQISKYCPLDLYSGNK	7	VATGKWkQISKYC	m1	2	0	0	Q9H8X2	Inositol-pentakisphosphate 2-kinase OS=Homo sapiens OX=9606 GN=IPPK PE=1 SV=1	175	HEK293T	Kme2-A
Q8NFI4-K132-m1	100	KVAAIEVLNDGELQK	15	NDGELQkAIDLFT	m1	1	0	0	Q8NFI4	Putative protein FAM10A5 OS=Homo sapiens OX=9606 GN=ST13P5 PE=5 SV=1	132	HEK293T	Kme2-A
Q15413-K1070-m1	100	VSIDKIR	5	EKVSIDkIRFFRV	m1	4	0	0	Q15413	Ryanodine receptor 3 OS=Homo sapiens OX=9606 GN=RYR3 PE=1 SV=3	1070	HEK293T	Kme2-A
O15021-K1799-m1	96	LEGRSVSCLKPIEGTLDIALLSGPQASK	10	RSVSCLkPIEGTL	m1	1	0	0	O15021	Microtubule-associated serine/threonine-protein kinase 4 OS=Homo sapiens OX=9606 GN=MAST4 PE=1 SV=4	1799	HEK293T	Kme2-A
Q8NHY3-K693-m1	97.4	VDLEAWKAAPTGSPKPAVTPGPGSLK	26	PGPGSLkGKLGAR	m1	1	0	0	Q8NHY3	GAS2-like protein 2 OS=Homo sapiens OX=9606 GN=GAS2L2 PE=1 SV=1	693	HEK293T	Kme2-A
Q03924-K74-m1	96.7	GCKSVVECKQHKGDYSGLNQCLK	23	GLNQCLkTTLSKI	m1	2	0	0	Q03924	Zinc finger protein 117 OS=Homo sapiens OX=9606 GN=ZNF117 PE=2 SV=5	74	HEK293T	Kme2-A
P14866-K34-m1	90.9	QQPDEQRRRSGAMVKMAAAGGGGGGGR	15	RSGAMVkMAAAGG	m1	1	0	1	P14866	Heterogeneous nuclear ribonucleoprotein L OS=Homo sapiens OX=9606 GN=HNRNPL PE=1 SV=2	34	HEK293T	Kme2-A
Q99814-K741-m1	100	MKNLRGGSCPLMPDKPLSANVPNDKFTQNPMR	2	LMWKRMkNLRGGS	m1	1	0	0	Q99814	Endothelial PAS domain-containing protein 1 OS=Homo sapiens OX=9606 GN=EPAS1 PE=1 SV=3	741	HEK293T	Kme2-A
P22033-K212-m1	100	EKLTGTIQNDILKEFMVRNTYIFPPEPSMK	2	QGVPKEkLTGTIQ	m1	2	0	0	P22033	Methylmalonyl-CoA mutase, mitochondrial OS=Homo sapiens OX=9606 GN=MMUT PE=1 SV=4	212	HEK293T	Kme2-A
P0DP25-K22-m1	100	EAFSLFDKDGDGTITTK	8	AFSLFDkDGDGTI	m1	1	0	2	P0DP25	Calmodulin-3 OS=Homo sapiens OX=9606 GN=CALM3 PE=1 SV=1	22	HEK293T	Kme2-A
Q8IZ07-K247-m1	98.8	TKSGFWGWRTDKAEVVNGYEAK	2	IAFERTkSGFWGW	m1	1	0	0	Q8IZ07	Ankyrin repeat domain-containing protein 13A OS=Homo sapiens OX=9606 GN=ANKRD13A PE=1 SV=3	247	HEK293T	Kme2-A
P16403-K46-m1	94.8	KAGGTPRKASGPPVSELITKAVAASK	20	VSELITkAVAASK	m1	2	0	0	P16403	Histone H1.2 OS=Homo sapiens OX=9606 GN=H1-2 PE=1 SV=2	46	HEK293T	Kme2-A
Q8N2C7-K444-m1	100	VSLTNLRRSAVPDLSSDLGMNIFK	24	LGMNIFkKFKSRK	m1	2	0	0	Q8N2C7	Protein unc-80 homolog OS=Homo sapiens OX=9606 GN=UNC80 PE=1 SV=2	444	HEK293T	Kme2-A
O75554-K63-m1	100	SLDKAKEEEKASKEFAAMEAAALK	13	EEEKASkEFAAME	m1	1	0	0	O75554	WW domain-binding protein 4 OS=Homo sapiens OX=9606 GN=WBP4 PE=1 SV=1	63	HEK293T	Kme2-A
O14810-K32-m1	99.7	QALGGATKDMGKMLGGDEEKDPDAAK	26	KDPDAAkKEEERQ	m1	3	4	12	O14810	Complexin-1 OS=Homo sapiens OX=9606 GN=CPLX1 PE=1 SV=1	32	HEK293T	Kme2-A
Q6ZMC9-K3-m1	100	MEKSIWLLACLAWVLPTGSFVRTK	3	MEkSIWLLA	m1	1	0	0	Q6ZMC9	Sialic acid-binding Ig-like lectin 15 OS=Homo sapiens OX=9606 GN=SIGLEC15 PE=1 SV=1	3	HEK293T	Kme2-A
P13639-K594-m1	99.7	KSDPVVSYRETVSEESNVLCLSK	23	NVLCLSkSPNKHN	m1	3	0	0	P13639	Elongation factor 2 OS=Homo sapiens OX=9606 GN=EEF2 PE=1 SV=4	594	HEK293T	Kme2-A
Q9P2E9-K501-m1	96.5	KAEGAQNQGQKGEGAQNQGKKTEGAQGK	1	AQNQGKkAEGAQN	m1	1	0	0	Q9P2E9	Ribosome-binding protein 1 OS=Homo sapiens OX=9606 GN=RRBP1 PE=1 SV=5	501	HEK293T	Kme2-A
Q96IC2-K514-m1	100	MRIKWTEISTVYAGPFSK	18	YAGPFSkNCNLRA	m1	1	0	0	Q96IC2	RNA exonuclease 5 OS=Homo sapiens OX=9606 GN=REXO5 PE=2 SV=1	514	HEK293T	Kme2-A
Q8IXW5-K27-m1	99.9	AGAPRCSRKAAGTKQTSTLKQEDASK	14	RKAAGTkQTSTLK	m1	1	0	0	Q8IXW5	Putative RNA polymerase II subunit B1 CTD phosphatase RPAP2 OS=Homo sapiens OX=9606 GN=RPAP2 PE=1 SV=1	27	HEK293T	Kme2-A
O00294-K218-m1	96.6	KKGSGEADKDPSGSPASARKSPAAMFLVGEGSPDK	20	SPASARkSPAAMF	m1	1	0	0	O00294	Tubby-related protein 1 OS=Homo sapiens OX=9606 GN=TULP1 PE=1 SV=3	218	HEK293T	Kme2-A
Q6P2Q9-K1425-m1	99.7	INTLFQKDR	7	INTLFQkDRHTLA	m1	1	0	5	Q6P2Q9	Pre-mRNA-processing-splicing factor 8 OS=Homo sapiens OX=9606 GN=PRPF8 PE=1 SV=2	1425	HEK293T	Kme2-A
O75494-K225-m1	94.7	TDSKTHYKSGSRYEKESRK	15	SGSRYEkESRKKE	m1	1	0	0	O75494	Serine/arginine-rich splicing factor 10 OS=Homo sapiens OX=9606 GN=SRSF10 PE=1 SV=1	225	HEK293T	Kme2-A
Q3ZCX4-K157-m1	99.5	EKVIECKKVAK	8	KVIECKkVAKIFP	m1	3	0	0	Q3ZCX4	Zinc finger protein 568 OS=Homo sapiens OX=9606 GN=ZNF568 PE=2 SV=2	157	HEK293T	Kme2-A
Q9NX95-K191-m1	100	SNGASSHKPGSSPSSPREKDLLSMLCR	8	NGASSHkPGSSPS	m1	1	0	0	Q9NX95	Syntabulin OS=Homo sapiens OX=9606 GN=SYBU PE=1 SV=2	191	HEK293T	Kme2-A
Q01081-K39-m1	100	LHNKPTFSQTIALLNIYR	4	CSRLHNkPTFSQT	m1	2	0	0	Q01081	Splicing factor U2AF 35 kDa subunit OS=Homo sapiens OX=9606 GN=U2AF1 PE=1 SV=3	39	HEK293T	Kme2-A
Q92823-K98-m1	100	DPLVTMKPGTGTLIINIMSEGK	7	DPLVTMkPGTGTL	m1	1	0	0	Q92823	Neuronal cell adhesion molecule OS=Homo sapiens OX=9606 GN=NRCAM PE=1 SV=3	98	HEK293T	Kme2-A
Q92823-K113-m1	100	DPLVTMKPGTGTLIINIMSEGK	22	NIMSEGkAETYEG	m1	1	0	0	Q92823	Neuronal cell adhesion molecule OS=Homo sapiens OX=9606 GN=NRCAM PE=1 SV=3	113	HEK293T	Kme2-A
Q5TEU4-K56-m1	100	QKNWAARQPEPTKFDYLK	2	DLKRKQkNWAARQ	m1	1	0	0	Q5TEU4	Arginine-hydroxylase NDUFAF5, mitochondrial OS=Homo sapiens OX=9606 GN=NDUFAF5 PE=1 SV=1	56	HEK293T	Kme2-A
P35606-K615-m1	97.8	VLPTIPKEQRTRVAHFLEK	7	VLPTIPkEQRTRV	m1	1	0	0	P35606	Coatomer subunit beta' OS=Homo sapiens OX=9606 GN=COPB2 PE=1 SV=2	615	HEK293T	Kme2-A
Q5W041-K639-m1	90.2	SSKEKNKKNSYHFSAGFGSPIEDK	3	SLRRSSkEKNKKN	m1	3	0	1	Q5W041	Armadillo repeat-containing protein 3 OS=Homo sapiens OX=9606 GN=ARMC3 PE=2 SV=2	639	HEK293T	Kme2-A
A6NNP5-K138-m1	99.9	YYALKLEQESKAYQKINNERR	11	KLEQESkAYQKIN	m1	5	0	1	A6NNP5	Coiled-coil domain-containing protein 169 OS=Homo sapiens OX=9606 GN=CCDC169 PE=2 SV=4	138	HEK293T	Kme2-A
Q69YN4-K1029-m1	99.9	VTTISMARCTLTLLKTMLTELLRGGSFEFK	30	GGSFEFkDMRVPS	m1	1	0	0	Q69YN4	Protein virilizer homolog OS=Homo sapiens OX=9606 GN=VIRMA PE=1 SV=2	1029	HEK293T	Kme2-A
Q93050-K301-m1	97	VRKMKAIYHTLNLCNIDVTQK	5	IKVRKMkAIYHTL	m1	2	0	0	Q93050	V-type proton ATPase 116 kDa subunit a isoform 1 OS=Homo sapiens OX=9606 GN=ATP6V0A1 PE=1 SV=3	301	HEK293T	Kme2-A
P09651-K161-m1	100	GFAFVTFDDHDSVDK	15	DHDSVDkIVIQKY	m1	1	0	2	P09651	Heterogeneous nuclear ribonucleoprotein A1 OS=Homo sapiens OX=9606 GN=HNRNPA1 PE=1 SV=5	161	HEK293T	Kme2-A
Q8NFU5-K150-m1	99.9	IGQKSYDPFASSEKIQQQVSK	4	DVKIGQkSYDPFA	m1	1	0	0	Q8NFU5	Inositol polyphosphate multikinase OS=Homo sapiens OX=9606 GN=IPMK PE=1 SV=1	150	HEK293T	Kme2-A
Q96P44-K631-m1	100	KGAPGMPGLMGSNGSPGQPGTPGSKGSK	1	PGQQGKkGAPGMP	m1	2	0	2	Q96P44	Collagen alpha-1(XXI) chain OS=Homo sapiens OX=9606 GN=COL21A1 PE=2 SV=1	631	HEK293T	Kme2-A
Q96P44-K658-m1	92.9	KGAPGMPGLMGSNGSPGQPGTPGSKGSK	28	PGSKGSkGEPGIQ	m1	4	0	0	Q96P44	Collagen alpha-1(XXI) chain OS=Homo sapiens OX=9606 GN=COL21A1 PE=2 SV=1	658	HEK293T	Kme2-A
Q05639-K165-m2	100	EHALLAYTLGVKQLIVGVNKMDSTEPAYSEKR	31	EPAYSEkRYDEIV	m2	1	0	0	Q05639	Elongation factor 1-alpha 2 OS=Homo sapiens OX=9606 GN=EEF1A2 PE=1 SV=1	165	HEK293T	Kme2-A
Q05639-K79-m2	98.8	ERGITIDISLWKFETTK	12	IDISLWkFETTKY	m2	1	0	0	Q05639	Elongation factor 1-alpha 2 OS=Homo sapiens OX=9606 GN=EEF1A2 PE=1 SV=1	79	HEK293T	Kme2-A
Q05639-K55-m2	100	GSFKYAWVLDK	4	MGKGSFkYAWVLD	m2	4	0	0	Q05639	Elongation factor 1-alpha 2 OS=Homo sapiens OX=9606 GN=EEF1A2 PE=1 SV=1	55	HEK293T	Kme2-A
Q05639-K318-m2	100	NVSVKDIR	5	VKNVSVkDIRRGN	m2	3	0	0	Q05639	Elongation factor 1-alpha 2 OS=Homo sapiens OX=9606 GN=EEF1A2 PE=1 SV=1	318	HEK293T	Kme2-A
Q7L5N7-K196-m2	100	KNTINEIIKR	1	VDPDSRkNTINEI	m2	2	0	0	Q7L5N7	Lysophosphatidylcholine acyltransferase 2 OS=Homo sapiens OX=9606 GN=LPCAT2 PE=1 SV=1	196	HEK293T	Kme2-A
P84243-K80-m2	100	EIAQDFKTDLR	7	EIAQDFkTDLRFQ	m2	7	0	1	P84243	Histone H3.3 OS=Homo sapiens OX=9606 GN=H3-3A PE=1 SV=2	80	HEK293T	Kme2-A
P84243-K28-m2	100	KSAPSTGGVKKPHR	1	ATKAARkSAPSTG	m2	17	0	0	P84243	Histone H3.3 OS=Homo sapiens OX=9606 GN=H3-3A PE=1 SV=2	28	HEK293T	Kme2-A
A3KMH1-K428-m2	100	EVTIKVPAGTRLLSQPCASDRFIQTLSHK	29	IQTLSHkQLQAEM	m2	1	0	0	A3KMH1	von Willebrand factor A domain-containing protein 8 OS=Homo sapiens OX=9606 GN=VWA8 PE=1 SV=2	428	HEK293T	Kme2-A
Q6WKZ4-K387-m2	97.5	QLSESSTKDSLKSMTLPSYRPAPLVSGDLR	8	LSESSTkDSLKSM	m2	1	0	0	Q6WKZ4	Rab11 family-interacting protein 1 OS=Homo sapiens OX=9606 GN=RAB11FIP1 PE=1 SV=3	387	HEK293T	Kme2-A
A6NCI4-K827-m2	99.4	EAETSLLLFYTEKGNDVGSVYK	13	LLFYTEkGNDVGS	m2	1	0	0	A6NCI4	von Willebrand factor A domain-containing protein 3A OS=Homo sapiens OX=9606 GN=VWA3A PE=2 SV=3	827	HEK293T	Kme2-A
A6NCI4-K836-m2	97.7	EAETSLLLFYTEKGNDVGSVYK	22	DVGSVYkKYPQGR	m2	1	0	0	A6NCI4	von Willebrand factor A domain-containing protein 3A OS=Homo sapiens OX=9606 GN=VWA3A PE=2 SV=3	836	HEK293T	Kme2-A
P07900-K283-m2	100	EKYIDQEELNKTKPIWTR	2	KKKIKEkYIDQEE	m2	3	0	0	P07900	Heat shock protein HSP 90-alpha OS=Homo sapiens OX=9606 GN=HSP90AA1 PE=1 SV=5	283	HEK293T	Kme2-A
Q309B1-K71-m2	96.6	QELETMAAISNTVQFLEEYCKFK	21	FLEEYCkFKNTED	m2	2	0	2	Q309B1	Tripartite motif-containing protein 16-like protein OS=Homo sapiens OX=9606 GN=TRIM16L PE=2 SV=3	71	HEK293T	Kme2-A
O95391-K26-m2	92.8	MSATVVDAVNAAPLSGSKEMSLEEPK	26	MSLEEPkKMTRED	m2	1	0	0	O95391	Pre-mRNA-splicing factor SLU7 OS=Homo sapiens OX=9606 GN=SLU7 PE=1 SV=2	26	HEK293T	Kme2-A
O95997-K21-m2	100	VVAKDGLKLGSGPSIK	4	GTRVVAkDGLKLG	m2	1	0	0	O95997	Securin OS=Homo sapiens OX=9606 GN=PTTG1 PE=1 SV=1	21	HEK293T	Kme2-A
Q8TAU0-K210-m2	96.3	CKRQRQDKSLELGAHAPPPPPR	8	KRQRQDkSLELGA	m2	3	0	0	Q8TAU0	Homeobox protein Nkx-2.3 OS=Homo sapiens OX=9606 GN=NKX2-3 PE=2 SV=2	210	HEK293T	Kme2-A
P12544-K123-m2	99.3	LLQLMEKAK	7	LLQLMEkAKINKY	m2	3	0	0	P12544	Granzyme A OS=Homo sapiens OX=9606 GN=GZMA PE=1 SV=2	123	HEK293T	Kme2-A
Q6Q759-K290-m2	100	KENAIKELK	6	KKENAIkELKTFW	m2	5	0	0	Q6Q759	Sperm-associated antigen 17 OS=Homo sapiens OX=9606 GN=SPAG17 PE=2 SV=1	290	HEK293T	Kme2-A
Q8IYB3-K869-m2	100	KEKAVAAAAAAAVTPAAIAAATTTLAQEEPVAAPEPK	37	VAAPEPkKETESE	m2	3	0	1	Q8IYB3	Serine/arginine repetitive matrix protein 1 OS=Homo sapiens OX=9606 GN=SRRM1 PE=1 SV=2	869	HEK293T	Kme2-A
Q8IYB3-K835-m2	90.5	KEKAVAAAAAAAVTPAAIAAATTTLAQEEPVAAPEPK	3	KKHKKEkAVAAAA	m2	3	0	1	Q8IYB3	Serine/arginine repetitive matrix protein 1 OS=Homo sapiens OX=9606 GN=SRRM1 PE=1 SV=2	835	HEK293T	Kme2-A
Q5VT52-K11-m2	99.8	MAAGGGGGSSKASSSSASSAGALESSLDRK	11	GGGGSSkASSSSA	m2	1	0	1	Q5VT52	Regulation of nuclear pre-mRNA domain-containing protein 2 OS=Homo sapiens OX=9606 GN=RPRD2 PE=1 SV=1	11	HEK293T	Kme2-A
Q5TCQ9-K1469-m2	100	KTLITPGPWKVPSGNKVTGTIGMAEK	16	KVPSGNkVTGTIG	m2	1	0	0	Q5TCQ9	Membrane-associated guanylate kinase, WW and PDZ domain-containing protein 3 OS=Homo sapiens OX=9606 GN=MAGI3 PE=1 SV=3	1469	HEK293T	Kme2-A
Q14184-K154-m2	100	AKGLKPMDHNGLADPYVK	5	TKAKGLkPMDHNG	m2	1	0	0	Q14184	Double C2-like domain-containing protein beta OS=Homo sapiens OX=9606 GN=DOC2B PE=1 SV=2	154	HEK293T	Kme2-A
O95425-K1016-m2	94.2	GSLERANPPITHLGDEPKEFSMAK	18	HLGDEPkEFSMAK	m2	1	0	0	O95425	Supervillin OS=Homo sapiens OX=9606 GN=SVIL PE=1 SV=2	1016	HEK293T	Kme2-A
Q8NEY4-K114-m2	100	YPVKQPLVSVVDTIAKQLAQIEMDLKSR	4	MAKYPVkQPLVSV	m2	1	0	0	Q8NEY4	V-type proton ATPase subunit C 2 OS=Homo sapiens OX=9606 GN=ATP6V1C2 PE=1 SV=2	114	HEK293T	Kme2-A
Q96FC9-K740-m2	100	KIFQEPKSAHQVEQVLLAYSR	7	KIFQEPkSAHQVE	m2	1	0	0	Q96FC9	ATP-dependent DNA helicase DDX11 OS=Homo sapiens OX=9606 GN=DDX11 PE=1 SV=1	740	HEK293T	Kme2-A
Q92551-K406-m2	100	VDVRMIDFAHSTFK	14	FAHSTFkGFRDDP	m2	1	0	0	Q92551	Inositol hexakisphosphate kinase 1 OS=Homo sapiens OX=9606 GN=IP6K1 PE=1 SV=3	406	HEK293T	Kme2-A
O43493-K214-m2	99.4	SGAEKQTPKDGSNKSGAEEQGPIDGPSK	5	NKSGAEkQTPKDG	m2	2	0	0	O43493	Trans-Golgi network integral membrane protein 2 OS=Homo sapiens OX=9606 GN=TGOLN2 PE=1 SV=4	214	HEK293T	Kme2-A
Q9Y592-K423-m2	99.6	QSEKDQYEEKLRASQMAEEITRK	4	VWRQSEkDQYEEK	m2	2	0	0	Q9Y592	Centrosomal protein of 83 kDa OS=Homo sapiens OX=9606 GN=CEP83 PE=1 SV=3	423	HEK293T	Kme2-A
Q8NC51-K68-m2	98.3	KEAGGGGVGGPGAKSAAQAAAQTNSNAAGK	30	NSNAAGkQLRKES	m2	2	0	4	Q8NC51	Plasminogen activator inhibitor 1 RNA-binding protein OS=Homo sapiens OX=9606 GN=SERBP1 PE=1 SV=2	68	HEK293T	Kme2-A
P05141-K52-m2	100	QYKGIIDCVVR	3	TADKQYkGIIDCV	m2	2	0	2	P05141	ADP/ATP translocase 2 OS=Homo sapiens OX=9606 GN=SLC25A5 PE=1 SV=7	52	HEK293T	Kme2-A
P08238-K275-m2	100	EKYIDQEELNKTKPIWTR	2	TKKIKEkYIDQEE	m2	3	0	0	P08238	Heat shock protein HSP 90-beta OS=Homo sapiens OX=9606 GN=HSP90AB1 PE=1 SV=4	275	HEK293T	Kme2-A
P08238-K568-m2	100	LMKEILDKKVEK	3	NLCKLMkEILDKK	m2	2	0	0	P08238	Heat shock protein HSP 90-beta OS=Homo sapiens OX=9606 GN=HSP90AB1 PE=1 SV=4	568	HEK293T	Kme2-A
Q3MIW9-K387-m2	100	TIKPSVKVTGDKSLTTTSSHLNK	23	TSSHLNkTEVTHQ	m2	2	0	0	Q3MIW9	Mucin-like protein 3 OS=Homo sapiens OX=9606 GN=MUCL3 PE=1 SV=2	387	HEK293T	Kme2-A
Q3MIW9-K376-m2	96.4	TIKPSVKVTGDKSLTTTSSHLNK	12	VKVTGDkSLTTTS	m2	2	0	0	Q3MIW9	Mucin-like protein 3 OS=Homo sapiens OX=9606 GN=MUCL3 PE=1 SV=2	376	HEK293T	Kme2-A
Q8N7J2-K75-m2	100	KSGGTMPSIFGVKNKGDGK	1	KLFKKRkSGGTMP	m2	2	0	0	Q8N7J2	APC membrane recruitment protein 2 OS=Homo sapiens OX=9606 GN=AMER2 PE=1 SV=3	75	HEK293T	Kme2-A
Q9H3G5-K56-m2	93.4	SLYRSVSMPPKGDSGQPLFLTPYIEAGKIQK	31	EAGKIQkGRELSL	m2	2	0	0	Q9H3G5	Probable serine carboxypeptidase CPVL OS=Homo sapiens OX=9606 GN=CPVL PE=1 SV=2	56	HEK293T	Kme2-A
A3KN83-K413-m2	100	HNGSVKKGVIFATYSSLIGESQSGGK	26	ESQSGGkYKTRLK	m2	1	0	0	A3KN83	Protein strawberry notch homolog 1 OS=Homo sapiens OX=9606 GN=SBNO1 PE=1 SV=1	413	HEK293T	Kme2-A
Q02383-K25-m2	98.7	QAAVMGQKGGSKGQLPSGSSQFPHGQKGQHYFGQK	8	AAVMGQkGGSKGQ	m2	3	0	4	Q02383	Semenogelin-2 OS=Homo sapiens OX=9606 GN=SEMG2 PE=1 SV=1	25	HEK293T	Kme2-A
P00451-K2111-m2	100	QKFSSLYISQFIIMYSLDGKK	2	TQGARQkFSSLYI	m2	6	0	0	P00451	Coagulation factor VIII OS=Homo sapiens OX=9606 GN=F8 PE=1 SV=1	2111	HEK293T	Kme2-A
P46013-K600-m2	100	SCKTAPASSSK	3	QRRRSCkTAPASS	m2	2	0	0	P46013	Proliferation marker protein Ki-67 OS=Homo sapiens OX=9606 GN=MKI67 PE=1 SV=2	600	HEK293T	Kme2-A
Q96JI7-K2192-m2	100	KLDPSGTLKTALLDYIK	1	EVLMRKkLDPSGT	m2	1	0	0	Q96JI7	Spatacsin OS=Homo sapiens OX=9606 GN=SPG11 PE=1 SV=3	2192	HEK293T	Kme2-A
Q16695-K80-m2	100	EIAQDFKTDLR	7	EIAQDFkTDLRFQ	m2	7	0	1	Q16695	Histone H3.1t OS=Homo sapiens OX=9606 GN=HIST3H3 PE=1 SV=3	80	HEK293T	Kme2-A
Q16695-K28-m2	100	KSAPATGGVK	1	ATKVARkSAPATG	m2	91	0	0	Q16695	Histone H3.1t OS=Homo sapiens OX=9606 GN=HIST3H3 PE=1 SV=3	28	HEK293T	Kme2-A
Q16695-K37-m2	100	KSAPATGGVK	10	PATGGVkKPHRYR	m2	6	0	85	Q16695	Histone H3.1t OS=Homo sapiens OX=9606 GN=HIST3H3 PE=1 SV=3	37	HEK293T	Kme2-A
P68104-K165-m2	100	EHALLAYTLGVKQLIVGVNKMDSTEPPYSQKR	31	EPPYSQkRYEEIV	m2	7	0	1	P68104	Elongation factor 1-alpha 1 OS=Homo sapiens OX=9606 GN=EEF1A1 PE=1 SV=1	165	HEK293T	Kme2-A
P68104-K55-m2	100	GSFKYAWVLDK	4	MGKGSFkYAWVLD	m2	4	0	0	P68104	Elongation factor 1-alpha 1 OS=Homo sapiens OX=9606 GN=EEF1A1 PE=1 SV=1	55	HEK293T	Kme2-A
P68104-K318-m2	100	NVSVKDVR	5	VKNVSVkDVRRGN	m2	19	0	0	P68104	Elongation factor 1-alpha 1 OS=Homo sapiens OX=9606 GN=EEF1A1 PE=1 SV=1	318	HEK293T	Kme2-A
Q96SU4-K11-m2	100	MASIMEGPLSKWTNVMKGWQYR	11	MEGPLSkWTNVMK	m2	4	0	1	Q96SU4	Oxysterol-binding protein-related protein 9 OS=Homo sapiens OX=9606 GN=OSBPL9 PE=1 SV=2	11	HEK293T	Kme2-A
Q14008-K369-m2	100	FGQYAGHVVPTILEK	15	VPTILEkFKEKKP	m2	4	0	0	Q14008	Cytoskeleton-associated protein 5 OS=Homo sapiens OX=9606 GN=CKAP5 PE=1 SV=3	369	HEK293T	Kme2-A
P04406-K186-m2	100	VIHDNFGIVEGLMTTVHAITATQK	24	AITATQkTVDGPS	m2	1	0	19	P04406	Glyceraldehyde-3-phosphate dehydrogenase OS=Homo sapiens OX=9606 GN=GAPDH PE=1 SV=3	186	HEK293T	Kme2-A
P11021-K585-m2	100	LGGKLSSEDKETMEK	4	KEKLGGkLSSEDK	m2	2	0	0	P11021	Endoplasmic reticulum chaperone BiP OS=Homo sapiens OX=9606 GN=HSPA5 PE=1 SV=2	585	HEK293T	Kme2-A
O00444-K699-m2	96.3	FVQLVRSKSPKITYFTRYAK	8	VQLVRSkSPKITY	m2	2	0	0	O00444	Serine/threonine-protein kinase PLK4 OS=Homo sapiens OX=9606 GN=PLK4 PE=1 SV=3	699	HEK293T	Kme2-A
O00444-K702-m2	96.3	FVQLVRSKSPKITYFTRYAK	11	VRSKSPkITYFTR	m2	2	0	0	O00444	Serine/threonine-protein kinase PLK4 OS=Homo sapiens OX=9606 GN=PLK4 PE=1 SV=3	702	HEK293T	Kme2-A
Q8IVH4-K156-m2	90.4	VGLSGPPGAGKSTFIEYFGKMLTER	11	GPPGAGkSTFIEY	m2	1	0	0	Q8IVH4	Methylmalonic aciduria type A protein, mitochondrial OS=Homo sapiens OX=9606 GN=MMAA PE=1 SV=1	156	HEK293T	Kme2-A
P38117-K200-m2	99.4	YATLPNIMKAK	9	TLPNIMkAKKKKI	m2	4	0	3	P38117	Electron transfer flavoprotein subunit beta OS=Homo sapiens OX=9606 GN=ETFB PE=1 SV=3	200	HEK293T	Kme2-A
P0DMV9-K561-m2	100	SAVEDEGLKGKISEADK	11	DEGLKGkISEADK	m2	4	0	0	P0DMV9	Heat shock 70 kDa protein 1B OS=Homo sapiens OX=9606 GN=HSPA1B PE=1 SV=1	561	HEK293T	Kme2-A
P0DP25-K116-m2	100	HVMTNLGEKLTDEEVDEMIR	9	MTNLGEkLTDEEV	m2	9	0	8	P0DP25	Calmodulin-3 OS=Homo sapiens OX=9606 GN=CALM3 PE=1 SV=1	116	HEK293T	Kme2-A
O14810-K26-m2	90.9	QALGGATKDMGKMLGGDEEKDPDAAK	20	LGGDEEkDPDAAK	m2	3	0	16	O14810	Complexin-1 OS=Homo sapiens OX=9606 GN=CPLX1 PE=1 SV=1	26	HEK293T	Kme2-A
Q03188-K784-m2	99	KAKENIGKVNK	3	SSKRKAkENIGKV	m2	1	0	0	Q03188	Centromere protein C OS=Homo sapiens OX=9606 GN=CENPC PE=1 SV=2	784	HEK293T	Kme2-A
Q03188-K80-m2	100	KIKDTCIQSPSKECQKSHPK	16	PSKECQkSHPKSV	m2	1	0	0	Q03188	Centromere protein C OS=Homo sapiens OX=9606 GN=CENPC PE=1 SV=2	80	HEK293T	Kme2-A
P43490-K369-m2	92.1	LLPPYLRVIQGDGVDINTLQEIVEGMKQK	27	EIVEGMkQKMWSI	m2	1	0	0	P43490	Nicotinamide phosphoribosyltransferase OS=Homo sapiens OX=9606 GN=NAMPT PE=1 SV=1	369	HEK293T	Kme2-A
O00294-K199-m2	96.5	KKGSGEADKDPSGSPASARKSPAAMFLVGEGSPDK	1	KMRKTKkKGSGEA	m2	1	0	0	O00294	Tubby-related protein 1 OS=Homo sapiens OX=9606 GN=TULP1 PE=1 SV=3	199	HEK293T	Kme2-A
O00294-K200-m2	96.3	KKGSGEADKDPSGSPASARKSPAAMFLVGEGSPDK	2	MRKTKKkGSGEAD	m2	1	0	0	O00294	Tubby-related protein 1 OS=Homo sapiens OX=9606 GN=TULP1 PE=1 SV=3	200	HEK293T	Kme2-A
Q9H845-K600-m2	100	KVSQQILEKR	1	LDEQIKkVSQQIL	m2	3	0	0	Q9H845	Complex I assembly factor ACAD9, mitochondrial OS=Homo sapiens OX=9606 GN=ACAD9 PE=1 SV=1	600	HEK293T	Kme2-A
P11137-K10-m2	100	DEAKAPHWTSAPLTEASAHSHPPEIKDQGGAGEGLVRSANGFPYR	4	ERKDEAkAPHWTS	m2	1	0	0	P11137	Microtubule-associated protein 2 OS=Homo sapiens OX=9606 GN=MAP2 PE=1 SV=4	10	HEK293T	Kme2-A
Q6ZQN7-K676-m2	99.4	MAHMLVAISVTCKVITMFFNGFAIFLYKPPPSATDVSFHK	13	AISVTCkVITMFF	m2	1	0	0	Q6ZQN7	Solute carrier organic anion transporter family member 4C1 OS=Homo sapiens OX=9606 GN=SLCO4C1 PE=1 SV=1	676	HEK293T	Kme2-A
P86397-K167-m2	100	FIAIIAVSCSVIESKKTVMEGWVKVMVPEASKS	32	MVPEASkS	m2	1	0	0	P86397	Hydroxyacyl-thioester dehydratase type 2, mitochondrial OS=Homo sapiens OX=9606 GN=HTD2 PE=1 SV=1	167	HEK293T	Kme2-A
Q9Y6V0-K2991-m2	94.4	GIGGMKPSMSDTNLAEAGHFFYKSK	6	RGIGGMkPSMSDT	m2	2	0	2	Q9Y6V0	Protein piccolo OS=Homo sapiens OX=9606 GN=PCLO PE=1 SV=5	2991	HEK293T	Kme2-A
P63151-K393-m2	100	TVLKPRKVCASGKR	4	KPRTVLkPRKVCA	m2	1	0	0	P63151	Serine/threonine-protein phosphatase 2A 55 kDa regulatory subunit B alpha isoform OS=Homo sapiens OX=9606 GN=PPP2R2A PE=1 SV=1	393	HEK293T	Kme2-A
Q96RP7-K464-m2	100	DKLDAKQFPPTVSLPLK	2	ELQYKDkLDAKQF	m2	1	0	0	Q96RP7	Galactose-3-O-sulfotransferase 4 OS=Homo sapiens OX=9606 GN=GAL3ST4 PE=1 SV=1	464	HEK293T	Kme2-A
Q96RP7-K468-m2	100	DKLDAKQFPPTVSLPLK	6	KDKLDAkQFPPTV	m2	1	0	0	Q96RP7	Galactose-3-O-sulfotransferase 4 OS=Homo sapiens OX=9606 GN=GAL3ST4 PE=1 SV=1	468	HEK293T	Kme2-A
Q8NFU5-K167-m2	98.4	IGQKSYDPFASSEKIQQQVSK	21	IQQQVSkYPLMEE	m2	1	0	0	Q8NFU5	Inositol polyphosphate multikinase OS=Homo sapiens OX=9606 GN=IPMK PE=1 SV=1	167	HEK293T	Kme2-A
Q5JYT7-K244-m2	100	TYGSKYPGLIK	5	GRTYGSkYPGLIK	m2	1	0	0	Q5JYT7	Uncharacterized protein KIAA1755 OS=Homo sapiens OX=9606 GN=KIAA1755 PE=2 SV=2	244	HEK293T	Kme2-A
Q86WI3-K478-m3	100	GLETGKVIFYAK	12	KVIFYAkDIAPPL	m3	1	0	0	Q86WI3	Protein NLRC5 OS=Homo sapiens OX=9606 GN=NLRC5 PE=1 SV=3	478	HEK293T	Kme2-A
Q99963-K20-m3	99.9	MSVAGLKKQFHKASQLFSEKISGAEGTK	20	SQLFSEkISGAEG	m3	3	0	0	Q99963	Endophilin-A3 OS=Homo sapiens OX=9606 GN=SH3GL3 PE=1 SV=1	20	HEK293T	Kme2-A
O75449-K189-m3	100	EEKNKSPAAVTEPETNKFDSTGYDK	25	DSTGYDkDLVEAL	m3	1	0	0	O75449	Katanin p60 ATPase-containing subunit A1 OS=Homo sapiens OX=9606 GN=KATNA1 PE=1 SV=1	189	HEK293T	Kme2-A
Q92954-K303-m3	99.6	ETTVETKETTTTNKQTSTDGKEK	23	STDGKEkTTSAKE	m3	3	0	0	Q92954	Proteoglycan 4 OS=Homo sapiens OX=9606 GN=PRG4 PE=1 SV=3	303	HEK293T	Kme2-A
A8MYA2-K50-m3	99.9	AGSRTASPGAPGAHSHGLDLGVPGSGDGK	29	PGSGDGkSESGFT	m3	1	0	2	A8MYA2	Uncharacterized protein CXorf49 OS=Homo sapiens OX=9606 GN=CXorf49 PE=2 SV=3	50	HEK293T	Kme2-A
P12236-K10-m3	100	MTEQAISFAKDFLAGGIAAAISKTAVAPIERVK	10	QAISFAkDFLAGG	m3	1	0	0	P12236	ADP/ATP translocase 3 OS=Homo sapiens OX=9606 GN=SLC25A6 PE=1 SV=4	10	HEK293T	Kme2-A
P12236-K52-m3	100	QYKGIVDCIVR	3	AADKQYkGIVDCI	m3	1	0	0	P12236	ADP/ATP translocase 3 OS=Homo sapiens OX=9606 GN=SLC25A6 PE=1 SV=4	52	HEK293T	Kme2-A
P07900-K576-m3	100	IMKDILEKKVEK	3	NLCKIMkDILEKK	m3	2	0	0	P07900	Heat shock protein HSP 90-alpha OS=Homo sapiens OX=9606 GN=HSP90AA1 PE=1 SV=5	576	HEK293T	Kme2-A
Q8NI51-K489-m3	99.8	YALIQHQKTHKNEKRFKCK	19	EKRFKCkHCSYAC	m3	2	0	0	Q8NI51	Transcriptional repressor CTCFL OS=Homo sapiens OX=9606 GN=CTCFL PE=1 SV=2	489	HEK293T	Kme2-A
Q13017-K724-m3	99.9	HQGQQLANKLQCPFVDVPAGTYPRKFNETQIK	9	GQQLANkLQCPFV	m3	1	0	0	Q13017	Rho GTPase-activating protein 5 OS=Homo sapiens OX=9606 GN=ARHGAP5 PE=1 SV=2	724	HEK293T	Kme2-A
Q8N9C0-K197-m3	92.5	QKKVANEKEMLEILSKVPK	16	MLEILSkVPKKDF	m3	3	0	0	Q8N9C0	Immunoglobulin superfamily member 22 OS=Homo sapiens OX=9606 GN=IGSF22 PE=2 SV=2	197	HEK293T	Kme2-A
Q9BYZ8-K17-m3	100	LLLLLSCLAK	10	LLSCLAkTGVLGD	m3	1	0	0	Q9BYZ8	Regenerating islet-derived protein 4 OS=Homo sapiens OX=9606 GN=REG4 PE=1 SV=1	17	HEK293T	Kme2-A
Q96T58-K2129-m3	100	GAAAQAGERESGVVAVSPEKSESPQK	26	KSESPQkEDGLSS	m3	1	0	0	Q96T58	Msx2-interacting protein OS=Homo sapiens OX=9606 GN=SPEN PE=1 SV=1	2129	HEK293T	Kme2-A
P46821-K775-m3	99.9	KDSVAAGKPKEK	8	DSVAAGkPKEKGK	m3	1	0	0	P46821	Microtubule-associated protein 1B OS=Homo sapiens OX=9606 GN=MAP1B PE=1 SV=2	775	HEK293T	Kme2-A
Q8NEV8-K88-m3	99.9	LSKEMAKNDPIELPTSRSKNVTNQK	3	LTYRLSkEMAKND	m3	1	0	0	Q8NEV8	Exophilin-5 OS=Homo sapiens OX=9606 GN=EXPH5 PE=1 SV=3	88	HEK293T	Kme2-A
Q6PJG2-K493-m3	99.8	KSVLASTTKCGVEFSEPSLATK	1	GSEEKRkSVLAST	m3	1	0	0	Q6PJG2	ELM2 and SANT domain-containing protein 1 OS=Homo sapiens OX=9606 GN=ELMSAN1 PE=1 SV=2	493	HEK293T	Kme2-A
Q14654-K338-m3	96.8	FVPIVAEEDGRYSVDYSKFGNTIK	24	KFGNTIkVPTPLC	m3	2	0	0	Q14654	ATP-sensitive inward rectifier potassium channel 11 OS=Homo sapiens OX=9606 GN=KCNJ11 PE=1 SV=2	338	HEK293T	Kme2-A
Q5TCQ9-K1463-m3	99.8	KTLITPGPWKVPSGNKVTGTIGMAEK	10	ITPGPWkVPSGNK	m3	1	0	0	Q5TCQ9	Membrane-associated guanylate kinase, WW and PDZ domain-containing protein 3 OS=Homo sapiens OX=9606 GN=MAGI3 PE=1 SV=3	1463	HEK293T	Kme2-A
Q9ULD4-K1125-m3	100	LGEQKQAEAGEKLFLVLFFDNK	5	LKLGEQkQAEAGE	m3	6	0	0	Q9ULD4	Bromodomain and PHD finger-containing protein 3 OS=Homo sapiens OX=9606 GN=BRPF3 PE=1 SV=2	1125	HEK293T	Kme2-A
Q92738-K501-m3	100	WNKPSDVSATERTAKYTMEGKGR	15	ATERTAkYTMEGK	m3	2	0	0	Q92738	USP6 N-terminal-like protein OS=Homo sapiens OX=9606 GN=USP6NL PE=1 SV=3	501	HEK293T	Kme2-A
Q12955-K1550-m3	95.9	SIWSVSTPSPIKSTLGASTTSSVKSISDVASPIR	12	STPSPIkSTLGAS	m3	4	0	1	Q12955	Ankyrin-3 OS=Homo sapiens OX=9606 GN=ANK3 PE=1 SV=3	1550	HEK293T	Kme2-A
Q15910-K510-m3	97.4	IQLKKDGSSNHVYNYQPCDHPR	5	RKIQLKkDGSSNH	m3	12	0	12	Q15910	Histone-lysine N-methyltransferase EZH2 OS=Homo sapiens OX=9606 GN=EZH2 PE=1 SV=2	510	HEK293T	Kme2-A
Q17RW2-K872-m3	98.7	GEVGDQGNIGKIGETGPVGLPGEVGMTGSIGEKGER	33	TGSIGEkGERGSP	m3	2	0	0	Q17RW2	Collagen alpha-1(XXIV) chain OS=Homo sapiens OX=9606 GN=COL24A1 PE=1 SV=2	872	HEK293T	Kme2-A
Q9NZ71-K362-m3	98.9	LEGAIDAVELPGDDSGVTKPGSYIFELFAEAQITFQTK	38	QITFQTkGCILDS	m3	1	0	0	Q9NZ71	Regulator of telomere elongation helicase 1 OS=Homo sapiens OX=9606 GN=RTEL1 PE=1 SV=2	362	HEK293T	Kme2-A
P05141-K10-m3	99.7	MTDAAVSFAKDFLAGGVAAAISKTAVAPIERVKLLLQVQHASK	10	AAVSFAkDFLAGG	m3	2	0	0	P05141	ADP/ATP translocase 2 OS=Homo sapiens OX=9606 GN=SLC25A5 PE=1 SV=7	10	HEK293T	Kme2-A
P05141-K52-m3	100	QYKGIIDCVVR	3	TADKQYkGIIDCV	m3	2	0	2	P05141	ADP/ATP translocase 2 OS=Homo sapiens OX=9606 GN=SLC25A5 PE=1 SV=7	52	HEK293T	Kme2-A
Q9H8W5-K26-m3	98.1	MSENRKPLLGFVSKLTSGTALGNSGK	26	ALGNSGkTHCPLC	m3	1	0	0	Q9H8W5	Tripartite motif-containing protein 45 OS=Homo sapiens OX=9606 GN=TRIM45 PE=1 SV=2	26	HEK293T	Kme2-A
O95359-K478-m3	99.2	QVSDLGSKGEHPEGDPGEVPAPSPQER	8	VSDLGSkGEHPEG	m3	1	0	0	O95359	Transforming acidic coiled-coil-containing protein 2 OS=Homo sapiens OX=9606 GN=TACC2 PE=1 SV=3	478	HEK293T	Kme2-A
Q3MIW9-K367-m3	93.1	TIKPSVKVTGDKSLTTTSSHLNK	3	AVTKTIkPSVKVT	m3	2	0	0	Q3MIW9	Mucin-like protein 3 OS=Homo sapiens OX=9606 GN=MUCL3 PE=1 SV=2	367	HEK293T	Kme2-A
E9PAV3-K1321-m3	99.8	GAPTPPAATPPSPKGSPGTPPPKGAPTPPAVTPPSPK	14	ATPPSPkGSPGTP	m3	2	0	0	E9PAV3	Nascent polypeptide-associated complex subunit alpha, muscle-specific form OS=Homo sapiens OX=9606 GN=NACA PE=1 SV=1	1321	HEK293T	Kme2-A
E9PAV3-K1330-m3	91.7	GAPTPPAATPPSPKGSPGTPPPKGAPTPPAVTPPSPK	23	PGTPPPkGAPTPP	m3	2	0	0	E9PAV3	Nascent polypeptide-associated complex subunit alpha, muscle-specific form OS=Homo sapiens OX=9606 GN=NACA PE=1 SV=1	1330	HEK293T	Kme2-A
Q9H3G5-K36-m3	99.3	SLYRSVSMPPKGDSGQPLFLTPYIEAGKIQK	11	SVSMPPkGDSGQP	m3	2	0	0	Q9H3G5	Probable serine carboxypeptidase CPVL OS=Homo sapiens OX=9606 GN=CPVL PE=1 SV=2	36	HEK293T	Kme2-A
Q02383-K52-m3	99.6	QAAVMGQKGGSKGQLPSGSSQFPHGQKGQHYFGQK	35	QHYFGQkDQQHTK	m3	4	0	3	Q02383	Semenogelin-2 OS=Homo sapiens OX=9606 GN=SEMG2 PE=1 SV=1	52	HEK293T	Kme2-A
Q6RI45-K962-m3	100	KSKIYSVNLQKQPWNK	1	YVRAVRkSKIYSV	m3	3	0	0	Q6RI45	Bromodomain and WD repeat-containing protein 3 OS=Homo sapiens OX=9606 GN=BRWD3 PE=1 SV=2	962	HEK293T	Kme2-A
Q6RI45-K964-m3	100	KSKIYSVNLQKQPWNK	3	RAVRKSkIYSVNL	m3	3	0	0	Q6RI45	Bromodomain and WD repeat-containing protein 3 OS=Homo sapiens OX=9606 GN=BRWD3 PE=1 SV=2	964	HEK293T	Kme2-A
P11142-K561-m3	97.5	ATVEDEKLQGKINDEDKQK	11	DEKLQGkINDEDK	m3	1	0	0	P11142	Heat shock cognate 71 kDa protein OS=Homo sapiens OX=9606 GN=HSPA8 PE=1 SV=1	561	HEK293T	Kme2-A
Q8IWB9-K279-m3	100	NTGGDSKTAPSSPLTSPSDTRSFFK	25	DTRSFFkVPEMEA	m3	1	0	0	Q8IWB9	Testis-expressed protein 2 OS=Homo sapiens OX=9606 GN=TEX2 PE=1 SV=2	279	HEK293T	Kme2-A
P68104-K79-m3	100	ERGITIDISLWKFETSK	12	IDISLWkFETSKY	m3	1	0	0	P68104	Elongation factor 1-alpha 1 OS=Homo sapiens OX=9606 GN=EEF1A1 PE=1 SV=1	79	HEK293T	Kme2-A
Q9NWK9-K212-m3	99.9	KEIVDDTKVKEEPPINHPVGCK	22	NHPVGCkRKLAMS	m3	1	0	0	Q9NWK9	Box C/D snoRNA protein 1 OS=Homo sapiens OX=9606 GN=ZNHIT6 PE=1 SV=1	212	HEK293T	Kme2-A
Q96SU4-K17-m3	94.2	MASIMEGPLSKWTNVMKGWQYR	17	KWTNVMkGWQYRW	m3	4	0	1	Q96SU4	Oxysterol-binding protein-related protein 9 OS=Homo sapiens OX=9606 GN=OSBPL9 PE=1 SV=2	17	HEK293T	Kme2-A
Q7L9B9-K438-m3	100	LASFAQTLQETLKGEK	13	TLQETLkGEKDVI	m3	1	0	0	Q7L9B9	Endonuclease/exonuclease/phosphatase family domain-containing protein 1 OS=Homo sapiens OX=9606 GN=EEPD1 PE=1 SV=2	438	HEK293T	Kme2-A
Q7L9B9-K441-m3	100	LASFAQTLQETLKGEK	16	ETLKGEkDVIILG	m3	1	0	0	Q7L9B9	Endonuclease/exonuclease/phosphatase family domain-containing protein 1 OS=Homo sapiens OX=9606 GN=EEPD1 PE=1 SV=2	441	HEK293T	Kme2-A
Q9UHG3-K56-m3	99.8	IAIIGAGIGGTSAAYYLRQK	20	AYYLRQkFGKDVK	m3	2	0	0	Q9UHG3	Prenylcysteine oxidase 1 OS=Homo sapiens OX=9606 GN=PCYOX1 PE=1 SV=3	56	HEK293T	Kme2-A
O00425-K266-m3	95.6	KENAGAAEKSITILSTPEGTSAACKSILEIMHK	33	ILEIMHkEAQDIK	m3	2	0	0	O00425	Insulin-like growth factor 2 mRNA-binding protein 3 OS=Homo sapiens OX=9606 GN=IGF2BP3 PE=1 SV=2	266	HEK293T	Kme2-A
O75923-K319-m3	93.5	SLRTDALLGEFRMDVGTIYREPRHAYLRK	29	RHAYLRkWLLLSD	m3	1	0	0	O75923	Dysferlin OS=Homo sapiens OX=9606 GN=DYSF PE=1 SV=1	319	HEK293T	Kme2-A
Q9H8X2-K179-m3	93.4	VATGKWKQISKYCPLDLYSGNK	11	KWKQISkYCPLDL	m3	2	0	0	Q9H8X2	Inositol-pentakisphosphate 2-kinase OS=Homo sapiens OX=9606 GN=IPPK PE=1 SV=1	179	HEK293T	Kme2-A
O15021-K1817-m3	100	LEGRSVSCLKPIEGTLDIALLSGPQASK	28	SGPQASkTELPSP	m3	1	0	0	O15021	Microtubule-associated serine/threonine-protein kinase 4 OS=Homo sapiens OX=9606 GN=MAST4 PE=1 SV=4	1817	HEK293T	Kme2-A
Q8IVF2-K4139-m3	95.6	FKMPSFGVSAPGKSMEASVDVSELK	2	FKMPKFkMPSFGV	m3	3	0	1	Q8IVF2	Protein AHNAK2 OS=Homo sapiens OX=9606 GN=AHNAK2 PE=1 SV=2	4139	HEK293T	Kme2-A
P22033-K223-m3	99.5	EKLTGTIQNDILKEFMVRNTYIFPPEPSMK	13	IQNDILkEFMVRN	m3	2	0	0	P22033	Methylmalonyl-CoA mutase, mitochondrial OS=Homo sapiens OX=9606 GN=MMUT PE=1 SV=4	223	HEK293T	Kme2-A
P0DP25-K116-m3	100	HVMTNLGEKLTDEEVDEMIR	9	MTNLGEkLTDEEV	m3	8	0	9	P0DP25	Calmodulin-3 OS=Homo sapiens OX=9606 GN=CALM3 PE=1 SV=1	116	HEK293T	Kme2-A
P02751-K1878-m3	98.8	VTPKEKTGPMKEINLAPDSSSVVVSGLMVATK	32	GLMVATkYEVSVY	m3	1	0	0	P02751	Fibronectin OS=Homo sapiens OX=9606 GN=FN1 PE=1 SV=5	1878	HEK293T	Kme2-A
Q86XE0-K363-m3	92	LSDSAKQELMDFKSRRVSSFR	13	QELMDFkSRRVSS	m3	1	0	0	Q86XE0	Sorting nexin-32 OS=Homo sapiens OX=9606 GN=SNX32 PE=1 SV=1	363	HEK293T	Kme2-A
Q03188-K76-m3	99.9	KIKDTCIQSPSKECQKSHPK	12	CIQSPSkECQKSH	m3	1	0	0	Q03188	Centromere protein C OS=Homo sapiens OX=9606 GN=CENPC PE=1 SV=2	76	HEK293T	Kme2-A
P78406-K224-m3	94.4	DKQNKPTGFALGSIEGRVAIHYINPPNPAK	2	VAIFKDkQNKPTG	m3	1	0	0	P78406	mRNA export factor OS=Homo sapiens OX=9606 GN=RAE1 PE=1 SV=1	224	HEK293T	Kme2-A
Q8NGC5-K327-m3	100	MRAVLRSRLSSNK	13	SRLSSNkDHQGRA	m3	1	0	0	Q8NGC5	Olfactory receptor 6J1 OS=Homo sapiens OX=9606 GN=OR6J1 PE=3 SV=1	327	HEK293T	Kme2-A
O00294-K233-m3	100	KKGSGEADKDPSGSPASARKSPAAMFLVGEGSPDK	35	GEGSPDkKALKKK	m3	1	0	0	O00294	Tubby-related protein 1 OS=Homo sapiens OX=9606 GN=TULP1 PE=1 SV=3	233	HEK293T	Kme2-A
Q6P2Q9-K1425-m3	100	INTLFQKDR	7	INTLFQkDRHTLA	m3	5	0	1	Q6P2Q9	Pre-mRNA-processing-splicing factor 8 OS=Homo sapiens OX=9606 GN=PRPF8 PE=1 SV=2	1425	HEK293T	Kme2-A
O75494-K214-m3	96.3	TDSKTHYKSGSRYEKESRK	4	TSKTDSkTHYKSG	m3	1	0	0	O75494	Serine/arginine-rich splicing factor 10 OS=Homo sapiens OX=9606 GN=SRSF10 PE=1 SV=1	214	HEK293T	Kme2-A
O75494-K218-m3	93.2	TDSKTHYKSGSRYEKESRK	8	DSKTHYkSGSRYE	m3	1	0	0	O75494	Serine/arginine-rich splicing factor 10 OS=Homo sapiens OX=9606 GN=SRSF10 PE=1 SV=1	218	HEK293T	Kme2-A
Q3ZCX4-K160-m3	100	EKVIECKKVAK	11	ECKKVAkIFPLSS	m3	3	0	0	Q3ZCX4	Zinc finger protein 568 OS=Homo sapiens OX=9606 GN=ZNF568 PE=2 SV=2	160	HEK293T	Kme2-A
Q96FZ2-K294-m3	100	MLQWLATKSPK	8	LQWLATkSPKKED	m3	1	0	0	Q96FZ2	Abasic site processing protein HMCES OS=Homo sapiens OX=9606 GN=HMCES PE=1 SV=1	294	HEK293T	Kme2-A
Q8N7Z5-K400-m3	100	RSSRLEKLKVSRDAK	15	KVSRDAkYSDHMY	m3	2	0	0	Q8N7Z5	Ankyrin repeat domain-containing protein 31 OS=Homo sapiens OX=9606 GN=ANKRD31 PE=2 SV=2	400	HEK293T	Kme2-A
Q5TEU4-K67-m3	99.9	QKNWAARQPEPTKFDYLK	13	RQPEPTkFDYLKE	m3	1	0	0	Q5TEU4	Arginine-hydroxylase NDUFAF5, mitochondrial OS=Homo sapiens OX=9606 GN=NDUFAF5 PE=1 SV=1	67	HEK293T	Kme2-A
Q16850-K160-m3	97.2	KMLKSGLNIAHFKQHVSIIEK	4	EQKKMLkSGLNIA	m3	1	0	0	Q16850	Lanosterol 14-alpha demethylase OS=Homo sapiens OX=9606 GN=CYP51A1 PE=1 SV=3	160	HEK293T	Kme2-A
O76081-K325-m3	99.3	IIYEDYISILSPKEVSLDSR	13	ISILSPkEVSLDS	m3	1	0	0	O76081	Regulator of G-protein signaling 20 OS=Homo sapiens OX=9606 GN=RGS20 PE=1 SV=4	325	HEK293T	Kme2-A
A6NNP5-K132-m3	100	YYALKLEQESKAYQKINNERR	5	VKYYALkLEQESK	m3	5	0	1	A6NNP5	Coiled-coil domain-containing protein 169 OS=Homo sapiens OX=9606 GN=CCDC169 PE=2 SV=4	132	HEK293T	Kme2-A
Q69YN4-K1014-m3	99.9	VTTISMARCTLTLLKTMLTELLRGGSFEFK	15	CTLTLLkTMLTEL	m3	1	0	0	Q69YN4	Protein virilizer homolog OS=Homo sapiens OX=9606 GN=VIRMA PE=1 SV=2	1014	HEK293T	Kme2-A
Q13459-K1529-m3	99	SQKTPIESLFIEATEKFRSNIKTMYSVPNGK	3	NDLRSQkTPIESL	m3	2	0	0	Q13459	Unconventional myosin-IXb OS=Homo sapiens OX=9606 GN=MYO9B PE=1 SV=3	1529	HEK293T	Kme2-A
Q9C0D3-K262-m3	100	LLEQKDILPNLVSLDVSGRK	5	LRLLEQkDILPNL	m3	1	0	0	Q9C0D3	Protein zyg-11 homolog B OS=Homo sapiens OX=9606 GN=ZYG11B PE=1 SV=2	262	HEK293T	Kme2-A
P84243-K80-m1	99.5	EIAQDFKTDLR	7	EIAQDFkTDLRFQ	m1	1	0	3	P84243	Histone H3.3 OS=Homo sapiens OX=9606 GN=H3-3A PE=1 SV=2	80	HEK293T	Kme2-D
P14625-K114-m1	100	ELISNASDALDK	12	ASDALDkIRLISL	m1	1	0	2	P14625	Endoplasmin OS=Homo sapiens OX=9606 GN=HSP90B1 PE=1 SV=1	114	HEK293T	Kme2-D
P27816-K976-m1	93.7	AKVEKKTEAAATTRKPESNAVTKTAGPIASAQK	23	ESNAVTkTAGPIA	m1	4	2	0	P27816	Microtubule-associated protein 4 OS=Homo sapiens OX=9606 GN=MAP4 PE=1 SV=3	976	HEK293T	Kme2-D
Q92845-K79-m1	98.3	SLNANTDITSLARKVVEECK	20	KVVEECkLIHPSK	m1	2	0	0	Q92845	Kinesin-associated protein 3 OS=Homo sapiens OX=9606 GN=KIFAP3 PE=1 SV=2	79	HEK293T	Kme2-D
Q8WUB8-K195-m1	95	VEASKVPEYIKKAAK	5	QKVEASkVPEYIK	m1	1	0	0	Q8WUB8	PHD finger protein 10 OS=Homo sapiens OX=9606 GN=PHF10 PE=1 SV=3	195	HEK293T	Kme2-D
Q8TBQ9-K36-m1	95.9	SLAPSLLDRNKTGLLGIFWKCAR	11	SLLDRNkTGLLGI	m1	2	0	0	Q8TBQ9	Protein kish-A OS=Homo sapiens OX=9606 GN=TMEM167A PE=1 SV=1	36	HEK293T	Kme2-D
Q13043-K404-m1	99.9	EKENQINSFGKSVPGPLKNSSDWK	2	YFEQKEkENQINS	m1	2	0	0	Q13043	Serine/threonine-protein kinase 4 OS=Homo sapiens OX=9606 GN=STK4 PE=1 SV=2	404	HEK293T	Kme2-D
Q13043-K420-m1	97.7	EKENQINSFGKSVPGPLKNSSDWK	18	SVPGPLkNSSDWK	m1	2	0	0	Q13043	Serine/threonine-protein kinase 4 OS=Homo sapiens OX=9606 GN=STK4 PE=1 SV=2	420	HEK293T	Kme2-D
Q7Z4S6-K1220-m1	100	ELSPPPGLPSKIGSISRQSSLSEKK	11	PPGLPSkIGSISR	m1	2	0	0	Q7Z4S6	Kinesin-like protein KIF21A OS=Homo sapiens OX=9606 GN=KIF21A PE=1 SV=2	1220	HEK293T	Kme2-D
Q5TH69-K340-m1	95.6	TIYYIAAELVRLVGSVDSMKPVLQSLYHR	20	GSVDSMkPVLQSL	m1	1	0	0	Q5TH69	Brefeldin A-inhibited guanine nucleotide-exchange protein 3 OS=Homo sapiens OX=9606 GN=ARFGEF3 PE=1 SV=3	340	HEK293T	Kme2-D
Q14435-K74-m1	100	NKMLDLMLEAVNNIKDAMPK	15	EAVNNIkDAMPKM	m1	2	0	0	Q14435	Polypeptide N-acetylgalactosaminyltransferase 3 OS=Homo sapiens OX=9606 GN=GALNT3 PE=1 SV=2	74	HEK293T	Kme2-D
Q9NR45-K55-m1	100	MIRMAKECGADCAKFQKSELEFKFNR	17	DCAKFQkSELEFK	m1	1	0	0	Q9NR45	Sialic acid synthase OS=Homo sapiens OX=9606 GN=NANS PE=1 SV=2	55	HEK293T	Kme2-D
P02768-K456-m1	100	NLGKVGSKCCKHPEAK	4	VSRNLGkVGSKCC	m1	3	0	0	P02768	Serum albumin OS=Homo sapiens OX=9606 GN=ALB PE=1 SV=2	456	HEK293T	Kme2-D
Q8NI51-K481-m1	93.7	YALIQHQKTHKNEKRFKCK	11	QHQKTHkNEKRFK	m1	2	0	0	Q8NI51	Transcriptional repressor CTCFL OS=Homo sapiens OX=9606 GN=CTCFL PE=1 SV=2	481	HEK293T	Kme2-D
O14529-K666-m1	93.8	EIESQKGGEPKTSVAPLSIANGTTPASTSEDAIK	6	KEIESQkGGEPKT	m1	1	0	0	O14529	Homeobox protein cut-like 2 OS=Homo sapiens OX=9606 GN=CUX2 PE=1 SV=4	666	HEK293T	Kme2-D
Q6Q759-K1858-m1	98.2	SHVTEVAAHLTDLFKQSLATPPKCPPDTFGKDFFEK	23	SLATPPkCPPDTF	m1	3	0	0	Q6Q759	Sperm-associated antigen 17 OS=Homo sapiens OX=9606 GN=SPAG17 PE=2 SV=1	1858	HEK293T	Kme2-D
Q9P2D7-K749-m1	91.6	ATIASAVSKAMIPLQAYAKEYRK	19	PLQAYAkEYRKYL	m1	1	0	0	Q9P2D7	Dynein heavy chain 1, axonemal OS=Homo sapiens OX=9606 GN=DNAH1 PE=1 SV=5	749	HEK293T	Kme2-D
P46939-K1878-m1	100	KMGQLASGIRSSLLPTDYLVEINK	24	YLVEINkILLCMD	m1	2	0	0	P46939	Utrophin OS=Homo sapiens OX=9606 GN=UTRN PE=1 SV=2	1878	HEK293T	Kme2-D
Q15046-K10-m1	100	MAAVQAAEVKVDGSEPK	10	VQAAEVkVDGSEP	m1	1	0	0	Q15046	Lysine--tRNA ligase OS=Homo sapiens OX=9606 GN=KARS1 PE=1 SV=3	10	HEK293T	Kme2-D
O60610-K1224-m1	100	KAGCAVTSLLASELTKDDAMAAVPAK	1	PRQANRkAGCAVT	m1	3	0	1	O60610	Protein diaphanous homolog 1 OS=Homo sapiens OX=9606 GN=DIAPH1 PE=1 SV=2	1224	HEK293T	Kme2-D
Q8NDW8-K45-m1	100	FFKAYGVLK	3	PVLKFFkAYGVLK	m1	1	0	0	Q8NDW8	Tetratricopeptide repeat protein 21A OS=Homo sapiens OX=9606 GN=TTC21A PE=1 SV=3	45	HEK293T	Kme2-D
Q5TCQ9-K1171-m1	100	KSTLNENQPEIKHQSLLQKNVSK	1	DIVPEKkSTLNEN	m1	1	0	0	Q5TCQ9	Membrane-associated guanylate kinase, WW and PDZ domain-containing protein 3 OS=Homo sapiens OX=9606 GN=MAGI3 PE=1 SV=3	1171	HEK293T	Kme2-D
Q6AI14-K540-m1	100	KNLPKSSIVSLYKKLEMK	5	IRKNLPkSSIVSL	m1	1	0	0	Q6AI14	Sodium/hydrogen exchanger 4 OS=Homo sapiens OX=9606 GN=SLC9A4 PE=2 SV=2	540	HEK293T	Kme2-D
Q9P031-K213-m1	100	MEVFKILNK	5	KKMEVFkILNKKT	m1	1	0	0	Q9P031	Thyroid transcription factor 1-associated protein 26 OS=Homo sapiens OX=9606 GN=CCDC59 PE=1 SV=2	213	HEK293T	Kme2-D
P20648-K754-m1	100	LGAIVAVTGDGVNDSPALKKADIGVAMGIAGSDAAK	36	AGSDAAkNAADMI	m1	1	0	0	P20648	Potassium-transporting ATPase alpha chain 1 OS=Homo sapiens OX=9606 GN=ATP4A PE=2 SV=5	754	HEK293T	Kme2-D
Q2TBE0-K184-m1	100	IEQEKNQALEQSKLMER	5	RKIEQEkNQALEQ	m1	1	0	0	Q2TBE0	CWF19-like protein 2 OS=Homo sapiens OX=9606 GN=CWF19L2 PE=1 SV=4	184	HEK293T	Kme2-D
Q9HBM0-K569-m1	97.4	KDDFYYLSQEDKERQK	12	YLSQEDkERQKRE	m1	2	0	0	Q9HBM0	Vezatin OS=Homo sapiens OX=9606 GN=VEZT PE=1 SV=3	569	HEK293T	Kme2-D
P62829-K91-m1	98.2	KDGVFLYFEDNAGVIVNNK	1	RKSYRRkDGVFLY	m1	1	0	0	P62829	60S ribosomal protein L23 OS=Homo sapiens OX=9606 GN=RPL23 PE=1 SV=1	91	HEK293T	Kme2-D
O75608-K19-m1	100	KATAAVIFLHGLGDTGHGWAEAFAGIRSSHIK	1	IVPAARkATAAVI	m1	1	0	0	O75608	Acyl-protein thioesterase 1 OS=Homo sapiens OX=9606 GN=LYPLA1 PE=1 SV=1	19	HEK293T	Kme2-D
Q7Z4V0-K10-m1	100	MQNSVSVPPKDEGESNIPSGTIQSRK	10	SVSVPPkDEGESN	m1	1	0	0	Q7Z4V0	Zinc finger protein 438 OS=Homo sapiens OX=9606 GN=ZNF438 PE=1 SV=1	10	HEK293T	Kme2-D
P08238-K53-m1	100	ELISNASDALDK	12	ASDALDkIRYESL	m1	1	0	2	P08238	Heat shock protein HSP 90-beta OS=Homo sapiens OX=9606 GN=HSP90AB1 PE=1 SV=4	53	HEK293T	Kme2-D
Q9H8W5-K14-m1	100	MSENRKPLLGFVSKLTSGTALGNSGK	14	LLGFVSkLTSGTA	m1	2	0	0	Q9H8W5	Tripartite motif-containing protein 45 OS=Homo sapiens OX=9606 GN=TRIM45 PE=1 SV=2	14	HEK293T	Kme2-D
Q05D60-K329-m1	97.4	KIKELFSVMQDQPNHEKELNK	3	EPERKIkELFSVM	m1	1	0	0	Q05D60	Deuterosome assembly protein 1 OS=Homo sapiens OX=9606 GN=DEUP1 PE=1 SV=2	329	HEK293T	Kme2-D
Q01118-K1664-m1	95.1	NDKNTSDIHMIDGDRDVHATKEGAYFDK	21	RDVHATkEGAYFD	m1	1	0	0	Q01118	Sodium channel protein type 7 subunit alpha OS=Homo sapiens OX=9606 GN=SCN7A PE=1 SV=2	1664	HEK293T	Kme2-D
Q96RT6-K154-m1	100	RIQSLEDESKSLKSQVAEAKMTFKR	13	DESKSLkSQVAEA	m1	1	0	0	Q96RT6	cTAGE family member 2 OS=Homo sapiens OX=9606 GN=CTAGE1 PE=1 SV=2	154	HEK293T	Kme2-D
Q6RI45-K972-m1	100	KSKIYSVNLQKQPWNK	11	YSVNLQkQPWNKM	m1	3	1	0	Q6RI45	Bromodomain and WD repeat-containing protein 3 OS=Homo sapiens OX=9606 GN=BRWD3 PE=1 SV=2	972	HEK293T	Kme2-D
Q15366-K115-m1	100	LVVPASQCGSLIGK	14	CGSLIGkGGCKIK	m1	1	0	3	Q15366	Poly(rC)-binding protein 2 OS=Homo sapiens OX=9606 GN=PCBP2 PE=1 SV=1	115	HEK293T	Kme2-D
Q96JI7-K876-m1	93.7	ISPEEYKSYSPEALWR	7	ISPEEYkSYSPEA	m1	2	0	0	Q96JI7	Spatacsin OS=Homo sapiens OX=9606 GN=SPG11 PE=1 SV=3	876	HEK293T	Kme2-D
Q16695-K80-m1	99.5	EIAQDFKTDLR	7	EIAQDFkTDLRFQ	m1	1	0	3	Q16695	Histone H3.1t OS=Homo sapiens OX=9606 GN=HIST3H3 PE=1 SV=3	80	HEK293T	Kme2-D
Q16695-K37-m1	100	KSAPATGGVK	10	PATGGVkKPHRYR	m1	8	1	7	Q16695	Histone H3.1t OS=Homo sapiens OX=9606 GN=HIST3H3 PE=1 SV=3	37	HEK293T	Kme2-D
P50219-K303-m1	97.5	KAKEQAAQEAEKQKGGGGGAGK	3	KRSKKAkEQAAQE	m1	2	0	0	P50219	Motor neuron and pancreas homeobox protein 1 OS=Homo sapiens OX=9606 GN=MNX1 PE=1 SV=3	303	HEK293T	Kme2-D
P50219-K322-m1	97.5	KAKEQAAQEAEKQKGGGGGAGK	22	GGGGAGkGGAEEP	m1	2	0	0	P50219	Motor neuron and pancreas homeobox protein 1 OS=Homo sapiens OX=9606 GN=MNX1 PE=1 SV=3	322	HEK293T	Kme2-D
P50219-K312-m1	95.4	KAKEQAAQEAEKQKGGGGGAGK	12	AAQEAEkQKGGGG	m1	2	0	0	P50219	Motor neuron and pancreas homeobox protein 1 OS=Homo sapiens OX=9606 GN=MNX1 PE=1 SV=3	312	HEK293T	Kme2-D
Q9P2K9-K1320-m1	100	FGKIVALNTGVSILYTLTVSTALLGIMAPSSFTR	3	PFAKFGkIVALNT	m1	3	0	1	Q9P2K9	Protein dispatched homolog 3 OS=Homo sapiens OX=9606 GN=DISP3 PE=2 SV=2	1320	HEK293T	Kme2-D
Q5UIP0-K1312-m1	100	AGKAEQTGNKRSKPLMRSEPEK	22	MRSEPEkNTEESV	m1	1	0	0	Q5UIP0	Telomere-associated protein RIF1 OS=Homo sapiens OX=9606 GN=RIF1 PE=1 SV=2	1312	HEK293T	Kme2-D
O94851-K68-m1	100	ALWYKLDK	5	AKALWYkLDKRGS	m1	1	0	0	O94851	[F-actin]-monooxygenase MICAL2 OS=Homo sapiens OX=9606 GN=MICAL2 PE=1 SV=1	68	HEK293T	Kme2-D
O75460-K706-m1	100	IKAMISDFGLCKKLAVGRHSFSR	2	NAHGKIkAMISDF	m1	4	0	0	O75460	Serine/threonine-protein kinase/endoribonuclease IRE1 OS=Homo sapiens OX=9606 GN=ERN1 PE=1 SV=2	706	HEK293T	Kme2-D
Q13099-K438-m1	99.5	AVTYLRQKDYNQAVEILK	8	VTYLRQkDYNQAV	m1	2	0	0	Q13099	Intraflagellar transport protein 88 homolog OS=Homo sapiens OX=9606 GN=IFT88 PE=1 SV=2	438	HEK293T	Kme2-D
P40938-K66-m1	99.9	KTRIMCILRELYGVGVEKLR	18	YGVGVEkLRIEHQ	m1	1	0	0	P40938	Replication factor C subunit 3 OS=Homo sapiens OX=9606 GN=RFC3 PE=1 SV=2	66	HEK293T	Kme2-D
Q3MIS6-K156-m1	98.6	HFEKPVSDNSSVSPLEKISSSVK	23	KISSSVkSHLLNK	m1	2	0	0	Q3MIS6	Zinc finger protein 528 OS=Homo sapiens OX=9606 GN=ZNF528 PE=2 SV=1	156	HEK293T	Kme2-D
Q8N111-K48-m1	100	KEAPAEKQQPPAAPTTAPAKKTSAK	7	KEAPAEkQQPPAA	m1	2	0	0	Q8N111	Cell cycle exit and neuronal differentiation protein 1 OS=Homo sapiens OX=9606 GN=CEND1 PE=1 SV=1	48	HEK293T	Kme2-D
Q15413-K1070-m1	100	VSIDKIR	5	EKVSIDkIRFFRV	m1	1	0	0	Q15413	Ryanodine receptor 3 OS=Homo sapiens OX=9606 GN=RYR3 PE=1 SV=3	1070	HEK293T	Kme2-D
Q9BVA0-K631-m1	99.9	LHKCRLCYKQLKSISGLVK	19	SISGLVkSKSGLS	m1	1	0	0	Q9BVA0	Katanin p80 WD40 repeat-containing subunit B1 OS=Homo sapiens OX=9606 GN=KATNB1 PE=1 SV=1	631	HEK293T	Kme2-D
Q9NYK5-K68-m1	97.4	TEKIEVKHVGKTDPGTVFVMNK	7	TEKIEVkHVGKTD	m1	3	0	0	Q9NYK5	39S ribosomal protein L39, mitochondrial OS=Homo sapiens OX=9606 GN=MRPL39 PE=1 SV=3	68	HEK293T	Kme2-D
Q9NRY4-K756-m1	97.3	NINEKQISQVLKGLLDSK	12	QISQVLkGLLDSK	m1	1	0	0	Q9NRY4	Rho GTPase-activating protein 35 OS=Homo sapiens OX=9606 GN=ARHGAP35 PE=1 SV=3	756	HEK293T	Kme2-D
Q9P0K7-K497-m1	97.4	LKETQSKYEEAMKEVLSVQK	13	KYEEAMkEVLSVQ	m1	2	0	0	Q9P0K7	Ankycorbin OS=Homo sapiens OX=9606 GN=RAI14 PE=1 SV=2	497	HEK293T	Kme2-D
Q9NPA0-K141-m1	99.9	LPYPLQMKSSGPPSYFIK	8	PYPLQMkSSGPPS	m1	1	0	0	Q9NPA0	ER membrane protein complex subunit 7 OS=Homo sapiens OX=9606 GN=EMC7 PE=1 SV=1	141	HEK293T	Kme2-D
Q02153-K27-m1	99.7	KEAQLDEEGQFLVRIIYDDSKTYDLVAAASK	1	VWEDIKkEAQLDE	m1	1	0	0	Q02153	Guanylate cyclase soluble subunit beta-1 OS=Homo sapiens OX=9606 GN=GUCY1B1 PE=1 SV=1	27	HEK293T	Kme2-D
P21359-K2552-m1	95.6	KLLGTRKSFDHLISDTKAPK	17	HLISDTkAPKRQE	m1	1	0	0	P21359	Neurofibromin OS=Homo sapiens OX=9606 GN=NF1 PE=1 SV=2	2552	HEK293T	Kme2-D
Q8IVF2-K2017-m1	99.9	SIEASVDVPAPKVEADVSLPSMQGDLK	12	VDVPAPkVEADVS	m1	1	0	0	Q8IVF2	Protein AHNAK2 OS=Homo sapiens OX=9606 GN=AHNAK2 PE=1 SV=2	2017	HEK293T	Kme2-D
A8TX70-K1605-m1	99.7	GEKGSQGQKGPQGSPGLMGAK	9	KGSQGQkGPQGSP	m1	1	0	0	A8TX70	Collagen alpha-5(VI) chain OS=Homo sapiens OX=9606 GN=COL6A5 PE=1 SV=1	1605	HEK293T	Kme2-D
O75554-K63-m1	99.4	SLDKAKEEEKASKEFAAMEAAALK	13	EEEKASkEFAAME	m1	2	0	0	O75554	WW domain-binding protein 4 OS=Homo sapiens OX=9606 GN=WBP4 PE=1 SV=1	63	HEK293T	Kme2-D
Q9BYP7-K1326-m1	99.2	ESTADTRALNRCKAMSGSFQR	13	RALNRCkAMSGSF	m1	2	0	0	Q9BYP7	Serine/threonine-protein kinase WNK3 OS=Homo sapiens OX=9606 GN=WNK3 PE=1 SV=3	1326	HEK293T	Kme2-D
Q9P2E9-K598-m1	97.5	KAEGSPNQGKKADAAANQGKK	20	AAANQGkKTESAS	m1	1	0	0	Q9P2E9	Ribosome-binding protein 1 OS=Homo sapiens OX=9606 GN=RRBP1 PE=1 SV=5	598	HEK293T	Kme2-D
O14979-K161-m1	100	MFIGGLSWDTSK	12	LSWDTSkKDLTEY	m1	1	0	1	O14979	Heterogeneous nuclear ribonucleoprotein D-like OS=Homo sapiens OX=9606 GN=HNRNPDL PE=1 SV=3	161	HEK293T	Kme2-D
Q9GZN8-K78-m1	100	LSKDVR	3	PVHRLSkDVREAP	m1	1	0	0	Q9GZN8	UPF0687 protein C20orf27 OS=Homo sapiens OX=9606 GN=C20orf27 PE=1 SV=3	78	HEK293T	Kme2-D
Q8NDI1-K818-m1	100	IVQHRLLSRQEELKER	14	SRQEELkERARVL	m1	1	0	0	Q8NDI1	EH domain-binding protein 1 OS=Homo sapiens OX=9606 GN=EHBP1 PE=1 SV=3	818	HEK293T	Kme2-D
Q969Q0-K53-m1	100	QSGYGGQTKPIFR	9	GYGGQTkPIFRKK	m1	2	0	0	Q969Q0	60S ribosomal protein L36a-like OS=Homo sapiens OX=9606 GN=RPL36AL PE=1 SV=3	53	HEK293T	Kme2-D
Q01081-K39-m1	100	LHNKPTFSQTIALLNIYR	4	CSRLHNkPTFSQT	m1	1	0	0	Q01081	Splicing factor U2AF 35 kDa subunit OS=Homo sapiens OX=9606 GN=U2AF1 PE=1 SV=3	39	HEK293T	Kme2-D
Q8WWL7-K364-m1	99.9	SLALQKTNFKEDSLVK	16	KEDSLVkESLAFK	m1	1	1	0	Q8WWL7	G2/mitotic-specific cyclin-B3 OS=Homo sapiens OX=9606 GN=CCNB3 PE=1 SV=2	364	HEK293T	Kme2-D
Q15911-K1973-m1	100	KNGKTDQGENLEK	4	VQKKNGkTDQGEN	m1	1	0	0	Q15911	Zinc finger homeobox protein 3 OS=Homo sapiens OX=9606 GN=ZFHX3 PE=1 SV=2	1973	HEK293T	Kme2-D
Q9Y6V0-K2567-m1	98.1	LPSPTSPLSPHSNKSSPR	14	LSPHSNkSSPRFS	m1	1	0	0	Q9Y6V0	Protein piccolo OS=Homo sapiens OX=9606 GN=PCLO PE=1 SV=5	2567	HEK293T	Kme2-D
A6NNP5-K138-m1	100	YYALKLEQESKAYQKINNERR	11	KLEQESkAYQKIN	m1	4	0	0	A6NNP5	Coiled-coil domain-containing protein 169 OS=Homo sapiens OX=9606 GN=CCDC169 PE=2 SV=4	138	HEK293T	Kme2-D
Q8IXQ6-K382-m1	100	SQLVLVTK	8	QLVLVTkGFNLFC	m1	1	0	0	Q8IXQ6	Protein mono-ADP-ribosyltransferase PARP9 OS=Homo sapiens OX=9606 GN=PARP9 PE=1 SV=2	382	HEK293T	Kme2-D
Q93050-K301-m1	96.9	VRKMKAIYHTLNLCNIDVTQK	5	IKVRKMkAIYHTL	m1	4	0	0	Q93050	V-type proton ATPase 116 kDa subunit a isoform 1 OS=Homo sapiens OX=9606 GN=ATP6V0A1 PE=1 SV=3	301	HEK293T	Kme2-D
Q7Z6Z7-K3716-m1	98.4	ELQLPSMSMLTSKTSTQK	13	MSMLTSkTSTQKF	m1	3	0	0	Q7Z6Z7	E3 ubiquitin-protein ligase HUWE1 OS=Homo sapiens OX=9606 GN=HUWE1 PE=1 SV=3	3716	HEK293T	Kme2-D
Q7Z6Z7-K3721-m1	98.4	ELQLPSMSMLTSKTSTQK	18	SKTSTQkFFLRVL	m1	3	0	0	Q7Z6Z7	E3 ubiquitin-protein ligase HUWE1 OS=Homo sapiens OX=9606 GN=HUWE1 PE=1 SV=3	3721	HEK293T	Kme2-D
Q96RV3-K726-m1	100	SDLEAKEGEVLDELSLLGR	6	KSDLEAkEGEVLD	m1	1	0	0	Q96RV3	Pecanex-like protein 1 OS=Homo sapiens OX=9606 GN=PCNX1 PE=1 SV=2	726	HEK293T	Kme2-D
P09651-K161-m1	100	GFAFVTFDDHDSVDK	15	DHDSVDkIVIQKY	m1	1	0	5	P09651	Heterogeneous nuclear ribonucleoprotein A1 OS=Homo sapiens OX=9606 GN=HNRNPA1 PE=1 SV=5	161	HEK293T	Kme2-D
Q86UP2-K345-m1	100	LLAAVKEDAAATK	6	KLLAAVkEDAAAT	m1	1	0	0	Q86UP2	Kinectin OS=Homo sapiens OX=9606 GN=KTN1 PE=1 SV=1	345	HEK293T	Kme2-D
Q68DL7-K665-m1	100	TSKKHHSDTVHYGQSSSSK	19	GQSSSSkKQILDS	m1	1	0	0	Q68DL7	Uncharacterized protein C18orf63 OS=Homo sapiens OX=9606 GN=C18orf63 PE=2 SV=2	665	HEK293T	Kme2-D
Q9UPU5-K408-m1	97.2	LDILLRMLKSPHFSAKMNSLKEVTK	21	AKMNSLkEVTKLI	m1	1	0	0	Q9UPU5	Ubiquitin carboxyl-terminal hydrolase 24 OS=Homo sapiens OX=9606 GN=USP24 PE=1 SV=3	408	HEK293T	Kme2-D
Q3SY69-K689-m1	95.7	LGFTGSTPIGKQIMKSCAVSNLK	23	CAVSNLkKVSLEL	m1	1	0	0	Q3SY69	Mitochondrial 10-formyltetrahydrofolate dehydrogenase OS=Homo sapiens OX=9606 GN=ALDH1L2 PE=1 SV=2	689	HEK293T	Kme2-D
Q05639-K36-m2	100	CGGIDKR	6	KCGGIDkRTIEKF	m2	1	0	0	Q05639	Elongation factor 1-alpha 2 OS=Homo sapiens OX=9606 GN=EEF1A2 PE=1 SV=1	36	HEK293T	Kme2-D
Q05639-K55-m2	100	GSFKYAWVLDK	4	MGKGSFkYAWVLD	m2	8	0	0	Q05639	Elongation factor 1-alpha 2 OS=Homo sapiens OX=9606 GN=EEF1A2 PE=1 SV=1	55	HEK293T	Kme2-D
Q05639-K165-m2	100	MDSTEPAYSEKR	11	EPAYSEkRYDEIV	m2	10	0	2	Q05639	Elongation factor 1-alpha 2 OS=Homo sapiens OX=9606 GN=EEF1A2 PE=1 SV=1	165	HEK293T	Kme2-D
Q05639-K154-m2	97.3	NGQTREHALLAYTLGVKQLIVGVNKMDSTEPAYSEKR	25	LIVGVNkMDSTEP	m2	2	0	0	Q05639	Elongation factor 1-alpha 2 OS=Homo sapiens OX=9606 GN=EEF1A2 PE=1 SV=1	154	HEK293T	Kme2-D
Q05639-K318-m2	100	NVSVKDIR	5	VKNVSVkDIRRGN	m2	1	0	0	Q05639	Elongation factor 1-alpha 2 OS=Homo sapiens OX=9606 GN=EEF1A2 PE=1 SV=1	318	HEK293T	Kme2-D
Q00341-K349-m2	99.8	GEPEKLGQALTEVYAKANSFTVSSVAAPSWLHR	5	LRGEPEkLGQALT	m2	1	0	0	Q00341	Vigilin OS=Homo sapiens OX=9606 GN=HDLBP PE=1 SV=2	349	HEK293T	Kme2-D
Q8IWJ2-K947-m2	100	NDPLSSVKELEEKIENLEKECK	8	DPLSSVkELEEKI	m2	3	0	0	Q8IWJ2	GRIP and coiled-coil domain-containing protein 2 OS=Homo sapiens OX=9606 GN=GCC2 PE=1 SV=4	947	HEK293T	Kme2-D
Q8IWJ2-K952-m2	100	NDPLSSVKELEEKIENLEKECK	13	VKELEEkIENLEK	m2	3	0	0	Q8IWJ2	GRIP and coiled-coil domain-containing protein 2 OS=Homo sapiens OX=9606 GN=GCC2 PE=1 SV=4	952	HEK293T	Kme2-D
P84243-K80-m2	100	EIAQDFKTDLR	7	EIAQDFkTDLRFQ	m2	3	0	1	P84243	Histone H3.3 OS=Homo sapiens OX=9606 GN=H3-3A PE=1 SV=2	80	HEK293T	Kme2-D
P84243-K28-m2	100	KSAPSTGGVK	1	ATKAARkSAPSTG	m2	3	0	0	P84243	Histone H3.3 OS=Homo sapiens OX=9606 GN=H3-3A PE=1 SV=2	28	HEK293T	Kme2-D
P84243-K37-m2	100	KSAPSTGGVK	10	PSTGGVkKPHRYR	m2	1	0	2	P84243	Histone H3.3 OS=Homo sapiens OX=9606 GN=H3-3A PE=1 SV=2	37	HEK293T	Kme2-D
Q9NY46-K533-m2	100	EHLEGNNKGERDSFPKSESEDSVK	24	ESEDSVkRSSFLF	m2	1	0	0	Q9NY46	Sodium channel protein type 3 subunit alpha OS=Homo sapiens OX=9606 GN=SCN3A PE=1 SV=2	533	HEK293T	Kme2-D
Q5VWK5-K394-m2	100	ILLLIPK	7	ILLLIPkWLYEDI	m2	1	0	0	Q5VWK5	Interleukin-23 receptor OS=Homo sapiens OX=9606 GN=IL23R PE=1 SV=3	394	HEK293T	Kme2-D
Q92954-K315-m2	94	EKTTSAKETQSIEKTSAK	14	ETQSIEkTSAKDL	m2	2	0	0	Q92954	Proteoglycan 4 OS=Homo sapiens OX=9606 GN=PRG4 PE=1 SV=3	315	HEK293T	Kme2-D
A3KMH1-K428-m2	100	EVTIKVPAGTRLLSQPCASDRFIQTLSHK	29	IQTLSHkQLQAEM	m2	2	0	0	A3KMH1	von Willebrand factor A domain-containing protein 8 OS=Homo sapiens OX=9606 GN=VWA8 PE=1 SV=2	428	HEK293T	Kme2-D
Q13043-K413-m2	99.9	EKENQINSFGKSVPGPLKNSSDWK	11	QINSFGkSVPGPL	m2	2	0	0	Q13043	Serine/threonine-protein kinase 4 OS=Homo sapiens OX=9606 GN=STK4 PE=1 SV=2	413	HEK293T	Kme2-D
Q5VU97-K296-m2	100	KMSTFVSSVKSSDSPTQHAVGFQK	1	TSETKRkMSTFVS	m2	1	0	0	Q5VU97	VWFA and cache domain-containing protein 1 OS=Homo sapiens OX=9606 GN=CACHD1 PE=2 SV=2	296	HEK293T	Kme2-D
Q5VU97-K305-m2	95.6	KMSTFVSSVKSSDSPTQHAVGFQK	10	TFVSSVkSSDSPT	m2	1	0	0	Q5VU97	VWFA and cache domain-containing protein 1 OS=Homo sapiens OX=9606 GN=CACHD1 PE=2 SV=2	305	HEK293T	Kme2-D
P49792-K1969-m2	100	DPNFKGFSGAGEKLFSSQYGKMANK	5	KKDPNFkGFSGAG	m2	2	0	0	P49792	E3 SUMO-protein ligase RanBP2 OS=Homo sapiens OX=9606 GN=RANBP2 PE=1 SV=2	1969	HEK293T	Kme2-D
Q14435-K61-m2	95.8	NKMLDLMLEAVNNIKDAMPK	2	NMKNKNkMLDLML	m2	2	0	0	Q14435	Polypeptide N-acetylgalactosaminyltransferase 3 OS=Homo sapiens OX=9606 GN=GALNT3 PE=1 SV=2	61	HEK293T	Kme2-D
P19320-K726-m2	100	ANMKGSYSLVEAQKSK	4	ARKANMkGSYSLV	m2	1	0	0	P19320	Vascular cell adhesion protein 1 OS=Homo sapiens OX=9606 GN=VCAM1 PE=1 SV=1	726	HEK293T	Kme2-D
P07900-K100-m2	99.8	TLTIVDTGIGMTKADLINNLGTIAK	13	TGIGMTkADLINN	m2	1	0	1	P07900	Heat shock protein HSP 90-alpha OS=Homo sapiens OX=9606 GN=HSP90AA1 PE=1 SV=5	100	HEK293T	Kme2-D
O95997-K21-m2	100	VVAKDGLKLGSGPSIK	4	GTRVVAkDGLKLG	m2	1	0	0	O95997	Securin OS=Homo sapiens OX=9606 GN=PTTG1 PE=1 SV=1	21	HEK293T	Kme2-D
O95997-K25-m2	99.4	VVAKDGLKLGSGPSIK	8	VAKDGLkLGSGPS	m2	1	0	0	O95997	Securin OS=Homo sapiens OX=9606 GN=PTTG1 PE=1 SV=1	25	HEK293T	Kme2-D
Q9BX26-K712-m2	100	YSGQKNTENAKQSDWPVESETTFK	11	KNTENAkQSDWPV	m2	3	0	0	Q9BX26	Synaptonemal complex protein 2 OS=Homo sapiens OX=9606 GN=SYCP2 PE=2 SV=2	712	HEK293T	Kme2-D
P48169-K487-m2	100	IKTTVNTIGATGK	2	SRLQRIkTTVNTI	m2	3	0	0	P48169	Gamma-aminobutyric acid receptor subunit alpha-4 OS=Homo sapiens OX=9606 GN=GABRA4 PE=2 SV=2	487	HEK293T	Kme2-D
Q6Q759-K290-m2	100	KENAIKELK	6	KKENAIkELKTFW	m2	5	0	0	Q6Q759	Sperm-associated antigen 17 OS=Homo sapiens OX=9606 GN=SPAG17 PE=2 SV=1	290	HEK293T	Kme2-D
P17031-K133-m2	100	GKSLTQNSAPSRSYLRKNPDK	2	LYNTRGkSLTQNS	m2	1	0	0	P17031	Zinc finger protein 26 OS=Homo sapiens OX=9606 GN=ZNF26 PE=1 SV=3	133	HEK293T	Kme2-D
P07948-K295-m2	99.9	VAVKTLKPGTMSVQAFLEEANLMK	24	EEANLMkTLQHDK	m2	1	0	0	P07948	Tyrosine-protein kinase Lyn OS=Homo sapiens OX=9606 GN=LYN PE=1 SV=3	295	HEK293T	Kme2-D
Q96MT7-K691-m2	99.6	LIEIEKR	6	RLIEIEkRERQRE	m2	1	0	0	Q96MT7	Cilia- and flagella-associated protein 44 OS=Homo sapiens OX=9606 GN=CFAP44 PE=1 SV=2	691	HEK293T	Kme2-D
Q96MT7-K1053-m2	99.9	LVQPSKYSKFKRASQSER	6	RLVQPSkYSKFKR	m2	2	0	0	Q96MT7	Cilia- and flagella-associated protein 44 OS=Homo sapiens OX=9606 GN=CFAP44 PE=1 SV=2	1053	HEK293T	Kme2-D
Q9HBM0-K558-m2	100	KDDFYYLSQEDKERQK	1	IDSDFRkDDFYYL	m2	2	0	0	Q9HBM0	Vezatin OS=Homo sapiens OX=9606 GN=VEZT PE=1 SV=3	558	HEK293T	Kme2-D
P35749-K189-m2	95.6	TENTKKVIQYLAVVASSHKGK	5	GKTENTkKVIQYL	m2	1	0	0	P35749	Myosin-11 OS=Homo sapiens OX=9606 GN=MYH11 PE=1 SV=3	189	HEK293T	Kme2-D
P35749-K203-m2	95.6	TENTKKVIQYLAVVASSHKGK	19	VVASSHkGKKDTS	m2	1	0	0	P35749	Myosin-11 OS=Homo sapiens OX=9606 GN=MYH11 PE=1 SV=3	203	HEK293T	Kme2-D
P05141-K52-m2	100	QYKGIIDCVVR	3	TADKQYkGIIDCV	m2	1	0	1	P05141	ADP/ATP translocase 2 OS=Homo sapiens OX=9606 GN=SLC25A5 PE=1 SV=7	52	HEK293T	Kme2-D
P58876-K16-m2	96.2	KGSKKAVTKAQK	4	APKKGSkKAVTKA	m2	1	0	0	P58876	Histone H2B type 1-D OS=Homo sapiens OX=9606 GN=HIST1H2BD PE=1 SV=2	16	HEK293T	Kme2-D
Q9HD26-K180-m2	100	LSGPSVEELERELEANKKEKMKEAQLEAEVK	31	QLEAEVkLLRKEN	m2	1	0	0	Q9HD26	Golgi-associated PDZ and coiled-coil motif-containing protein OS=Homo sapiens OX=9606 GN=GOPC PE=1 SV=1	180	HEK293T	Kme2-D
Q9UHC1-K664-m2	95.1	DLASTLSKESGQLPNKKNCR	8	LASTLSkESGQLP	m2	3	0	0	Q9UHC1	DNA mismatch repair protein Mlh3 OS=Homo sapiens OX=9606 GN=MLH3 PE=1 SV=3	664	HEK293T	Kme2-D
Q9UHC1-K672-m2	91	DLASTLSKESGQLPNKKNCR	16	SGQLPNkKNCRTN	m2	3	0	0	Q9UHC1	DNA mismatch repair protein Mlh3 OS=Homo sapiens OX=9606 GN=MLH3 PE=1 SV=3	672	HEK293T	Kme2-D
A6NFT4-K244-m2	98.5	TLQWESKWIQIQNTAAEK	18	QNTAAEkTLLLGR	m2	1	0	0	A6NFT4	Cilia- and flagella-associated protein 73 OS=Homo sapiens OX=9606 GN=CFAP73 PE=2 SV=3	244	HEK293T	Kme2-D
Q6UB98-K933-m2	97.2	EKPEKERHLAESKEKHLMEK	20	EKHLMEkKNKQSD	m2	1	0	0	Q6UB98	Ankyrin repeat domain-containing protein 12 OS=Homo sapiens OX=9606 GN=ANKRD12 PE=1 SV=3	933	HEK293T	Kme2-D
Q9Y2J0-K433-m2	100	GLKPMDSNGLADPYVK	16	LADPYVkLHLLPG	m2	1	0	0	Q9Y2J0	Rabphilin-3A OS=Homo sapiens OX=9606 GN=RPH3A PE=1 SV=1	433	HEK293T	Kme2-D
Q96JI7-K2192-m2	100	KLDPSGTLKTALLDYIK	1	EVLMRKkLDPSGT	m2	1	0	0	Q96JI7	Spatacsin OS=Homo sapiens OX=9606 GN=SPG11 PE=1 SV=3	2192	HEK293T	Kme2-D
P27216-K293-m2	96.6	YQKSLSDMVRSDTSGDFRKLLVALLH	3	FQEKYQkSLSDMV	m2	1	0	0	P27216	Annexin A13 OS=Homo sapiens OX=9606 GN=ANXA13 PE=1 SV=3	293	HEK293T	Kme2-D
Q16695-K80-m2	100	EIAQDFKTDLR	7	EIAQDFkTDLRFQ	m2	3	0	1	Q16695	Histone H3.1t OS=Homo sapiens OX=9606 GN=HIST3H3 PE=1 SV=3	80	HEK293T	Kme2-D
Q16695-K37-m2	100	KSAPATGGVK	10	PATGGVkKPHRYR	m2	3	0	13	Q16695	Histone H3.1t OS=Homo sapiens OX=9606 GN=HIST3H3 PE=1 SV=3	37	HEK293T	Kme2-D
Q16695-K28-m2	100	KSAPATGGVK	1	ATKVARkSAPATG	m2	13	0	3	Q16695	Histone H3.1t OS=Homo sapiens OX=9606 GN=HIST3H3 PE=1 SV=3	28	HEK293T	Kme2-D
P68104-K36-m2	100	CGGIDKR	6	KCGGIDkRTIEKF	m2	1	0	0	P68104	Elongation factor 1-alpha 1 OS=Homo sapiens OX=9606 GN=EEF1A1 PE=1 SV=1	36	HEK293T	Kme2-D
P68104-K165-m2	100	EHALLAYTLGVKQLIVGVNKMDSTEPPYSQKR	31	EPPYSQkRYEEIV	m2	29	0	4	P68104	Elongation factor 1-alpha 1 OS=Homo sapiens OX=9606 GN=EEF1A1 PE=1 SV=1	165	HEK293T	Kme2-D
P68104-K55-m2	100	GSFKYAWVLDK	4	MGKGSFkYAWVLD	m2	8	0	0	P68104	Elongation factor 1-alpha 1 OS=Homo sapiens OX=9606 GN=EEF1A1 PE=1 SV=1	55	HEK293T	Kme2-D
P68104-K318-m2	100	NVSVKDVR	5	VKNVSVkDVRRGN	m2	4	0	0	P68104	Elongation factor 1-alpha 1 OS=Homo sapiens OX=9606 GN=EEF1A1 PE=1 SV=1	318	HEK293T	Kme2-D
O95983-K92-m2	96.4	YDSSNQVKGKPDLNTALPVRQTASIFK	10	SNQVKGkPDLNTA	m2	3	0	0	O95983	Methyl-CpG-binding domain protein 3 OS=Homo sapiens OX=9606 GN=MBD3 PE=1 SV=1	92	HEK293T	Kme2-D
Q14008-K369-m2	100	FGQYAGHVVPTILEK	15	VPTILEkFKEKKP	m2	1	0	0	Q14008	Cytoskeleton-associated protein 5 OS=Homo sapiens OX=9606 GN=CKAP5 PE=1 SV=3	369	HEK293T	Kme2-D
P53007-K178-m2	99.9	EQGLKGTYQGLTATVLKQGSNQAIR	5	VREQGLkGTYQGL	m2	1	0	0	P53007	Tricarboxylate transport protein, mitochondrial OS=Homo sapiens OX=9606 GN=SLC25A1 PE=1 SV=2	178	HEK293T	Kme2-D
P51800-K675-m2	91.3	AVGCVSWVEMKKAISNLTNPPAPK	12	SWVEMKkAISNLT	m2	1	0	0	P51800	Chloride channel protein ClC-Ka OS=Homo sapiens OX=9606 GN=CLCNKA PE=1 SV=1	675	HEK293T	Kme2-D
P04406-K186-m2	100	VIHDNFGIVEGLMTTVHAITATQK	24	AITATQkTVDGPS	m2	2	0	28	P04406	Glyceraldehyde-3-phosphate dehydrogenase OS=Homo sapiens OX=9606 GN=GAPDH PE=1 SV=3	186	HEK293T	Kme2-D
Q96P63-K267-m2	99.9	LSMFVLLPSHSKDNLKGLEELERKITYEK	16	HSKDNLkGLEELE	m2	1	0	0	Q96P63	Serpin B12 OS=Homo sapiens OX=9606 GN=SERPINB12 PE=1 SV=1	267	HEK293T	Kme2-D
Q9ULI1-K271-m2	99.9	FVKIPEMGKYMDITGTEPRIIRDPEAQEK	3	NIERFVkIPEMGK	m2	1	0	0	Q9ULI1	NACHT and WD repeat domain-containing protein 2 OS=Homo sapiens OX=9606 GN=NWD2 PE=2 SV=3	271	HEK293T	Kme2-D
O00203-K90-m2	100	NVASKNIEIK	5	VKNVASkNIEIKK	m2	1	0	0	O00203	AP-3 complex subunit beta-1 OS=Homo sapiens OX=9606 GN=AP3B1 PE=1 SV=3	90	HEK293T	Kme2-D
Q96F46-K442-m2	96.2	QKQEMVESNSKIIVLCSRGTRAKWQALLGR	11	MVESNSkIIVLCS	m2	1	0	0	Q96F46	Interleukin-17 receptor A OS=Homo sapiens OX=9606 GN=IL17RA PE=1 SV=2	442	HEK293T	Kme2-D
O15372-K165-m2	99.7	TAQGSLSLKAYRLTPKLMEVCK	9	QGSLSLkAYRLTP	m2	1	0	0	O15372	Eukaryotic translation initiation factor 3 subunit H OS=Homo sapiens OX=9606 GN=EIF3H PE=1 SV=1	165	HEK293T	Kme2-D
Q9NRY4-K749-m2	100	NINEKQISQVLKGLLDSK	5	GRNINEkQISQVL	m2	1	0	0	Q9NRY4	Rho GTPase-activating protein 35 OS=Homo sapiens OX=9606 GN=ARHGAP35 PE=1 SV=3	749	HEK293T	Kme2-D
A8TX70-K1617-m2	99.8	GEKGSQGQKGPQGSPGLMGAK	21	PGLMGAkGSTGRP	m2	1	0	0	A8TX70	Collagen alpha-5(VI) chain OS=Homo sapiens OX=9606 GN=COL6A5 PE=1 SV=1	1617	HEK293T	Kme2-D
P38117-K200-m2	99.5	YATLPNIMKAK	9	TLPNIMkAKKKKI	m2	6	0	0	P38117	Electron transfer flavoprotein subunit beta OS=Homo sapiens OX=9606 GN=ETFB PE=1 SV=3	200	HEK293T	Kme2-D
P0DMV9-K561-m2	100	SAVEDEGLKGKISEADK	11	DEGLKGkISEADK	m2	5	0	5	P0DMV9	Heat shock 70 kDa protein 1B OS=Homo sapiens OX=9606 GN=HSPA1B PE=1 SV=1	561	HEK293T	Kme2-D
P35579-K139-m2	100	NLPIYSEEIVEMYK	14	EIVEMYkGKKRHE	m2	1	0	0	P35579	Myosin-9 OS=Homo sapiens OX=9606 GN=MYH9 PE=1 SV=4	139	HEK293T	Kme2-D
Q5JTH9-K599-m2	100	SKAMDLAQAGSTVESK	2	ANTLKSkAMDLAQ	m2	1	0	0	Q5JTH9	RRP12-like protein OS=Homo sapiens OX=9606 GN=RRP12 PE=1 SV=2	599	HEK293T	Kme2-D
Q5JTH9-K613-m2	100	SKAMDLAQAGSTVESK	16	GSTVESkIYDTLQ	m2	1	0	0	Q5JTH9	RRP12-like protein OS=Homo sapiens OX=9606 GN=RRP12 PE=1 SV=2	613	HEK293T	Kme2-D
Q8N257-K16-m2	96.2	KGSKKAVTKAQK	4	APKKGSkKAVTKA	m2	1	0	0	Q8N257	Histone H2B type 3-B OS=Homo sapiens OX=9606 GN=HIST3H2BB PE=1 SV=3	16	HEK293T	Kme2-D
P43490-K369-m2	93.4	LLPPYLRVIQGDGVDINTLQEIVEGMKQK	27	EIVEGMkQKMWSI	m2	1	0	0	P43490	Nicotinamide phosphoribosyltransferase OS=Homo sapiens OX=9606 GN=NAMPT PE=1 SV=1	369	HEK293T	Kme2-D
Q9HBI5-K13-m2	97.9	LSKRHEEIVSQR	3	QEIRLSkRHEEIV	m2	1	0	0	Q9HBI5	Uncharacterized protein C3orf14 OS=Homo sapiens OX=9606 GN=C3orf14 PE=2 SV=1	13	HEK293T	Kme2-D
Q9H845-K600-m2	100	KVSQQILEKR	1	LDEQIKkVSQQIL	m2	2	0	0	Q9H845	Complex I assembly factor ACAD9, mitochondrial OS=Homo sapiens OX=9606 GN=ACAD9 PE=1 SV=1	600	HEK293T	Kme2-D
Q8NDF8-K210-m2	100	VADEDSVKVLDK	8	ADEDSVkVLDKAT	m2	1	0	0	Q8NDF8	Terminal nucleotidyltransferase 4B OS=Homo sapiens OX=9606 GN=TENT4B PE=1 SV=2	210	HEK293T	Kme2-D
P29374-K685-m2	99.5	STLSSNMPYGLSKTANSEGK	13	MPYGLSkTANSEG	m2	1	0	0	P29374	AT-rich interactive domain-containing protein 4A OS=Homo sapiens OX=9606 GN=ARID4A PE=1 SV=3	685	HEK293T	Kme2-D
P53804-K897-m2	100	VKTRIFLHVLSELKEVEPK	14	HVLSELkEVEPKL	m2	1	0	0	P53804	E3 ubiquitin-protein ligase TTC3 OS=Homo sapiens OX=9606 GN=TTC3 PE=1 SV=2	897	HEK293T	Kme2-D
Q9UQC9-K108-m2	91.4	ILIPATWKANNNSKIKQESYEK	22	KQESYEkANVIVT	m2	1	0	0	Q9UQC9	Calcium-activated chloride channel regulator 2 OS=Homo sapiens OX=9606 GN=CLCA2 PE=1 SV=2	108	HEK293T	Kme2-D
Q8WWL7-K358-m2	96	SLALQKTNFKEDSLVK	10	LQKTNFkEDSLVK	m2	1	0	1	Q8WWL7	G2/mitotic-specific cyclin-B3 OS=Homo sapiens OX=9606 GN=CCNB3 PE=1 SV=2	358	HEK293T	Kme2-D
Q7Z5Q5-K777-m2	100	QAVNFVVQGSAADLCK	16	SAADLCkLAMIHV	m2	1	0	0	Q7Z5Q5	DNA polymerase nu OS=Homo sapiens OX=9606 GN=POLN PE=1 SV=2	777	HEK293T	Kme2-D
Q9GZL7-K144-m2	100	SIMTIVGHTDVVKDVAWVK	13	GHTDVVkDVAWVK	m2	1	0	0	Q9GZL7	Ribosome biogenesis protein WDR12 OS=Homo sapiens OX=9606 GN=WDR12 PE=1 SV=2	144	HEK293T	Kme2-D
Q9Y6G9-K435-m2	95.6	KIDPNMKAGATSEGVLANFFNSLLSK	7	KIDPNMkAGATSE	m2	1	0	0	Q9Y6G9	Cytoplasmic dynein 1 light intermediate chain 1 OS=Homo sapiens OX=9606 GN=DYNC1LI1 PE=1 SV=3	435	HEK293T	Kme2-D
P35318-K167-m2	100	TLVSSKPQAHGAPAPPSGSAPHFL	6	RTLVSSkPQAHGA	m2	1	0	0	P35318	ADM OS=Homo sapiens OX=9606 GN=ADM PE=1 SV=1	167	HEK293T	Kme2-D
P04114-K1586-m2	97.2	SDTNGKYKNFATSNKMDMTFSK	15	NFATSNkMDMTFS	m2	3	0	0	P04114	Apolipoprotein B-100 OS=Homo sapiens OX=9606 GN=APOB PE=1 SV=2	1586	HEK293T	Kme2-D
Q9UQ13-K22-m2	91.1	VPSAKEREKEAKASGGFGKESK	5	PKVPSAkEREKEA	m2	1	0	0	Q9UQ13	Leucine-rich repeat protein SHOC-2 OS=Homo sapiens OX=9606 GN=SHOC2 PE=1 SV=2	22	HEK293T	Kme2-D
Q96RP7-K464-m2	100	DKLDAKQFPPTVSLPLK	2	ELQYKDkLDAKQF	m2	1	0	0	Q96RP7	Galactose-3-O-sulfotransferase 4 OS=Homo sapiens OX=9606 GN=GAL3ST4 PE=1 SV=1	464	HEK293T	Kme2-D
Q96RP7-K468-m2	100	DKLDAKQFPPTVSLPLK	6	KDKLDAkQFPPTV	m2	1	0	0	Q96RP7	Galactose-3-O-sulfotransferase 4 OS=Homo sapiens OX=9606 GN=GAL3ST4 PE=1 SV=1	468	HEK293T	Kme2-D
Q05639-K165-m3	93.2	NGQTREHALLAYTLGVKQLIVGVNKMDSTEPAYSEKR	36	EPAYSEkRYDEIV	m3	2	0	0	Q05639	Elongation factor 1-alpha 2 OS=Homo sapiens OX=9606 GN=EEF1A2 PE=1 SV=1	165	HEK293T	Kme2-D
O00322-K57-m3	100	VYPLMGVSGKDDVFAGAWIAIFCGFSFFMVASFGVGAALCRR	10	LMGVSGkDDVFAG	m3	1	0	0	O00322	Uroplakin-1a OS=Homo sapiens OX=9606 GN=UPK1A PE=1 SV=1	57	HEK293T	Kme2-D
Q9BYB0-K1527-m3	98.1	SLGEEPVGGLGSLLDPAKK	18	SLLDPAkKSPIAA	m3	1	0	0	Q9BYB0	SH3 and multiple ankyrin repeat domains protein 3 OS=Homo sapiens OX=9606 GN=SHANK3 PE=1 SV=3	1527	HEK293T	Kme2-D
Q8IWJ2-K958-m3	95.4	NDPLSSVKELEEKIENLEKECK	19	KIENLEkECKEKE	m3	3	0	0	Q8IWJ2	GRIP and coiled-coil domain-containing protein 2 OS=Homo sapiens OX=9606 GN=GCC2 PE=1 SV=4	958	HEK293T	Kme2-D
Q9NY46-K525-m3	95.3	EHLEGNNKGERDSFPKSESEDSVK	16	ERDSFPkSESEDS	m3	1	0	0	Q9NY46	Sodium channel protein type 3 subunit alpha OS=Homo sapiens OX=9606 GN=SCN3A PE=1 SV=2	525	HEK293T	Kme2-D
Q14683-K723-m3	99.4	KEAELRQVQSQAHGLQMRLKYSQSDLEQTK	30	SDLEQTkTRHLAL	m3	2	0	0	Q14683	Structural maintenance of chromosomes protein 1A OS=Homo sapiens OX=9606 GN=SMC1A PE=1 SV=2	723	HEK293T	Kme2-D
Q92845-K298-m3	100	QEQLLRVALYLLLNLAEDTRTELKMRNK	24	DTRTELkMRNKNI	m3	1	0	0	Q92845	Kinesin-associated protein 3 OS=Homo sapiens OX=9606 GN=KIFAP3 PE=1 SV=2	298	HEK293T	Kme2-D
Q9NZI8-K228-m3	100	EGATIRNITKQTQSKIDVHRK	15	TKQTQSkIDVHRK	m3	1	0	0	Q9NZI8	Insulin-like growth factor 2 mRNA-binding protein 1 OS=Homo sapiens OX=9606 GN=IGF2BP1 PE=1 SV=2	228	HEK293T	Kme2-D
A6NKD9-K285-m3	98.6	QLESKVRLLEGDKLLAQQAGSGEFRTLRK	13	RLLEGDkLLAQQA	m3	1	0	0	A6NKD9	Coiled-coil domain-containing protein 85C OS=Homo sapiens OX=9606 GN=CCDC85C PE=1 SV=1	285	HEK293T	Kme2-D
Q92954-K303-m3	100	EKTTSAKETQSIEKTSAK	2	STDGKEkTTSAKE	m3	2	0	0	Q92954	Proteoglycan 4 OS=Homo sapiens OX=9606 GN=PRG4 PE=1 SV=3	303	HEK293T	Kme2-D
Q92954-K771-m3	100	EPAPTTPKEPAPTTPKGTAPTTLK	8	PAPTTPkEPAPTT	m3	3	0	0	Q92954	Proteoglycan 4 OS=Homo sapiens OX=9606 GN=PRG4 PE=1 SV=3	771	HEK293T	Kme2-D
Q92954-K779-m3	95.9	EPAPTTPKEPAPTTPKGTAPTTLK	16	PAPTTPkGTAPTT	m3	3	0	0	Q92954	Proteoglycan 4 OS=Homo sapiens OX=9606 GN=PRG4 PE=1 SV=3	779	HEK293T	Kme2-D
Q9Y5C1-K137-m3	100	LESLLEEKILLQQK	14	KILLQQkVKYLEE	m3	1	0	0	Q9Y5C1	Angiopoietin-related protein 3 OS=Homo sapiens OX=9606 GN=ANGPTL3 PE=1 SV=1	137	HEK293T	Kme2-D
Q9NR45-K52-m3	96	MIRMAKECGADCAKFQKSELEFKFNR	14	CGADCAkFQKSEL	m3	1	0	0	Q9NR45	Sialic acid synthase OS=Homo sapiens OX=9606 GN=NANS PE=1 SV=2	52	HEK293T	Kme2-D
Q8NI51-K478-m3	95.7	YALIQHQKTHKNEKRFKCK	8	ALIQHQkTHKNEK	m3	2	0	0	Q8NI51	Transcriptional repressor CTCFL OS=Homo sapiens OX=9606 GN=CTCFL PE=1 SV=2	478	HEK293T	Kme2-D
Q6Q759-K1871-m3	99	SHVTEVAAHLTDLFKQSLATPPKCPPDTFGKDFFEK	36	GKDFFEkTWRHTA	m3	3	0	0	Q6Q759	Sperm-associated antigen 17 OS=Homo sapiens OX=9606 GN=SPAG17 PE=2 SV=1	1871	HEK293T	Kme2-D
Q9UKA4-K560-m3	99.8	SKNKSLMIKDSIQKFAADLVEK	22	AADLVEkSFGSAF	m3	1	0	0	Q9UKA4	A-kinase anchor protein 11 OS=Homo sapiens OX=9606 GN=AKAP11 PE=1 SV=1	560	HEK293T	Kme2-D
A0JNW5-K1085-m3	98.9	TLKSQSSLSGKPK	11	QSSLSGkPKERCP	m3	1	0	0	A0JNW5	UHRF1-binding protein 1-like OS=Homo sapiens OX=9606 GN=UHRF1BP1L PE=1 SV=2	1085	HEK293T	Kme2-D
P24043-K1964-m3	98.2	GLLKEDAKGCLQKSFR	4	GPRGLLkEDAKGC	m3	1	0	0	P24043	Laminin subunit alpha-2 OS=Homo sapiens OX=9606 GN=LAMA2 PE=1 SV=4	1964	HEK293T	Kme2-D
Q96MT7-K1056-m3	97.2	LVQPSKYSKFKRASQSER	9	QPSKYSkFKRASQ	m3	2	0	0	Q96MT7	Cilia- and flagella-associated protein 44 OS=Homo sapiens OX=9606 GN=CFAP44 PE=1 SV=2	1056	HEK293T	Kme2-D
Q9BYT8-K189-m3	91.1	RNGLHLPEQVQNEIKSMKK	15	QVQNEIkSMKKRM	m3	3	0	0	Q9BYT8	Neurolysin, mitochondrial OS=Homo sapiens OX=9606 GN=NLN PE=1 SV=1	189	HEK293T	Kme2-D
Q15345-K94-m3	100	IEETALK	7	IEETALkKGLSTQ	m3	1	0	0	Q15345	Leucine-rich repeat-containing protein 41 OS=Homo sapiens OX=9606 GN=LRRC41 PE=1 SV=3	94	HEK293T	Kme2-D
P35749-K73-m3	96.2	VTVGKDDIQKMNPPKFSK	5	KKVTVGkDDIQKM	m3	1	0	0	P35749	Myosin-11 OS=Homo sapiens OX=9606 GN=MYH11 PE=1 SV=3	73	HEK293T	Kme2-D
P05141-K52-m3	100	QYKGIIDCVVR	3	TADKQYkGIIDCV	m3	1	0	1	P05141	ADP/ATP translocase 2 OS=Homo sapiens OX=9606 GN=SLC25A5 PE=1 SV=7	52	HEK293T	Kme2-D
Q9H8W5-K26-m3	98.3	MSENRKPLLGFVSKLTSGTALGNSGK	26	ALGNSGkTHCPLC	m3	2	0	0	Q9H8W5	Tripartite motif-containing protein 45 OS=Homo sapiens OX=9606 GN=TRIM45 PE=1 SV=2	26	HEK293T	Kme2-D
Q9BUJ2-K434-m3	90.4	SKAECEILMMVGLPAAGKTTWAIK	18	GLPAAGkTTWAIK	m3	1	0	0	Q9BUJ2	Heterogeneous nuclear ribonucleoprotein U-like protein 1 OS=Homo sapiens OX=9606 GN=HNRNPUL1 PE=1 SV=2	434	HEK293T	Kme2-D
Q6UB98-K915-m3	99.7	EKPEKERHLAESKEKHLMEK	2	RKHDKEkPEKERH	m3	1	0	0	Q6UB98	Ankyrin repeat domain-containing protein 12 OS=Homo sapiens OX=9606 GN=ANKRD12 PE=1 SV=3	915	HEK293T	Kme2-D
Q6UB98-K918-m3	96.9	EKPEKERHLAESKEKHLMEK	5	DKEKPEkERHLAE	m3	1	0	0	Q6UB98	Ankyrin repeat domain-containing protein 12 OS=Homo sapiens OX=9606 GN=ANKRD12 PE=1 SV=3	918	HEK293T	Kme2-D
Q6RI45-K962-m3	100	KSKIYSVNLQKQPWNK	1	YVRAVRkSKIYSV	m3	4	0	0	Q6RI45	Bromodomain and WD repeat-containing protein 3 OS=Homo sapiens OX=9606 GN=BRWD3 PE=1 SV=2	962	HEK293T	Kme2-D
Q6RI45-K964-m3	100	KSKIYSVNLQKQPWNK	3	RAVRKSkIYSVNL	m3	4	0	0	Q6RI45	Bromodomain and WD repeat-containing protein 3 OS=Homo sapiens OX=9606 GN=BRWD3 PE=1 SV=2	964	HEK293T	Kme2-D
Q16695-K28-m3	99.1	KSAPATGGVKKPHR	1	ATKVARkSAPATG	m3	2	0	12	Q16695	Histone H3.1t OS=Homo sapiens OX=9606 GN=HIST3H3 PE=1 SV=3	28	HEK293T	Kme2-D
P68104-K79-m3	100	GITIDISLWKFETSK	10	IDISLWkFETSKY	m3	1	0	0	P68104	Elongation factor 1-alpha 1 OS=Homo sapiens OX=9606 GN=EEF1A1 PE=1 SV=1	79	HEK293T	Kme2-D
Q9NR96-K347-m3	99.9	TKAFQGLTQLRKLNLSFNYQKR	21	LSFNYQkRVSFAH	m3	1	0	0	Q9NR96	Toll-like receptor 9 OS=Homo sapiens OX=9606 GN=TLR9 PE=1 SV=2	347	HEK293T	Kme2-D
Q7L9B9-K438-m3	100	LASFAQTLQETLKGEK	13	TLQETLkGEKDVI	m3	2	0	0	Q7L9B9	Endonuclease/exonuclease/phosphatase family domain-containing protein 1 OS=Homo sapiens OX=9606 GN=EEPD1 PE=1 SV=2	438	HEK293T	Kme2-D
Q7L9B9-K441-m3	100	LASFAQTLQETLKGEK	16	ETLKGEkDVIILG	m3	2	0	0	Q7L9B9	Endonuclease/exonuclease/phosphatase family domain-containing protein 1 OS=Homo sapiens OX=9606 GN=EEPD1 PE=1 SV=2	441	HEK293T	Kme2-D
Q5T1V6-K565-m3	100	VKPTGSILPPQLLNSPYLHDQKRK	2	DIAKRVkPTGSIL	m3	3	0	0	Q5T1V6	Probable ATP-dependent RNA helicase DDX59 OS=Homo sapiens OX=9606 GN=DDX59 PE=1 SV=1	565	HEK293T	Kme2-D
O00425-K228-m3	100	EGATIRNITKQTQSKIDVHRK	15	TKQTQSkIDVHRK	m3	1	0	0	O00425	Insulin-like growth factor 2 mRNA-binding protein 3 OS=Homo sapiens OX=9606 GN=IGF2BP3 PE=1 SV=2	228	HEK293T	Kme2-D
Q8NDM7-K806-m3	98.6	EVNLFSKKRK	8	VNLFSKkRKEIKQ	m3	2	0	0	Q8NDM7	Cilia- and flagella-associated protein 43 OS=Homo sapiens OX=9606 GN=CFAP43 PE=2 SV=3	806	HEK293T	Kme2-D
Q8NDM7-K805-m3	97.3	EVNLFSKKRK	7	EVNLFSkKRKEIK	m3	2	0	0	Q8NDM7	Cilia- and flagella-associated protein 43 OS=Homo sapiens OX=9606 GN=CFAP43 PE=2 SV=3	805	HEK293T	Kme2-D
Q96P63-K263-m3	99	LSMFVLLPSHSKDNLKGLEELERKITYEK	12	LLPSHSkDNLKGL	m3	1	0	0	Q96P63	Serpin B12 OS=Homo sapiens OX=9606 GN=SERPINB12 PE=1 SV=1	263	HEK293T	Kme2-D
Q96JM2-K1010-m3	100	GGGLPATFNKNTPKTFTPECENQK	14	FNKNTPkTFTPEC	m3	1	0	0	Q96JM2	Zinc finger protein 462 OS=Homo sapiens OX=9606 GN=ZNF462 PE=1 SV=3	1010	HEK293T	Kme2-D
Q96JM2-K1020-m3	100	GGGLPATFNKNTPKTFTPECENQK	24	PECENQkDPLVNT	m3	1	0	0	Q96JM2	Zinc finger protein 462 OS=Homo sapiens OX=9606 GN=ZNF462 PE=1 SV=3	1020	HEK293T	Kme2-D
P0DMS8-K227-m3	97.6	LSLNLSNSKETGAFYGREFK	20	FYGREFkTAKSLF	m3	1	0	0	P0DMS8	Adenosine receptor A3 OS=Homo sapiens OX=9606 GN=ADORA3 PE=1 SV=1	227	HEK293T	Kme2-D
Q9Y2Q0-K48-m3	91.9	TIFINQPQLTKFCNNHVSTAK	11	NQPQLTkFCNNHV	m3	1	0	0	Q9Y2Q0	Phospholipid-transporting ATPase IA OS=Homo sapiens OX=9606 GN=ATP8A1 PE=1 SV=1	48	HEK293T	Kme2-D
Q9NYK5-K64-m3	97.3	TEKIEVKHVGKTDPGTVFVMNK	3	LTPRTEkIEVKHV	m3	3	0	0	Q9NYK5	39S ribosomal protein L39, mitochondrial OS=Homo sapiens OX=9606 GN=MRPL39 PE=1 SV=3	64	HEK293T	Kme2-D
Q02153-K47-m3	97.2	KEAQLDEEGQFLVRIIYDDSKTYDLVAAASK	21	IIYDDSkTYDLVA	m3	1	0	0	Q02153	Guanylate cyclase soluble subunit beta-1 OS=Homo sapiens OX=9606 GN=GUCY1B1 PE=1 SV=1	47	HEK293T	Kme2-D
Q8IVF2-K2182-m3	100	FKMPSFGVSAPGKSIEASVDVSPPK	25	VDVSPPkVEADMS	m3	1	0	1	Q8IVF2	Protein AHNAK2 OS=Homo sapiens OX=9606 GN=AHNAK2 PE=1 SV=2	2182	HEK293T	Kme2-D
O15169-K628-m3	97.3	KAESGKSASTEVPGASEDAEKNQK	21	ASEDAEkNQKIMQ	m3	5	0	0	O15169	Axin-1 OS=Homo sapiens OX=9606 GN=AXIN1 PE=1 SV=2	628	HEK293T	Kme2-D
Q13976-K156-m3	100	VEVTKEGVKLCTMGPGK	9	VTKEGVkLCTMGP	m3	1	0	0	Q13976	cGMP-dependent protein kinase 1 OS=Homo sapiens OX=9606 GN=PRKG1 PE=1 SV=3	156	HEK293T	Kme2-D
Q13976-K164-m3	100	VEVTKEGVKLCTMGPGK	17	CTMGPGkVFGELA	m3	1	0	0	Q13976	cGMP-dependent protein kinase 1 OS=Homo sapiens OX=9606 GN=PRKG1 PE=1 SV=3	164	HEK293T	Kme2-D
P0DMV9-K561-m3	100	SAVEDEGLKGKISEADK	11	DEGLKGkISEADK	m3	5	0	5	P0DMV9	Heat shock 70 kDa protein 1B OS=Homo sapiens OX=9606 GN=HSPA1B PE=1 SV=1	561	HEK293T	Kme2-D
P0DP25-K116-m3	100	HVMTNLGEKLTDEEVDEMIR	9	MTNLGEkLTDEEV	m3	5	0	0	P0DP25	Calmodulin-3 OS=Homo sapiens OX=9606 GN=CALM3 PE=1 SV=1	116	HEK293T	Kme2-D
Q96J92-K103-m3	90.3	SPPPSSKEPPEGTWTEGAPVKAAEDSARPELPDSAVGPGSR	7	SPPPSSkEPPEGT	m3	3	0	0	Q96J92	Serine/threonine-protein kinase WNK4 OS=Homo sapiens OX=9606 GN=WNK4 PE=1 SV=1	103	HEK293T	Kme2-D
Q03001-K1347-m3	97.7	TLATQLNQQKMLVSEIEMKQSK	22	IEMKQSkMDECQK	m3	1	0	0	Q03001	Dystonin OS=Homo sapiens OX=9606 GN=DST PE=1 SV=4	1347	HEK293T	Kme2-D
Q9P2E9-K588-m3	99.9	KAEGSPNQGKKADAAANQGKK	10	GSPNQGkKADAAA	m3	1	0	0	Q9P2E9	Ribosome-binding protein 1 OS=Homo sapiens OX=9606 GN=RRBP1 PE=1 SV=5	588	HEK293T	Kme2-D
Q86WG5-K349-m3	100	TALSHSKMLDK	7	TALSHSkMLDKEV	m3	2	0	0	Q86WG5	Myotubularin-related protein 13 OS=Homo sapiens OX=9606 GN=SBF2 PE=1 SV=1	349	HEK293T	Kme2-D
Q96FZ2-K294-m3	100	MLQWLATKSPK	8	LQWLATkSPKKED	m3	2	0	0	Q96FZ2	Abasic site processing protein HMCES OS=Homo sapiens OX=9606 GN=HMCES PE=1 SV=1	294	HEK293T	Kme2-D
Q99541-K213-m3	90.4	EAKKVEGFDLVQKPSYYVRLGSLSTKLHSR	13	GFDLVQkPSYYVR	m3	7	0	9	Q99541	Perilipin-2 OS=Homo sapiens OX=9606 GN=PLIN2 PE=1 SV=2	213	HEK293T	Kme2-D
Q16850-K160-m3	99.9	KMLKSGLNIAHFKQHVSIIEK	4	EQKKMLkSGLNIA	m3	2	0	2	Q16850	Lanosterol 14-alpha demethylase OS=Homo sapiens OX=9606 GN=CYP51A1 PE=1 SV=3	160	HEK293T	Kme2-D
Q9UQC9-K94-m3	100	ILIPATWKANNNSKIKQESYEK	8	LIPATWkANNNSK	m3	1	0	0	Q9UQC9	Calcium-activated chloride channel regulator 2 OS=Homo sapiens OX=9606 GN=CLCA2 PE=1 SV=2	94	HEK293T	Kme2-D
Q9UQC9-K100-m3	100	ILIPATWKANNNSKIKQESYEK	14	KANNNSkIKQESY	m3	1	0	0	Q9UQC9	Calcium-activated chloride channel regulator 2 OS=Homo sapiens OX=9606 GN=CLCA2 PE=1 SV=2	100	HEK293T	Kme2-D
Q8WWL7-K364-m3	97.7	SLALQKTNFKEDSLVK	16	KEDSLVkESLAFK	m3	1	0	1	Q8WWL7	G2/mitotic-specific cyclin-B3 OS=Homo sapiens OX=9606 GN=CCNB3 PE=1 SV=2	364	HEK293T	Kme2-D
Q9H967-K122-m3	100	MKNTSSKAESTLQNSSSAVHTESNK	25	VHTESNkLQPKRT	m3	4	0	0	Q9H967	WD repeat-containing protein 76 OS=Homo sapiens OX=9606 GN=WDR76 PE=1 SV=2	122	HEK293T	Kme2-D
Q9H967-K99-m3	99.8	MKNTSSKAESTLQNSSSAVHTESNK	2	IIPPKMkNTSSKA	m3	2	0	2	Q9H967	WD repeat-containing protein 76 OS=Homo sapiens OX=9606 GN=WDR76 PE=1 SV=2	99	HEK293T	Kme2-D
A6NNP5-K132-m3	98.1	YYALKLEQESKAYQKINNERR	5	VKYYALkLEQESK	m3	4	0	0	A6NNP5	Coiled-coil domain-containing protein 169 OS=Homo sapiens OX=9606 GN=CCDC169 PE=2 SV=4	132	HEK293T	Kme2-D
O95073-K4-m3	100	MVGKARSSNFTLSEKLDLLK	4	MVGkARSSNF	m3	2	0	0	O95073	Fibrinogen silencer-binding protein OS=Homo sapiens OX=9606 GN=FSBP PE=1 SV=1	4	HEK293T	Kme2-D
Q9UET6-K28-m3	100	SAFKLLQLDK	4	RARSAFkLLQLDK	m3	3	0	0	Q9UET6	Putative tRNA (cytidine(32)/guanosine(34)-2'-O)-methyltransferase OS=Homo sapiens OX=9606 GN=FTSJ1 PE=1 SV=2	28	HEK293T	Kme2-D
Q9UPU5-K396-m3	90.3	LDILLRMLKSPHFSAKMNSLKEVTK	9	ILLRMLkSPHFSA	m3	1	0	0	Q9UPU5	Ubiquitin carboxyl-terminal hydrolase 24 OS=Homo sapiens OX=9606 GN=USP24 PE=1 SV=3	396	HEK293T	Kme2-D
Q00341-K159-m1	100	ARKDIVARLQTQASATVAIPK	21	ATVAIPkEHHRFV	m1	1	0	0	Q00341	Vigilin OS=Homo sapiens OX=9606 GN=HDLBP PE=1 SV=2	159	HEK293T	Kme3-A
P23497-K69-m1	100	VEISNAIKKTFPFLEGLR	8	EISNAIkKTFPFL	m1	1	0	0	P23497	Nuclear autoantigen Sp-100 OS=Homo sapiens OX=9606 GN=SP100 PE=1 SV=3	69	HEK293T	Kme3-A
P23497-K70-m1	100	VEISNAIKKTFPFLEGLR	9	ISNAIKkTFPFLE	m1	1	0	0	P23497	Nuclear autoantigen Sp-100 OS=Homo sapiens OX=9606 GN=SP100 PE=1 SV=3	70	HEK293T	Kme3-A
Q8N573-K96-m1	98.7	KDGRRMSFQKPKGTIEYTVESR	12	MSFQKPkGTIEYT	m1	1	0	0	Q8N573	Oxidation resistance protein 1 OS=Homo sapiens OX=9606 GN=OXR1 PE=1 SV=2	96	HEK293T	Kme3-A
Q8IWJ2-K129-m1	99.9	ELEQSHINYVKEIENLKNELMAVRSK	11	SHINYVkEIENLK	m1	1	0	0	Q8IWJ2	GRIP and coiled-coil domain-containing protein 2 OS=Homo sapiens OX=9606 GN=GCC2 PE=1 SV=4	129	HEK293T	Kme3-A
Q8IWJ2-K135-m1	99.9	ELEQSHINYVKEIENLKNELMAVRSK	17	KEIENLkNELMAV	m1	1	0	0	Q8IWJ2	GRIP and coiled-coil domain-containing protein 2 OS=Homo sapiens OX=9606 GN=GCC2 PE=1 SV=4	135	HEK293T	Kme3-A
Q6Q4G3-K906-m1	99	YVAKDFLVNNWQAVSK	4	VGRYVAkDFLVNN	m1	1	0	0	Q6Q4G3	Aminopeptidase Q OS=Homo sapiens OX=9606 GN=LVRN PE=1 SV=4	906	HEK293T	Kme3-A
Q9Y6M1-K530-m1	100	GGKTVNELQNLTSAEVIVPR	3	VIGKGGkTVNELQ	m1	1	0	0	Q9Y6M1	Insulin-like growth factor 2 mRNA-binding protein 2 OS=Homo sapiens OX=9606 GN=IGF2BP2 PE=1 SV=2	530	HEK293T	Kme3-A
Q6SZW1-K356-m1	99.9	LEAQCIGAFYLCAEAAIKSLQGKTK	18	CAEAAIkSLQGKT	m1	1	0	0	Q6SZW1	Sterile alpha and TIR motif-containing protein 1 OS=Homo sapiens OX=9606 GN=SARM1 PE=1 SV=1	356	HEK293T	Kme3-A
Q8NCT3-K86-m1	99	KSILNAEDSLIIDNKR	15	SLIIDNkRSISHL	m1	2	0	0	Q8NCT3	Uncharacterized protein KIAA0895 OS=Homo sapiens OX=9606 GN=KIAA0895 PE=2 SV=4	86	HEK293T	Kme3-A
Q96FN5-K368-m1	96.8	VTTRPQAPKSPVAKQPQR	9	TRPQAPkSPVAKQ	m1	1	0	0	Q96FN5	Kinesin-like protein KIF12 OS=Homo sapiens OX=9606 GN=KIF12 PE=1 SV=3	368	HEK293T	Kme3-A
Q96FN5-K373-m1	96.8	VTTRPQAPKSPVAKQPQR	14	PKSPVAkQPQRLE	m1	1	0	0	Q96FN5	Kinesin-like protein KIF12 OS=Homo sapiens OX=9606 GN=KIF12 PE=1 SV=3	373	HEK293T	Kme3-A
P55291-K72-m1	99.9	SDKQQLGSVIYSIQGPGVDEEPRGVFSIDK	3	VQIKSDkQQLGSV	m1	1	0	0	P55291	Cadherin-15 OS=Homo sapiens OX=9606 GN=CDH15 PE=1 SV=1	72	HEK293T	Kme3-A
A3KMH1-K404-m1	95	EVTIKVPAGTRLLSQPCASDRFIQTLSHK	5	DKEVTIkVPAGTR	m1	4	0	0	A3KMH1	von Willebrand factor A domain-containing protein 8 OS=Homo sapiens OX=9606 GN=VWA8 PE=1 SV=2	404	HEK293T	Kme3-A
P49792-K1286-m1	94.5	FKTPEEAALFKCKFEEAQSILKAPGTNVAMASNQAVR	2	QLAIRFkTPEEAA	m1	1	0	0	P49792	E3 SUMO-protein ligase RanBP2 OS=Homo sapiens OX=9606 GN=RANBP2 PE=1 SV=2	1286	HEK293T	Kme3-A
Q9Y6J0-K1313-m1	99.1	LLGKPDSGVGAEVLVNFMKEAAEGPFARGEEKNTPKASEK	40	TPKASEkEKACLV	m1	4	0	1	Q9Y6J0	Calcineurin-binding protein cabin-1 OS=Homo sapiens OX=9606 GN=CABIN1 PE=1 SV=1	1313	HEK293T	Kme3-A
Q86VM9-K639-m1	100	KPAPPPAPPQATKTTAPVPEPTKPGDPREARR	1	GEKSVKkPAPPPA	m1	1	0	0	Q86VM9	Zinc finger CCCH domain-containing protein 18 OS=Homo sapiens OX=9606 GN=ZC3H18 PE=1 SV=2	639	HEK293T	Kme3-A
Q02880-K1566-m1	100	KTSKTTSK	4	PGRKTSkTTSKKP	m1	1	0	0	Q02880	DNA topoisomerase 2-beta OS=Homo sapiens OX=9606 GN=TOP2B PE=1 SV=3	1566	HEK293T	Kme3-A
Q8IYK4-K518-m1	100	LVGANPFGKMLPVDEFLPVMYNK	9	GANPFGkMLPVDE	m1	2	0	0	Q8IYK4	Procollagen galactosyltransferase 2 OS=Homo sapiens OX=9606 GN=COLGALT2 PE=1 SV=1	518	HEK293T	Kme3-A
O15381-K167-m1	100	TPAKDSEGGWFIDKTPSVKKDSFFLDLSCEKSNPK	4	PLKTPAkDSEGGW	m1	1	0	0	O15381	Nuclear valosin-containing protein-like OS=Homo sapiens OX=9606 GN=NVL PE=1 SV=1	167	HEK293T	Kme3-A
Q6P3W7-K446-m1	100	TPPDEIKNSVLPMVYR	7	TPPDEIkNSVLPM	m1	1	0	0	Q6P3W7	SCY1-like protein 2 OS=Homo sapiens OX=9606 GN=SCYL2 PE=1 SV=1	446	HEK293T	Kme3-A
Q99962-K16-m1	100	KQFHKATQKVSEKVGGAEGTK	9	FHKATQkVSEKVG	m1	1	0	0	Q99962	Endophilin-A1 OS=Homo sapiens OX=9606 GN=SH3GL2 PE=1 SV=1	16	HEK293T	Kme3-A
O95997-K25-m1	99.4	VVAKDGLKLGSGPSIK	8	VAKDGLkLGSGPS	m1	2	0	0	O95997	Securin OS=Homo sapiens OX=9606 GN=PTTG1 PE=1 SV=1	25	HEK293T	Kme3-A
O95997-K33-m1	99.4	VVAKDGLKLGSGPSIK	16	GSGPSIkALDGRS	m1	2	0	0	O95997	Securin OS=Homo sapiens OX=9606 GN=PTTG1 PE=1 SV=1	33	HEK293T	Kme3-A
Q9NXS3-K232-m1	100	LPLLSVK	7	LPLLSVkFLTRLY	m1	1	0	0	Q9NXS3	Kelch-like protein 28 OS=Homo sapiens OX=9606 GN=KLHL28 PE=2 SV=2	232	HEK293T	Kme3-A
Q92520-K72-m1	99.8	CGISKACPEKHFAFKMASGAANVVGPK	15	EKHFAFkMASGAA	m1	1	0	0	Q92520	Protein FAM3C OS=Homo sapiens OX=9606 GN=FAM3C PE=1 SV=1	72	HEK293T	Kme3-A
P46821-K2273-m1	92.4	SKPLAASPKPAGLKESSDKVSR	9	PLAASPkPAGLKE	m1	1	0	0	P46821	Microtubule-associated protein 1B OS=Homo sapiens OX=9606 GN=MAP1B PE=1 SV=2	2273	HEK293T	Kme3-A
Q8NEV8-K1561-m1	98.7	KAEDEMQKSAWDQPSLPEGNK	8	AEDEMQkSAWDQP	m1	1	0	0	Q8NEV8	Exophilin-5 OS=Homo sapiens OX=9606 GN=EXPH5 PE=1 SV=3	1561	HEK293T	Kme3-A
Q8NEV8-K1574-m1	97.4	KAEDEMQKSAWDQPSLPEGNK	21	SLPEGNkNKTNLD	m1	1	0	0	Q8NEV8	Exophilin-5 OS=Homo sapiens OX=9606 GN=EXPH5 PE=1 SV=3	1574	HEK293T	Kme3-A
P11277-K571-m1	96.8	HKLMEADIAIQGDKVKAITAATLK	2	DLLQKHkLMEADI	m1	1	0	0	P11277	Spectrin beta chain, erythrocytic OS=Homo sapiens OX=9606 GN=SPTB PE=1 SV=5	571	HEK293T	Kme3-A
Q5SW79-K717-m1	91.6	TGGDNKTLLHLGSSAPGKEKSETDK	6	KTGGDNkTLLHLG	m1	1	0	0	Q5SW79	Centrosomal protein of 170 kDa OS=Homo sapiens OX=9606 GN=CEP170 PE=1 SV=1	717	HEK293T	Kme3-A
P11801-K377-m1	94.1	MTALQALRHPWVVSMAASSSMKNLHRSISQNLLK	34	ISQNLLkRASSRC	m1	1	0	0	P11801	Serine/threonine-protein kinase H1 OS=Homo sapiens OX=9606 GN=PSKH1 PE=1 SV=4	377	HEK293T	Kme3-A
P43405-K368-m1	98	KLLTLEDKELGSGNFGTVKKGYYQMKK	1	EVYLDRkLLTLED	m1	1	0	0	P43405	Tyrosine-protein kinase SYK OS=Homo sapiens OX=9606 GN=SYK PE=1 SV=1	368	HEK293T	Kme3-A
P33992-K350-m1	91.9	SIAPSIFGGTDMKKAIACLLFGGSRKR	13	FGGTDMkKAIACL	m1	2	0	0	P33992	DNA replication licensing factor MCM5 OS=Homo sapiens OX=9606 GN=MCM5 PE=1 SV=5	350	HEK293T	Kme3-A
P33992-K351-m1	91.5	SIAPSIFGGTDMKKAIACLLFGGSRKR	14	GGTDMKkAIACLL	m1	2	0	0	P33992	DNA replication licensing factor MCM5 OS=Homo sapiens OX=9606 GN=MCM5 PE=1 SV=5	351	HEK293T	Kme3-A
P09884-K1432-m1	95.9	VLQDYRKLKNTAEQFLSR	7	VLQDYRkLKNTAE	m1	3	0	0	P09884	DNA polymerase alpha catalytic subunit OS=Homo sapiens OX=9606 GN=POLA1 PE=1 SV=2	1432	HEK293T	Kme3-A
Q9NVA1-K69-m1	99.9	KYHTTRKLSTTKDSPQPVEEK	1	DIQLNRkYHTTRK	m1	1	0	0	Q9NVA1	Ubiquinol-cytochrome-c reductase complex assembly factor 1 OS=Homo sapiens OX=9606 GN=UQCC1 PE=1 SV=3	69	HEK293T	Kme3-A
Q8WZ42-K17413-m1	100	GKDKEVRGTKLVVTGLKEGAFYK	17	LVVTGLkEGAFYK	m1	2	0	0	Q8WZ42	Titin OS=Homo sapiens OX=9606 GN=TTN PE=1 SV=4	17413	HEK293T	Kme3-A
Q9ULM2-K354-m1	99.9	KHVKTHTGVQPYTCKKCGEAFK	4	SLRKHVkTHTGVQ	m1	1	0	0	Q9ULM2	Zinc finger protein 490 OS=Homo sapiens OX=9606 GN=ZNF490 PE=1 SV=2	354	HEK293T	Kme3-A
Q2TBE0-K184-m1	100	IEQEKNQALEQSKLMER	5	RKIEQEkNQALEQ	m1	1	0	0	Q2TBE0	CWF19-like protein 2 OS=Homo sapiens OX=9606 GN=CWF19L2 PE=1 SV=4	184	HEK293T	Kme3-A
Q15024-K276-m1	100	VLHASLQSVVHK	12	LQSVVHkEESLGP	m1	2	0	0	Q15024	Exosome complex component RRP42 OS=Homo sapiens OX=9606 GN=EXOSC7 PE=1 SV=3	276	HEK293T	Kme3-A
O75608-K19-m1	100	KATAAVIFLHGLGDTGHGWAEAFAGIRSSHIK	1	IVPAARkATAAVI	m1	3	0	0	O75608	Acyl-protein thioesterase 1 OS=Homo sapiens OX=9606 GN=LYPLA1 PE=1 SV=1	19	HEK293T	Kme3-A
Q96PB1-K228-m1	99.8	KMITNEKIDAYNEAAVSILNSSTRNSK	7	KMITNEkIDAYNE	m1	2	0	0	Q96PB1	N-acetylneuraminate 9-O-acetyltransferase OS=Homo sapiens OX=9606 GN=CASD1 PE=1 SV=1	228	HEK293T	Kme3-A
Q8N1W1-K1035-m1	98.4	KALCLIKDMIATVDLKVNEYEKNQK	7	KALCLIkDMIATV	m1	1	0	0	Q8N1W1	Rho guanine nucleotide exchange factor 28 OS=Homo sapiens OX=9606 GN=ARHGEF28 PE=1 SV=3	1035	HEK293T	Kme3-A
Q9H8W5-K14-m1	100	MSENRKPLLGFVSKLTSGTALGNSGK	14	LLGFVSkLTSGTA	m1	2	0	1	Q9H8W5	Tripartite motif-containing protein 45 OS=Homo sapiens OX=9606 GN=TRIM45 PE=1 SV=2	14	HEK293T	Kme3-A
Q9H2D6-K1361-m1	98.2	RQSSPAPSRQVTMLPAKQAELTR	17	VTMLPAkQAELTR	m1	1	0	0	Q9H2D6	TRIO and F-actin-binding protein OS=Homo sapiens OX=9606 GN=TRIOBP PE=1 SV=3	1361	HEK293T	Kme3-A
E9PAV3-K1344-m1	93.9	GAPTPPAATPPSPKGSPGTPPPKGAPTPPAVTPPSPK	37	VTPPSPkGTPTLP	m1	1	0	0	E9PAV3	Nascent polypeptide-associated complex subunit alpha, muscle-specific form OS=Homo sapiens OX=9606 GN=NACA PE=1 SV=1	1344	HEK293T	Kme3-A
E9PAV3-K1044-m1	100	GAPTPPAVTPPSPKGSPAATPFPKGASTPPAATPPSPK	38	ATPPSPkGSPAAT	m1	1	0	0	E9PAV3	Nascent polypeptide-associated complex subunit alpha, muscle-specific form OS=Homo sapiens OX=9606 GN=NACA PE=1 SV=1	1044	HEK293T	Kme3-A
E9PAV3-K1020-m1	98.2	GAPTPPAVTPPSPKGSPAATPFPKGASTPPAATPPSPK	14	VTPPSPkGSPAAT	m1	1	0	0	E9PAV3	Nascent polypeptide-associated complex subunit alpha, muscle-specific form OS=Homo sapiens OX=9606 GN=NACA PE=1 SV=1	1020	HEK293T	Kme3-A
P54098-K925-m1	95	KSRGTDLHSKTATTVGISREHAK	1	MTLQGRkSRGTDL	m1	1	0	0	P54098	DNA polymerase subunit gamma-1 OS=Homo sapiens OX=9606 GN=POLG PE=1 SV=1	925	HEK293T	Kme3-A
Q96T21-K387-m1	99.6	KKKEKSTSK	5	NKKKKEkSTSKYE	m1	5	0	0	Q96T21	Selenocysteine insertion sequence-binding protein 2 OS=Homo sapiens OX=9606 GN=SECISBP2 PE=1 SV=2	387	HEK293T	Kme3-A
Q96T21-K385-m1	99.2	KKKEKSTSK	3	RKNKKKkEKSTSK	m1	5	0	0	Q96T21	Selenocysteine insertion sequence-binding protein 2 OS=Homo sapiens OX=9606 GN=SECISBP2 PE=1 SV=2	385	HEK293T	Kme3-A
P33991-K770-m1	100	EALKQSATDPRTGIVDISILTTGMSATSRKRK	4	LHREALkQSATDP	m1	1	0	0	P33991	DNA replication licensing factor MCM4 OS=Homo sapiens OX=9606 GN=MCM4 PE=1 SV=5	770	HEK293T	Kme3-A
P52566-K135-m1	96	VNRDIVSGLKYVQHTYRTGVKVDK	21	TYRTGVkVDKATF	m1	1	0	0	P52566	Rho GDP-dissociation inhibitor 2 OS=Homo sapiens OX=9606 GN=ARHGDIB PE=1 SV=3	135	HEK293T	Kme3-A
Q14789-K2446-m1	96.5	KAVDKTNQLMETLKTIK	14	QLMETLkTIKKEN	m1	2	0	0	Q14789	Golgin subfamily B member 1 OS=Homo sapiens OX=9606 GN=GOLGB1 PE=1 SV=2	2446	HEK293T	Kme3-A
Q14789-K2727-m1	96.6	LLMVTKENKGLTAQIQSFGR	9	MVTKENkGLTAQI	m1	2	0	0	Q14789	Golgin subfamily B member 1 OS=Homo sapiens OX=9606 GN=GOLGB1 PE=1 SV=2	2727	HEK293T	Kme3-A
Q9UEW3-K375-m1	96.2	KGESGVPGPAGVKGEQGSPGLAGPKGAPGQAGQK	13	PGPAGVkGEQGSP	m1	1	0	0	Q9UEW3	Macrophage receptor MARCO OS=Homo sapiens OX=9606 GN=MARCO PE=1 SV=1	375	HEK293T	Kme3-A
Q9UEW3-K387-m1	93.3	KGESGVPGPAGVKGEQGSPGLAGPKGAPGQAGQK	25	PGLAGPkGAPGQA	m1	1	0	0	Q9UEW3	Macrophage receptor MARCO OS=Homo sapiens OX=9606 GN=MARCO PE=1 SV=1	387	HEK293T	Kme3-A
P34932-K61-m1	100	SIGAAAKSQVISNAKNTVQGFK	15	QVISNAkNTVQGF	m1	1	0	0	P34932	Heat shock 70 kDa protein 4 OS=Homo sapiens OX=9606 GN=HSPA4 PE=1 SV=4	61	HEK293T	Kme3-A
Q8IY18-K17-m1	98.6	MATPSKKTSTPSPQPSKR	17	PSPQPSkRALPRD	m1	1	0	0	Q8IY18	Structural maintenance of chromosomes protein 5 OS=Homo sapiens OX=9606 GN=SMC5 PE=1 SV=2	17	HEK293T	Kme3-A
Q16695-K28-m1	100	KSAPATGGVKKPHR	1	ATKVARkSAPATG	m1	9	18	0	Q16695	Histone H3.1t OS=Homo sapiens OX=9606 GN=HIST3H3 PE=1 SV=3	28	HEK293T	Kme3-A
A2A2Z9-K926-m1	97.4	SDKKIAVISTKLFMEKER	3	KITKSDkKIAVIS	m1	2	0	0	A2A2Z9	Ankyrin repeat domain-containing protein 18B OS=Homo sapiens OX=9606 GN=ANKRD18B PE=1 SV=1	926	HEK293T	Kme3-A
P27448-K454-m1	99.6	KSSGSAVGGKGIAPASPMLGNASNPNK	1	DGISSRkSSGSAV	m1	4	0	0	P27448	MAP/microtubule affinity-regulating kinase 3 OS=Homo sapiens OX=9606 GN=MARK3 PE=1 SV=5	454	HEK293T	Kme3-A
Q96EA4-K276-m1	99.7	QLISMKVK	6	RQLISMkVKYQSL	m1	1	0	0	Q96EA4	Protein Spindly OS=Homo sapiens OX=9606 GN=SPDL1 PE=1 SV=2	276	HEK293T	Kme3-A
O15014-K739-m1	100	KESSKELESPLTPGK	5	KKKESSkELESPL	m1	4	0	0	O15014	Zinc finger protein 609 OS=Homo sapiens OX=9606 GN=ZNF609 PE=1 SV=2	739	HEK293T	Kme3-A
O15014-K749-m1	100	KESSKELESPLTPGK	15	SPLTPGkVCRAEE	m1	4	0	0	O15014	Zinc finger protein 609 OS=Homo sapiens OX=9606 GN=ZNF609 PE=1 SV=2	749	HEK293T	Kme3-A
Q13557-K57-m1	98.4	IINTKKLSARDHQKLER	14	SARDHQkLEREAR	m1	3	0	0	Q13557	Calcium/calmodulin-dependent protein kinase type II subunit delta OS=Homo sapiens OX=9606 GN=CAMK2D PE=1 SV=3	57	HEK293T	Kme3-A
Q9Y282-K333-m1	96	VANGLLGDQGLPGVFVLYELSPMMVKLTEKHR	26	LSPMMVkLTEKHR	m1	1	0	0	Q9Y282	Endoplasmic reticulum-Golgi intermediate compartment protein 3 OS=Homo sapiens OX=9606 GN=ERGIC3 PE=1 SV=1	333	HEK293T	Kme3-A
Q8WXX0-K477-m1	98.9	IKEVIMKESVAPTEHLRLYDK	2	AHKEKIkEVIMKE	m1	1	0	0	Q8WXX0	Dynein heavy chain 7, axonemal OS=Homo sapiens OX=9606 GN=DNAH7 PE=1 SV=2	477	HEK293T	Kme3-A
Q8WXX0-K482-m1	98.9	IKEVIMKESVAPTEHLRLYDK	7	IKEVIMkESVAPT	m1	1	0	0	Q8WXX0	Dynein heavy chain 7, axonemal OS=Homo sapiens OX=9606 GN=DNAH7 PE=1 SV=2	482	HEK293T	Kme3-A
P12036-K1002-m1	93.9	AEKSSSTDQKDSKPPEKATEDK	3	KAEKAEkSSSTDQ	m1	1	0	0	P12036	Neurofilament heavy polypeptide OS=Homo sapiens OX=9606 GN=NEFH PE=1 SV=4	1002	HEK293T	Kme3-A
P07306-K111-m1	91.2	GLSTQGGNVGRKMKSLESQLEKQQK	22	LESQLEkQQKDLS	m1	3	0	0	P07306	Asialoglycoprotein receptor 1 OS=Homo sapiens OX=9606 GN=ASGR1 PE=1 SV=2	111	HEK293T	Kme3-A
Q5VYK3-K287-m1	100	SKQSLIDWNNPAIINKMYKVYLGDIPLK	2	DLELKSkQSLIDW	m1	1	0	0	Q5VYK3	Proteasome adapter and scaffold protein ECM29 OS=Homo sapiens OX=9606 GN=ECPAS PE=1 SV=2	287	HEK293T	Kme3-A
O15021-K1799-m1	96.2	LEGRSVSCLKPIEGTLDIALLSGPQASK	10	RSVSCLkPIEGTL	m1	2	0	0	O15021	Microtubule-associated serine/threonine-protein kinase 4 OS=Homo sapiens OX=9606 GN=MAST4 PE=1 SV=4	1799	HEK293T	Kme3-A
Q6ZMJ2-K352-m1	96.9	GTPGLPGPKGDDGKLGATGPMGMRGFK	14	PKGDDGkLGATGP	m1	1	0	0	Q6ZMJ2	Scavenger receptor class A member 5 OS=Homo sapiens OX=9606 GN=SCARA5 PE=2 SV=1	352	HEK293T	Kme3-A
Q9NR99-K1686-m1	98	LSSTTIPLPLHMSKPSIPSKFTDRR	20	KPSIPSkFTDRRT	m1	4	0	0	Q9NR99	Matrix-remodeling-associated protein 5 OS=Homo sapiens OX=9606 GN=MXRA5 PE=1 SV=3	1686	HEK293T	Kme3-A
Q8NCX0-K900-m1	98.2	TQIKLHLSAKANNAQNIERMK	4	NQKTQIkLHLSAK	m1	1	0	0	Q8NCX0	Coiled-coil domain-containing protein 150 OS=Homo sapiens OX=9606 GN=CCDC150 PE=1 SV=2	900	HEK293T	Kme3-A
Q9P0K7-K497-m1	97.6	LKETQSKYEEAMKEVLSVQK	13	KYEEAMkEVLSVQ	m1	1	0	0	Q9P0K7	Ankycorbin OS=Homo sapiens OX=9606 GN=RAI14 PE=1 SV=2	497	HEK293T	Kme3-A
P16402-K161-m1	100	KPATAAGTKKVAKSAKK	1	TPKKVKkPATAAG	m1	4	0	0	P16402	Histone H1.3 OS=Homo sapiens OX=9606 GN=H1-3 PE=1 SV=2	161	HEK293T	Kme3-A
Q13206-K649-m1	100	HNVFGLDLKDEKTLQK	9	VFGLDLkDEKTLQ	m1	1	0	0	Q13206	Probable ATP-dependent RNA helicase DDX10 OS=Homo sapiens OX=9606 GN=DDX10 PE=1 SV=2	649	HEK293T	Kme3-A
Q96EK5-K26-m1	91.6	VELHKNPEKEPYKSKYSAR	5	SRVELHkNPEKEP	m1	1	0	0	Q96EK5	KIF-binding protein OS=Homo sapiens OX=9606 GN=KIFBP PE=1 SV=1	26	HEK293T	Kme3-A
Q537H7-K87-m1	100	LSLLAHMERKHFPPK	10	LAHMERkHFPPKN	m1	1	0	0	Q537H7	Spermatogenesis-associated protein 45 OS=Homo sapiens OX=9606 GN=SPATA45 PE=3 SV=1	87	HEK293T	Kme3-A
O43156-K237-m1	96.6	QGHSIVVSSLKIFYKTVSFIMADEQLK	11	IVVSSLkIFYKTV	m1	1	0	0	O43156	TELO2-interacting protein 1 homolog OS=Homo sapiens OX=9606 GN=TTI1 PE=1 SV=3	237	HEK293T	Kme3-A
O43156-K241-m1	96.2	QGHSIVVSSLKIFYKTVSFIMADEQLK	15	SLKIFYkTVSFIM	m1	1	0	0	O43156	TELO2-interacting protein 1 homolog OS=Homo sapiens OX=9606 GN=TTI1 PE=1 SV=3	241	HEK293T	Kme3-A
Q15154-K719-m1	99	QNSNNTRGNANKTQKDTGVNEK	12	TRGNANkTQKDTG	m1	3	0	0	Q15154	Pericentriolar material 1 protein OS=Homo sapiens OX=9606 GN=PCM1 PE=1 SV=5	719	HEK293T	Kme3-A
P55265-K555-m1	98.2	KVAKQDAAMKAMTILLEEAKAKDSGK	1	AEAGSKkVAKQDA	m1	1	0	0	P55265	Double-stranded RNA-specific adenosine deaminase OS=Homo sapiens OX=9606 GN=ADAR PE=1 SV=4	555	HEK293T	Kme3-A
P55265-K564-m1	98.2	KVAKQDAAMKAMTILLEEAKAKDSGK	10	KQDAAMkAMTILL	m1	1	0	0	P55265	Double-stranded RNA-specific adenosine deaminase OS=Homo sapiens OX=9606 GN=ADAR PE=1 SV=4	564	HEK293T	Kme3-A
P55265-K574-m1	96.1	KVAKQDAAMKAMTILLEEAKAKDSGK	20	ILLEEAkAKDSGK	m1	1	0	0	P55265	Double-stranded RNA-specific adenosine deaminase OS=Homo sapiens OX=9606 GN=ADAR PE=1 SV=4	574	HEK293T	Kme3-A
Q05BV3-K1550-m1	95.8	HVKFWTLAGRALLSKK	15	GRALLSkKGLLST	m1	1	0	0	Q05BV3	Echinoderm microtubule-associated protein-like 5 OS=Homo sapiens OX=9606 GN=EML5 PE=2 SV=3	1550	HEK293T	Kme3-A
Q86X40-K134-m1	90.9	LANNQLQFLPPEVGDLKELQTLDISTNRLLTLPER	17	PEVGDLkELQTLD	m1	3	0	0	Q86X40	Leucine-rich repeat-containing protein 28 OS=Homo sapiens OX=9606 GN=LRRC28 PE=2 SV=1	134	HEK293T	Kme3-A
Q3ZCX4-K157-m1	99.4	EKVIECKKVAK	8	KVIECKkVAKIFP	m1	3	0	0	Q3ZCX4	Zinc finger protein 568 OS=Homo sapiens OX=9606 GN=ZNF568 PE=2 SV=2	157	HEK293T	Kme3-A
Q8N7Z5-K394-m1	98.4	RSSRLEKLKVSRDAK	9	SRLEKLkVSRDAK	m1	3	0	0	Q8N7Z5	Ankyrin repeat domain-containing protein 31 OS=Homo sapiens OX=9606 GN=ANKRD31 PE=2 SV=2	394	HEK293T	Kme3-A
Q4G0U5-K816-m1	100	KEKEVKDQAQPAEKAGEK	14	QAQPAEkAGEKLL	m1	3	0	0	Q4G0U5	Cilia- and flagella-associated protein 221 OS=Homo sapiens OX=9606 GN=CFAP221 PE=1 SV=2	816	HEK293T	Kme3-A
Q01081-K39-m1	100	LHNKPTFSQTIALLNIYR	4	CSRLHNkPTFSQT	m1	3	0	0	Q01081	Splicing factor U2AF 35 kDa subunit OS=Homo sapiens OX=9606 GN=U2AF1 PE=1 SV=3	39	HEK293T	Kme3-A
Q9BQI6-K923-m1	100	LLLQHGGPVLLQQRNAKGELPLDYVVSPQIK	31	VVSPQIkEELFAI	m1	1	0	0	Q9BQI6	SMC5-SMC6 complex localization factor protein 1 OS=Homo sapiens OX=9606 GN=SLF1 PE=1 SV=2	923	HEK293T	Kme3-A
Q6MZP7-K691-m1	95.7	TKLSSQISDLLTRPTPALNSGGGKLPFTFVTK	32	PFTFVTkEVAEAT	m1	4	0	0	Q6MZP7	Protein lin-54 homolog OS=Homo sapiens OX=9606 GN=LIN54 PE=1 SV=3	691	HEK293T	Kme3-A
Q9Y6V0-K1011-m1	99.9	ETKAPAAEKLEPKAEQAPTVK	13	AEKLEPkAEQAPT	m1	1	0	0	Q9Y6V0	Protein piccolo OS=Homo sapiens OX=9606 GN=PCLO PE=1 SV=5	1011	HEK293T	Kme3-A
Q9BXP5-K334-m1	100	KSEGDGDKEEKKEDSEK	8	SEGDGDkEEKKED	m1	1	0	0	Q9BXP5	Serrate RNA effector molecule homolog OS=Homo sapiens OX=9606 GN=SRRT PE=1 SV=1	334	HEK293T	Kme3-A
Q9BPX3-K235-m1	98.5	KLAYQVLAEKVHMRAMSIAQR	10	YQVLAEkVHMRAM	m1	1	0	0	Q9BPX3	Condensin complex subunit 3 OS=Homo sapiens OX=9606 GN=NCAPG PE=1 SV=1	235	HEK293T	Kme3-A
O95995-K380-m1	100	TGFKNLVLERKLQALSAAVEK	21	LSAAVEkKEVQFN	m1	2	0	0	O95995	Dynein regulatory complex subunit 4 OS=Homo sapiens OX=9606 GN=GAS8 PE=1 SV=1	380	HEK293T	Kme3-A
Q8IUF8-K323-m1	98.6	LEGTKELLSSDMKKDFIMHR	5	DRLEGTkELLSSD	m1	4	0	0	Q8IUF8	Ribosomal oxygenase 2 OS=Homo sapiens OX=9606 GN=RIOX2 PE=1 SV=1	323	HEK293T	Kme3-A
P10909-K62-m1	99	TLIEKTNEERKTLLSNLEEAK	5	IKTLIEkTNEERK	m1	2	0	0	P10909	Clusterin OS=Homo sapiens OX=9606 GN=CLU PE=1 SV=1	62	HEK293T	Kme3-A
Q5T4S7-K4780-m1	100	KIDAARRETRAEKK	1	HPDVNKkIDAARR	m1	2	0	0	Q5T4S7	E3 ubiquitin-protein ligase UBR4 OS=Homo sapiens OX=9606 GN=UBR4 PE=1 SV=1	4780	HEK293T	Kme3-A
Q93050-K301-m1	97	VRKMKAIYHTLNLCNIDVTQK	5	IKVRKMkAIYHTL	m1	4	0	0	Q93050	V-type proton ATPase 116 kDa subunit a isoform 1 OS=Homo sapiens OX=9606 GN=ATP6V0A1 PE=1 SV=3	301	HEK293T	Kme3-A
Q86TM3-K563-m1	100	TGKTGTSVTLITQRDSK	3	YIGRTGkTGTSVT	m1	3	0	0	Q86TM3	Probable ATP-dependent RNA helicase DDX53 OS=Homo sapiens OX=9606 GN=DDX53 PE=1 SV=3	563	HEK293T	Kme3-A
Q16787-K2225-m1	100	TLSSNSDKLLNEAKMTQK	8	LSSNSDkLLNEAK	m1	1	0	0	Q16787	Laminin subunit alpha-3 OS=Homo sapiens OX=9606 GN=LAMA3 PE=1 SV=2	2225	HEK293T	Kme3-A
Q08830-K3-m1	100	MAKVFSFILVTTALTMGR	3	MAkVFSFIL	m1	1	0	0	Q08830	Fibrinogen-like protein 1 OS=Homo sapiens OX=9606 GN=FGL1 PE=1 SV=3	3	HEK293T	Kme3-A
Q86UP2-K950-m1	99.6	ENELKRLEAMLKER	12	RLEAMLkERESDL	m1	1	0	0	Q86UP2	Kinectin OS=Homo sapiens OX=9606 GN=KTN1 PE=1 SV=1	950	HEK293T	Kme3-A
Q8TDJ6-K1407-m1	97.7	TISVSGSTAKETVTVGKDGTR	10	VSGSTAkETVTVG	m1	1	0	0	Q8TDJ6	DmX-like protein 2 OS=Homo sapiens OX=9606 GN=DMXL2 PE=1 SV=2	1407	HEK293T	Kme3-A
Q13428-K367-m1	100	ASGKTSQVGAASAPAKESPR	4	QAKASGkTSQVGA	m1	1	0	0	Q13428	Treacle protein OS=Homo sapiens OX=9606 GN=TCOF1 PE=1 SV=3	367	HEK293T	Kme3-A
Q13428-K379-m1	100	ASGKTSQVGAASAPAKESPR	16	AASAPAkESPRKG	m1	1	0	0	Q13428	Treacle protein OS=Homo sapiens OX=9606 GN=TCOF1 PE=1 SV=3	379	HEK293T	Kme3-A
Q13428-K1034-m1	97.3	TNVVTMPTAHPRIAPKASMAGASSSKESSR	16	HPRIAPkASMAGA	m1	1	0	0	Q13428	Treacle protein OS=Homo sapiens OX=9606 GN=TCOF1 PE=1 SV=3	1034	HEK293T	Kme3-A
Q9UNZ5-K60-m1	98.8	KKIEHDVVMKASSSLPK	2	EVGIRKkIEHDVV	m1	1	0	0	Q9UNZ5	Leydig cell tumor 10 kDa protein homolog OS=Homo sapiens OX=9606 GN=C19orf53 PE=1 SV=1	60	HEK293T	Kme3-A
Q05639-K5-m2	98.3	MGKEKTHINIVVIGHVDSGK	5	MGKEkTHINIV	m2	8	4	0	Q05639	Elongation factor 1-alpha 2 OS=Homo sapiens OX=9606 GN=EEF1A2 PE=1 SV=1	5	HEK293T	Kme3-A
Q05639-K318-m2	100	NVSVKDIR	5	VKNVSVkDIRRGN	m2	1	0	0	Q05639	Elongation factor 1-alpha 2 OS=Homo sapiens OX=9606 GN=EEF1A2 PE=1 SV=1	318	HEK293T	Kme3-A
O00322-K57-m2	99.6	VYPLMGVSGKDDVFAGAWIAIFCGFSFFMVASFGVGAALCRR	10	LMGVSGkDDVFAG	m2	1	0	0	O00322	Uroplakin-1a OS=Homo sapiens OX=9606 GN=UPK1A PE=1 SV=1	57	HEK293T	Kme3-A
P51532-K991-m2	98	KEVEAQLPEKVEYVIKCDMSALQRVLYRHMQAK	10	EAQLPEkVEYVIK	m2	1	0	0	P51532	Transcription activator BRG1 OS=Homo sapiens OX=9606 GN=SMARCA4 PE=1 SV=2	991	HEK293T	Kme3-A
Q92621-K47-m2	98.5	KHKPDFISLFKNPPK	3	KILKKHkPDFISL	m2	1	0	0	Q92621	Nuclear pore complex protein Nup205 OS=Homo sapiens OX=9606 GN=NUP205 PE=1 SV=3	47	HEK293T	Kme3-A
P18583-K2108-m2	95.8	KSGGATIEELTEKCKQIAQSK	13	IEELTEkCKQIAQ	m2	2	0	0	P18583	Protein SON OS=Homo sapiens OX=9606 GN=SON PE=1 SV=4	2108	HEK293T	Kme3-A
Q12906-K371-m2	100	MPKKPKNENPVDYTVQIPPSTTYAITPMK	29	YAITPMkRPMEED	m2	3	0	0	Q12906	Interleukin enhancer-binding factor 3 OS=Homo sapiens OX=9606 GN=ILF3 PE=1 SV=3	371	HEK293T	Kme3-A
P53701-K145-m2	100	KGWKWKDEDISQK	13	DEDISQkDMYNII	m2	1	0	0	P53701	Cytochrome c-type heme lyase OS=Homo sapiens OX=9606 GN=HCCS PE=1 SV=1	145	HEK293T	Kme3-A
Q8NCT3-K72-m2	100	KSILNAEDSLIIDNKR	1	EQELAKkSILNAE	m2	2	0	0	Q8NCT3	Uncharacterized protein KIAA0895 OS=Homo sapiens OX=9606 GN=KIAA0895 PE=2 SV=4	72	HEK293T	Kme3-A
A3KMH1-K428-m2	100	EVTIKVPAGTRLLSQPCASDRFIQTLSHK	29	IQTLSHkQLQAEM	m2	4	0	0	A3KMH1	von Willebrand factor A domain-containing protein 8 OS=Homo sapiens OX=9606 GN=VWA8 PE=1 SV=2	428	HEK293T	Kme3-A
Q8TB73-K432-m2	100	KGASMLKILATTRPTK	7	KGASMLkILATTR	m2	1	0	0	Q8TB73	Protein NDNF OS=Homo sapiens OX=9606 GN=NDNF PE=1 SV=2	432	HEK293T	Kme3-A
Q8TB73-K441-m2	99.5	KGASMLKILATTRPTK	16	ATTRPTkQSFPSL	m2	1	0	0	Q8TB73	Protein NDNF OS=Homo sapiens OX=9606 GN=NDNF PE=1 SV=2	441	HEK293T	Kme3-A
Q5VU97-K305-m2	100	KMSTFVSSVKSSDSPTQHAVGFQK	10	TFVSSVkSSDSPT	m2	1	0	0	Q5VU97	VWFA and cache domain-containing protein 1 OS=Homo sapiens OX=9606 GN=CACHD1 PE=2 SV=2	305	HEK293T	Kme3-A
Q5VU97-K296-m2	97.8	KMSTFVSSVKSSDSPTQHAVGFQK	1	TSETKRkMSTFVS	m2	1	0	0	Q5VU97	VWFA and cache domain-containing protein 1 OS=Homo sapiens OX=9606 GN=CACHD1 PE=2 SV=2	296	HEK293T	Kme3-A
Q14435-K61-m2	100	NKMLDLMLEAVNNIKDAMPK	2	NMKNKNkMLDLML	m2	1	0	0	Q14435	Polypeptide N-acetylgalactosaminyltransferase 3 OS=Homo sapiens OX=9606 GN=GALNT3 PE=1 SV=2	61	HEK293T	Kme3-A
Q99962-K28-m2	98.1	KQFHKATQKVSEKVGGAEGTK	21	GGAEGTkLDDDFK	m2	1	0	0	Q99962	Endophilin-A1 OS=Homo sapiens OX=9606 GN=SH3GL2 PE=1 SV=1	28	HEK293T	Kme3-A
O95997-K21-m2	100	VVAKDGLKLGSGPSIK	4	GTRVVAkDGLKLG	m2	2	0	0	O95997	Securin OS=Homo sapiens OX=9606 GN=PTTG1 PE=1 SV=1	21	HEK293T	Kme3-A
Q9BX26-K712-m2	98.9	YSGQKNTENAKQSDWPVESETTFK	11	KNTENAkQSDWPV	m2	1	0	0	Q9BX26	Synaptonemal complex protein 2 OS=Homo sapiens OX=9606 GN=SYCP2 PE=2 SV=2	712	HEK293T	Kme3-A
P46821-K2266-m2	99.7	SKPLAASPKPAGLKESSDKVSR	2	KSDGKSkPLAASP	m2	1	0	0	P46821	Microtubule-associated protein 1B OS=Homo sapiens OX=9606 GN=MAP1B PE=1 SV=2	2266	HEK293T	Kme3-A
Q6Q759-K290-m2	100	KENAIKELK	6	KKENAIkELKTFW	m2	5	0	0	Q6Q759	Sperm-associated antigen 17 OS=Homo sapiens OX=9606 GN=SPAG17 PE=2 SV=1	290	HEK293T	Kme3-A
Q96CV9-K196-m2	94.7	EIKHSPGPTRTVSTGTALSK	3	GSVKEIkHSPGPT	m2	1	0	0	Q96CV9	Optineurin OS=Homo sapiens OX=9606 GN=OPTN PE=1 SV=3	196	HEK293T	Kme3-A
P17031-K133-m2	100	GKSLTQNSAPSRSYLRKNPDK	2	LYNTRGkSLTQNS	m2	1	0	0	P17031	Zinc finger protein 26 OS=Homo sapiens OX=9606 GN=ZNF26 PE=1 SV=3	133	HEK293T	Kme3-A
Q5CZC0-K2708-m2	100	SKTAIGLSHIMSAGDAKNLLDTK	2	LKDSRSkTAIGLS	m2	1	0	0	Q5CZC0	Fibrous sheath-interacting protein 2 OS=Homo sapiens OX=9606 GN=FSIP2 PE=2 SV=4	2708	HEK293T	Kme3-A
Q5CZC0-K2723-m2	99.9	SKTAIGLSHIMSAGDAKNLLDTK	17	MSAGDAkNLLDTK	m2	1	0	0	Q5CZC0	Fibrous sheath-interacting protein 2 OS=Homo sapiens OX=9606 GN=FSIP2 PE=2 SV=4	2723	HEK293T	Kme3-A
P47893-K245-m2	100	KAFSTCGSHLTVVCLFFGRGIFNYMR	1	SVEGRKkAFSTCG	m2	1	0	0	P47893	Olfactory receptor 3A2 OS=Homo sapiens OX=9606 GN=OR3A2 PE=2 SV=3	245	HEK293T	Kme3-A
Q5SW79-K736-m2	98.3	TGGDNKTLLHLGSSAPGKEKSETDK	25	EKSETDkETSLVK	m2	1	0	0	Q5SW79	Centrosomal protein of 170 kDa OS=Homo sapiens OX=9606 GN=CEP170 PE=1 SV=1	736	HEK293T	Kme3-A
Q92673-K1618-m2	94.8	VLKPDTTYQVKVQVQCLSK	3	TVLKVLkPDTTYQ	m2	2	0	0	Q92673	Sortilin-related receptor OS=Homo sapiens OX=9606 GN=SORL1 PE=1 SV=2	1618	HEK293T	Kme3-A
Q12955-K4319-m2	97.9	SLEETSKLIIEETKPCVPVSMK	14	LIIEETkPCVPVS	m2	1	0	0	Q12955	Ankyrin-3 OS=Homo sapiens OX=9606 GN=ANK3 PE=1 SV=3	4319	HEK293T	Kme3-A
Q12955-K4327-m2	97.9	SLEETSKLIIEETKPCVPVSMK	22	CVPVSMkKMSRTS	m2	1	0	0	Q12955	Ankyrin-3 OS=Homo sapiens OX=9606 GN=ANK3 PE=1 SV=3	4327	HEK293T	Kme3-A
Q8TD23-K126-m2	99.9	LHKGGYNGLNQCLPTMQSKMFQCDK	3	DECKLHkGGYNGL	m2	1	0	0	Q8TD23	Zinc finger protein 675 OS=Homo sapiens OX=9606 GN=ZNF675 PE=1 SV=3	126	HEK293T	Kme3-A
Q9NVA1-K75-m2	97.9	KYHTTRKLSTTKDSPQPVEEK	7	KYHTTRkLSTTKD	m2	1	0	0	Q9NVA1	Ubiquinol-cytochrome-c reductase complex assembly factor 1 OS=Homo sapiens OX=9606 GN=UQCC1 PE=1 SV=3	75	HEK293T	Kme3-A
P0C671-K310-m2	92.3	KHGSEEAKRGAADVSSPEAWPPKK	8	HGSEEAkRGAADV	m2	1	0	0	P0C671	Protein BNIP5 OS=Homo sapiens OX=9606 GN=BNIP5 PE=1 SV=1	310	HEK293T	Kme3-A
Q9Y450-K131-m2	100	VQSLKDKNEATVSTGKIAK	7	VQSLKDkNEATVS	m2	5	0	0	Q9Y450	HBS1-like protein OS=Homo sapiens OX=9606 GN=HBS1L PE=1 SV=1	131	HEK293T	Kme3-A
P08238-K568-m2	100	LMKEILDKKVEK	3	NLCKLMkEILDKK	m2	1	0	1	P08238	Heat shock protein HSP 90-beta OS=Homo sapiens OX=9606 GN=HSP90AB1 PE=1 SV=4	568	HEK293T	Kme3-A
Q8WVM8-K501-m2	100	AFTKMASAPASYGSTTTKPMGLLSR	4	QWKAFTkMASAPA	m2	1	0	0	Q8WVM8	Sec1 family domain-containing protein 1 OS=Homo sapiens OX=9606 GN=SCFD1 PE=1 SV=4	501	HEK293T	Kme3-A
Q9H8W5-K26-m2	99	MSENRKPLLGFVSKLTSGTALGNSGK	26	ALGNSGkTHCPLC	m2	1	0	2	Q9H8W5	Tripartite motif-containing protein 45 OS=Homo sapiens OX=9606 GN=TRIM45 PE=1 SV=2	26	HEK293T	Kme3-A
E9PAV3-K1330-m2	99.9	GAPTPPAATPPSPKGSPGTPPPKGAPTPPAVTPPSPK	23	PGTPPPkGAPTPP	m2	1	0	0	E9PAV3	Nascent polypeptide-associated complex subunit alpha, muscle-specific form OS=Homo sapiens OX=9606 GN=NACA PE=1 SV=1	1330	HEK293T	Kme3-A
Q5TCS8-K834-m2	100	EKIGSFIILWKQLEATISEAYIK	2	MEPFKEkIGSFII	m2	1	0	0	Q5TCS8	Adenylate kinase 9 OS=Homo sapiens OX=9606 GN=AK9 PE=1 SV=2	834	HEK293T	Kme3-A
P21796-K61-m2	90.5	TKSENGLEFTSSGSANTETTKVTGSLETK	29	TGSLETkYRWTEY	m2	1	0	0	P21796	Voltage-dependent anion-selective channel protein 1 OS=Homo sapiens OX=9606 GN=VDAC1 PE=1 SV=2	61	HEK293T	Kme3-A
Q16695-K80-m2	100	EIAQDFKTDLR	7	EIAQDFkTDLRFQ	m2	4	0	0	Q16695	Histone H3.1t OS=Homo sapiens OX=9606 GN=HIST3H3 PE=1 SV=3	80	HEK293T	Kme3-A
Q16695-K28-m2	100	KSAPATGGVKKPHR	1	ATKVARkSAPATG	m2	15	0	12	Q16695	Histone H3.1t OS=Homo sapiens OX=9606 GN=HIST3H3 PE=1 SV=3	28	HEK293T	Kme3-A
P68104-K5-m2	98.3	MGKEKTHINIVVIGHVDSGK	5	MGKEkTHINIV	m2	8	4	0	P68104	Elongation factor 1-alpha 1 OS=Homo sapiens OX=9606 GN=EEF1A1 PE=1 SV=1	5	HEK293T	Kme3-A
P68104-K318-m2	100	NVSVKDVR	5	VKNVSVkDVRRGN	m2	2	0	0	P68104	Elongation factor 1-alpha 1 OS=Homo sapiens OX=9606 GN=EEF1A1 PE=1 SV=1	318	HEK293T	Kme3-A
Q8IYA2-K607-m2	100	QKELEMAQKKRNPEISHR	2	ILTSKQkELEMAQ	m2	2	0	0	Q8IYA2	Putative coiled-coil domain-containing protein 144C OS=Homo sapiens OX=9606 GN=CCDC144CP PE=5 SV=3	607	HEK293T	Kme3-A
Q9C0H9-K1050-m2	99	KDSAFIKKAESEELEVQKPQVK	18	EELEVQkPQVKLR	m2	1	0	0	Q9C0H9	SRC kinase signaling inhibitor 1 OS=Homo sapiens OX=9606 GN=SRCIN1 PE=1 SV=4	1050	HEK293T	Kme3-A
O00203-K90-m2	100	NVASKNIEIK	5	VKNVASkNIEIKK	m2	2	0	0	O00203	AP-3 complex subunit beta-1 OS=Homo sapiens OX=9606 GN=AP3B1 PE=1 SV=3	90	HEK293T	Kme3-A
P12036-K667-m2	100	AKSPEKEEAKSPEK	10	PEKEEAkSPEKAK	m2	2	0	0	P12036	Neurofilament heavy polypeptide OS=Homo sapiens OX=9606 GN=NEFH PE=1 SV=4	667	HEK293T	Kme3-A
Q6ZMJ2-K365-m2	96.7	GTPGLPGPKGDDGKLGATGPMGMRGFK	27	MGMRGFkGDRGPK	m2	1	0	0	Q6ZMJ2	Scavenger receptor class A member 5 OS=Homo sapiens OX=9606 GN=SCARA5 PE=2 SV=1	365	HEK293T	Kme3-A
Q6ZMJ2-K347-m2	93.7	GTPGLPGPKGDDGKLGATGPMGMRGFK	9	PGLPGPkGDDGKL	m2	1	0	0	Q6ZMJ2	Scavenger receptor class A member 5 OS=Homo sapiens OX=9606 GN=SCARA5 PE=2 SV=1	347	HEK293T	Kme3-A
Q9Y2K1-K195-m2	99.9	KSSVSKLSTPKERVSR	1	LFDVCKkSSVSKL	m2	4	0	0	Q9Y2K1	Zinc finger and BTB domain-containing protein 1 OS=Homo sapiens OX=9606 GN=ZBTB1 PE=1 SV=3	195	HEK293T	Kme3-A
Q2KHR3-K978-m2	98.6	VTSAVVGPSHEVQEQSSGPFKK	21	QSSGPFkKQSATN	m2	1	0	0	Q2KHR3	Glutamine and serine-rich protein 1 OS=Homo sapiens OX=9606 GN=QSER1 PE=1 SV=3	978	HEK293T	Kme3-A
Q8IVF2-K681-m2	99.9	FKMPLFGASAPGKSMEASVDVSAPK	2	FKMPKFkMPLFGA	m2	1	0	0	Q8IVF2	Protein AHNAK2 OS=Homo sapiens OX=9606 GN=AHNAK2 PE=1 SV=2	681	HEK293T	Kme3-A
P46459-K200-m2	95.1	AKTKENRQSIINPDWNFEK	2	NLIGKAkTKENRQ	m2	1	0	0	P46459	Vesicle-fusing ATPase OS=Homo sapiens OX=9606 GN=NSF PE=1 SV=3	200	HEK293T	Kme3-A
Q0ZGT2-K194-m2	100	KNFEDLEKEREEK	8	NFEDLEkEREEKE	m2	1	0	0	Q0ZGT2	Nexilin OS=Homo sapiens OX=9606 GN=NEXN PE=1 SV=1	194	HEK293T	Kme3-A
Q9NVP2-K3-m2	100	MAKVSVLNVAVLENPSPFHSPFR	3	MAkVSVLNV	m2	1	0	0	Q9NVP2	Histone chaperone ASF1B OS=Homo sapiens OX=9606 GN=ASF1B PE=1 SV=1	3	HEK293T	Kme3-A
Q5T6X5-K390-m2	96.9	TLAYKANKAIER	8	LAYKANkAIERNF	m2	2	0	0	Q5T6X5	G-protein coupled receptor family C group 6 member A OS=Homo sapiens OX=9606 GN=GPRC6A PE=1 SV=1	390	HEK293T	Kme3-A
Q9P291-K422-m2	92.5	KEFSRSSLFFLFKESGVCVKK	13	SLFFLFkESGVCV	m2	1	0	0	Q9P291	Armadillo repeat-containing X-linked protein 1 OS=Homo sapiens OX=9606 GN=ARMCX1 PE=1 SV=1	422	HEK293T	Kme3-A
Q05BV3-K1538-m2	100	HVKFWTLAGRALLSKK	3	VGVKHVkFWTLAG	m2	1	0	0	Q05BV3	Echinoderm microtubule-associated protein-like 5 OS=Homo sapiens OX=9606 GN=EML5 PE=2 SV=3	1538	HEK293T	Kme3-A
P43490-K369-m2	92.6	LLPPYLRVIQGDGVDINTLQEIVEGMKQK	27	EIVEGMkQKMWSI	m2	2	0	0	P43490	Nicotinamide phosphoribosyltransferase OS=Homo sapiens OX=9606 GN=NAMPT PE=1 SV=1	369	HEK293T	Kme3-A
Q86WG5-K1819-m2	100	AFFDLKTSK	6	KAFFDLkTSKRVY	m2	2	0	0	Q86WG5	Myotubularin-related protein 13 OS=Homo sapiens OX=9606 GN=SBF2 PE=1 SV=1	1819	HEK293T	Kme3-A
Q9H845-K600-m2	100	KVSQQILEKR	1	LDEQIKkVSQQIL	m2	2	0	0	Q9H845	Complex I assembly factor ACAD9, mitochondrial OS=Homo sapiens OX=9606 GN=ACAD9 PE=1 SV=1	600	HEK293T	Kme3-A
Q8NCQ7-K244-m2	96.5	KEKEKDKEEMDEK	5	KKKEKEkDKEEMD	m2	1	0	0	Q8NCQ7	Protein PROCA1 OS=Homo sapiens OX=9606 GN=PROCA1 PE=2 SV=3	244	HEK293T	Kme3-A
Q8NCQ7-K242-m2	94.3	KEKEKDKEEMDEK	3	VKKKKEkEKDKEE	m2	1	0	0	Q8NCQ7	Protein PROCA1 OS=Homo sapiens OX=9606 GN=PROCA1 PE=2 SV=3	242	HEK293T	Kme3-A
Q6KC79-K2260-m2	92.6	VAKQEDLKEMGDVSSGMSSSIMQLYLK	3	DWKKVAkQEDLKE	m2	2	0	0	Q6KC79	Nipped-B-like protein OS=Homo sapiens OX=9606 GN=NIPBL PE=1 SV=2	2260	HEK293T	Kme3-A
Q8WWL7-K358-m2	95.7	SLALQKTNFKEDSLVK	10	LQKTNFkEDSLVK	m2	1	0	0	Q8WWL7	G2/mitotic-specific cyclin-B3 OS=Homo sapiens OX=9606 GN=CCNB3 PE=1 SV=2	358	HEK293T	Kme3-A
Q5JWR5-K53-m2	97.9	VLQNNAKYQVVPKKLTIGK	7	VLQNNAkYQVVPK	m2	4	0	0	Q5JWR5	Protein dopey-1 OS=Homo sapiens OX=9606 GN=DOP1A PE=2 SV=1	53	HEK293T	Kme3-A
Q13698-K685-m2	100	KMSKGLPDKSEEEK	1	EEKKRRkMSKGLP	m2	3	0	0	Q13698	Voltage-dependent L-type calcium channel subunit alpha-1S OS=Homo sapiens OX=9606 GN=CACNA1S PE=1 SV=4	685	HEK293T	Kme3-A
Q13698-K688-m2	100	KMSKGLPDKSEEEK	4	KRRKMSkGLPDKS	m2	3	0	0	Q13698	Voltage-dependent L-type calcium channel subunit alpha-1S OS=Homo sapiens OX=9606 GN=CACNA1S PE=1 SV=4	688	HEK293T	Kme3-A
O15085-K525-m2	100	KEKDALEDK	3	SNSKKEkDALEDK	m2	2	0	0	O15085	Rho guanine nucleotide exchange factor 11 OS=Homo sapiens OX=9606 GN=ARHGEF11 PE=1 SV=1	525	HEK293T	Kme3-A
A6NI79-K149-m2	99.1	LTSQLEAFQAKMK	13	AFQAKMkRVEESI	m2	2	0	0	A6NI79	Coiled-coil domain-containing protein 69 OS=Homo sapiens OX=9606 GN=CCDC69 PE=1 SV=1	149	HEK293T	Kme3-A
O43592-K308-m2	100	LVNGMGQSLIVSWSKLIK	15	LIVSWSkLIKNGD	m2	2	0	0	O43592	Exportin-T OS=Homo sapiens OX=9606 GN=XPOT PE=1 SV=2	308	HEK293T	Kme3-A
O15013-K449-m2	93.6	ILEQYEKPLSEMEPKVLSERK	7	ILEQYEkPLSEME	m2	1	0	0	O15013	Rho guanine nucleotide exchange factor 10 OS=Homo sapiens OX=9606 GN=ARHGEF10 PE=1 SV=4	449	HEK293T	Kme3-A
Q06945-K213-m2	99.7	KSCGSKVAGGAGGGVSKPHAK	17	AGGGVSkPHAKLI	m2	1	0	0	Q06945	Transcription factor SOX-4 OS=Homo sapiens OX=9606 GN=SOX4 PE=1 SV=1	213	HEK293T	Kme3-A
P11150-K492-m2	99.5	CEIKSKTSK	6	KCEIKSkTSKRKI	m2	3	0	0	P11150	Hepatic triacylglycerol lipase OS=Homo sapiens OX=9606 GN=LIPC PE=1 SV=3	492	HEK293T	Kme3-A
P41134-K20-m2	95.2	MKVASGSTATAAAGPSCALKAGK	20	GPSCALkAGKTAS	m2	2	0	0	P41134	DNA-binding protein inhibitor ID-1 OS=Homo sapiens OX=9606 GN=ID1 PE=1 SV=3	20	HEK293T	Kme3-A
B0I1T2-K113-m2	99.9	HRSRDTCIVISGESGAGKTEASK	23	GKTEASkHIMQYI	m2	1	0	0	B0I1T2	Unconventional myosin-Ig OS=Homo sapiens OX=9606 GN=MYO1G PE=1 SV=2	113	HEK293T	Kme3-A
O00763-K2270-m2	94.9	IDPAYKKLMEQLGEPDLSDKDRK	20	EPDLSDkDRKDLE	m2	2	0	4	O00763	Acetyl-CoA carboxylase 2 OS=Homo sapiens OX=9606 GN=ACACB PE=1 SV=3	2270	HEK293T	Kme3-A
Q13061-K439-m2	93.5	QVKAKTERAKEEIGAVSIKK	19	IGAVSIkKAVPGK	m2	1	0	0	Q13061	Triadin OS=Homo sapiens OX=9606 GN=TRDN PE=1 SV=4	439	HEK293T	Kme3-A
Q13428-K322-m2	99.6	AASAPAKGTPGKGATPAPPGKAGAVASQTK	21	TPAPPGkAGAVAS	m2	2	0	0	Q13428	Treacle protein OS=Homo sapiens OX=9606 GN=TCOF1 PE=1 SV=3	322	HEK293T	Kme3-A
Q68DL7-K86-m2	99.9	KLNAYVEKYGAKMEAPQR	8	LNAYVEkYGAKME	m2	1	0	0	Q68DL7	Uncharacterized protein C18orf63 OS=Homo sapiens OX=9606 GN=C18orf63 PE=2 SV=2	86	HEK293T	Kme3-A
Q96RP7-K464-m2	100	DKLDAKQFPPTVSLPLK	2	ELQYKDkLDAKQF	m2	1	0	0	Q96RP7	Galactose-3-O-sulfotransferase 4 OS=Homo sapiens OX=9606 GN=GAL3ST4 PE=1 SV=1	464	HEK293T	Kme3-A
Q96RP7-K468-m2	100	DKLDAKQFPPTVSLPLK	6	KDKLDAkQFPPTV	m2	1	0	0	Q96RP7	Galactose-3-O-sulfotransferase 4 OS=Homo sapiens OX=9606 GN=GAL3ST4 PE=1 SV=1	468	HEK293T	Kme3-A
Q8IZF0-K615-m2	100	QLKQSEANADTKEK	3	KKLKQLkQSEANA	m2	1	0	0	Q8IZF0	Sodium leak channel non-selective protein OS=Homo sapiens OX=9606 GN=NALCN PE=1 SV=1	615	HEK293T	Kme3-A
Q8IZF0-K624-m2	99.9	QLKQSEANADTKEK	12	EANADTkEKLPLR	m2	1	0	0	Q8IZF0	Sodium leak channel non-selective protein OS=Homo sapiens OX=9606 GN=NALCN PE=1 SV=1	624	HEK293T	Kme3-A
Q9Y6D5-K833-m3	100	ETKELTIATKSTK	3	IAMKETkELTIAT	m3	2	0	0	Q9Y6D5	Brefeldin A-inhibited guanine nucleotide-exchange protein 2 OS=Homo sapiens OX=9606 GN=ARFGEF2 PE=1 SV=3	833	HEK293T	Kme3-A
Q9Y6D5-K840-m3	100	ETKELTIATKSTK	10	ELTIATkSTKQNV	m3	2	0	0	Q9Y6D5	Brefeldin A-inhibited guanine nucleotide-exchange protein 2 OS=Homo sapiens OX=9606 GN=ARFGEF2 PE=1 SV=3	840	HEK293T	Kme3-A
Q15047-K1170-m3	100	GFALKSTHGIAIK	5	TRGFALkSTHGIA	m3	1	0	0	Q15047	Histone-lysine N-methyltransferase SETDB1 OS=Homo sapiens OX=9606 GN=SETDB1 PE=1 SV=1	1170	HEK293T	Kme3-A
Q15047-K490-m3	98.6	KSTSFRPGSVGSGHSSPTSPALSENVSGGKPGINQTYR	1	RKQVAKkSTSFRP	m3	1	0	0	Q15047	Histone-lysine N-methyltransferase SETDB1 OS=Homo sapiens OX=9606 GN=SETDB1 PE=1 SV=1	490	HEK293T	Kme3-A
Q92621-K55-m3	100	KHKPDFISLFKNPPK	11	DFISLFkNPPKNV	m3	1	0	0	Q92621	Nuclear pore complex protein Nup205 OS=Homo sapiens OX=9606 GN=NUP205 PE=1 SV=3	55	HEK293T	Kme3-A
P18583-K2110-m3	95.2	KSGGATIEELTEKCKQIAQSK	15	ELTEKCkQIAQSK	m3	2	0	0	P18583	Protein SON OS=Homo sapiens OX=9606 GN=SON PE=1 SV=4	2110	HEK293T	Kme3-A
P18583-K2340-m3	100	NKEGNKEPILVDFKTDR	14	PILVDFkTDRKGL	m3	1	0	0	P18583	Protein SON OS=Homo sapiens OX=9606 GN=SON PE=1 SV=4	2340	HEK293T	Kme3-A
P18583-K2328-m3	97.5	NKEGNKEPILVDFKTDR	2	EGLGKNkEGNKEP	m3	1	0	0	P18583	Protein SON OS=Homo sapiens OX=9606 GN=SON PE=1 SV=4	2328	HEK293T	Kme3-A
P11216-K12-m3	98.7	KQISVRGLAGLGDVAEVRKSFNRHLHFTLVK	1	TDSEKRkQISVRG	m3	1	0	0	P11216	Glycogen phosphorylase, brain form OS=Homo sapiens OX=9606 GN=PYGB PE=1 SV=5	12	HEK293T	Kme3-A
Q9Y5C1-K137-m3	100	LESLLEEKILLQQK	14	KILLQQkVKYLEE	m3	2	0	0	Q9Y5C1	Angiopoietin-related protein 3 OS=Homo sapiens OX=9606 GN=ANGPTL3 PE=1 SV=1	137	HEK293T	Kme3-A
P12236-K52-m3	100	QYKGIVDCIVR	3	AADKQYkGIVDCI	m3	1	0	0	P12236	ADP/ATP translocase 3 OS=Homo sapiens OX=9606 GN=SLC25A6 PE=1 SV=4	52	HEK293T	Kme3-A
P07900-K576-m3	100	IMKDILEKKVEK	3	NLCKIMkDILEKK	m3	2	0	0	P07900	Heat shock protein HSP 90-alpha OS=Homo sapiens OX=9606 GN=HSP90AA1 PE=1 SV=5	576	HEK293T	Kme3-A
Q8NI51-K489-m3	99.3	YALIQHQKTHKNEKRFKCK	19	EKRFKCkHCSYAC	m3	4	0	2	Q8NI51	Transcriptional repressor CTCFL OS=Homo sapiens OX=9606 GN=CTCFL PE=1 SV=2	489	HEK293T	Kme3-A
P26358-K43-m3	99	RLKDLERDSLTEKECVK	17	TEKECVkEKLNLL	m3	2	0	0	P26358	DNA (cytosine-5)-methyltransferase 1 OS=Homo sapiens OX=9606 GN=DNMT1 PE=1 SV=2	43	HEK293T	Kme3-A
Q9UNF0-K101-m3	100	VSELHLEVKASLMNDDFEKIK	9	ELHLEVkASLMND	m3	1	0	0	Q9UNF0	Protein kinase C and casein kinase substrate in neurons protein 2 OS=Homo sapiens OX=9606 GN=PACSIN2 PE=1 SV=2	101	HEK293T	Kme3-A
Q9UI33-K534-m3	100	ALSAVSILTITMKEQEK	13	ILTITMkEQEKSQ	m3	1	0	0	Q9UI33	Sodium channel protein type 11 subunit alpha OS=Homo sapiens OX=9606 GN=SCN11A PE=1 SV=2	534	HEK293T	Kme3-A
Q9UI33-K538-m3	100	ALSAVSILTITMKEQEK	17	TMKEQEkSQEPCL	m3	1	0	0	Q9UI33	Sodium channel protein type 11 subunit alpha OS=Homo sapiens OX=9606 GN=SCN11A PE=1 SV=2	538	HEK293T	Kme3-A
Q7RTR2-K759-m3	99.8	TLSMLHLQKNSIGPMGAQRMADALKQNRSLK	9	SMLHLQkNSIGPM	m3	2	0	0	Q7RTR2	NLR family CARD domain-containing protein 3 OS=Homo sapiens OX=9606 GN=NLRC3 PE=1 SV=2	759	HEK293T	Kme3-A
P29375-K1302-m3	100	EKTEKIISAELQK	13	ISAELQkAAANPD	m3	1	0	0	P29375	Lysine-specific demethylase 5A OS=Homo sapiens OX=9606 GN=KDM5A PE=1 SV=3	1302	HEK293T	Kme3-A
P11277-K593-m3	100	HKLMEADIAIQGDKVKAITAATLK	24	ITAATLkFTEGKG	m3	1	0	0	P11277	Spectrin beta chain, erythrocytic OS=Homo sapiens OX=9606 GN=SPTB PE=1 SV=5	593	HEK293T	Kme3-A
Q8TD57-K3922-m3	93.4	AIKGQVLMSSELEEVFNSMLVGKVPAMWAAK	23	NSMLVGkVPAMWA	m3	1	0	0	Q8TD57	Dynein heavy chain 3, axonemal OS=Homo sapiens OX=9606 GN=DNAH3 PE=2 SV=1	3922	HEK293T	Kme3-A
Q13111-K576-m3	98.3	LLQFCENHRPAYWGTWNKK	18	YWGTWNkKTALIR	m3	1	0	1	Q13111	Chromatin assembly factor 1 subunit A OS=Homo sapiens OX=9606 GN=CHAF1A PE=1 SV=3	576	HEK293T	Kme3-A
Q6ZWB6-K228-m3	96.1	GAAAAVPSGPGAHGGGGGGGAQDKRSGFLTLGYRGSYTTVRDNQADAK	48	DNQADAkFRRVAR	m3	2	0	0	Q6ZWB6	BTB/POZ domain-containing protein KCTD8 OS=Homo sapiens OX=9606 GN=KCTD8 PE=1 SV=1	228	HEK293T	Kme3-A
Q5CZC0-K6879-m3	100	MLTKMSSTLSK	4	GSKMLTkMSSTLS	m3	1	0	0	Q5CZC0	Fibrous sheath-interacting protein 2 OS=Homo sapiens OX=9606 GN=FSIP2 PE=2 SV=4	6879	HEK293T	Kme3-A
Q9NSI6-K2266-m3	98.8	KSSRKLPHRNASAAAK	5	IRKSSRkLPHRNA	m3	3	0	0	Q9NSI6	Bromodomain and WD repeat-containing protein 1 OS=Homo sapiens OX=9606 GN=BRWD1 PE=1 SV=4	2266	HEK293T	Kme3-A
P51665-K304-m3	98.9	KEDKEKDK	4	KDRKEDkEKDKDK	m3	2	0	0	P51665	26S proteasome non-ATPase regulatory subunit 7 OS=Homo sapiens OX=9606 GN=PSMD7 PE=1 SV=2	304	HEK293T	Kme3-A
Q96K78-K653-m3	100	VLWKNNQNLTSTKKVSSMK	4	SIKVLWkNNQNLT	m3	3	0	0	Q96K78	Adhesion G-protein coupled receptor G7 OS=Homo sapiens OX=9606 GN=ADGRG7 PE=1 SV=2	653	HEK293T	Kme3-A
Q9NUD7-K261-m3	99	VLESLSDKIQKK	8	LESLSDkIQKKKK	m3	4	0	0	Q9NUD7	Uncharacterized protein C20orf96 OS=Homo sapiens OX=9606 GN=C20orf96 PE=2 SV=2	261	HEK293T	Kme3-A
Q9UJ98-K559-m3	100	VTGRKGLTSK	5	GRVTGRkGLTSKE	m3	1	0	0	Q9UJ98	Cohesin subunit SA-3 OS=Homo sapiens OX=9606 GN=STAG3 PE=1 SV=2	559	HEK293T	Kme3-A
Q9NVA1-K80-m3	100	LSTTKDSPQPVEEKVGAFTK	5	RKLSTTkDSPQPV	m3	2	0	0	Q9NVA1	Ubiquinol-cytochrome-c reductase complex assembly factor 1 OS=Homo sapiens OX=9606 GN=UQCC1 PE=1 SV=3	80	HEK293T	Kme3-A
Q9NVA1-K89-m3	99.9	LSTTKDSPQPVEEKVGAFTK	14	PQPVEEkVGAFTK	m3	2	0	0	Q9NVA1	Ubiquinol-cytochrome-c reductase complex assembly factor 1 OS=Homo sapiens OX=9606 GN=UQCC1 PE=1 SV=3	89	HEK293T	Kme3-A
P62753-K215-m3	100	LLAKRMKEAKEK	4	YAKLLAkRMKEAK	m3	3	0	0	P62753	40S ribosomal protein S6 OS=Homo sapiens OX=9606 GN=RPS6 PE=1 SV=1	215	HEK293T	Kme3-A
Q8WZ42-K24016-m3	94.4	REATRKSYAAVVTNCHKNSWK	17	VVTNCHkNSWKID	m3	3	0	2	Q8WZ42	Titin OS=Homo sapiens OX=9606 GN=TTN PE=1 SV=4	24016	HEK293T	Kme3-A
Q9ULM2-K365-m3	97.5	KHVKTHTGVQPYTCKKCGEAFK	15	VQPYTCkKCGEAF	m3	1	0	0	Q9ULM2	Zinc finger protein 490 OS=Homo sapiens OX=9606 GN=ZNF490 PE=1 SV=2	365	HEK293T	Kme3-A
A8MVU1-K110-m3	100	LPTDNQTKKPETYLMPKDGK	8	PTDNQTkKPETYL	m3	1	0	0	A8MVU1	Putative neutrophil cytosol factor 1C OS=Homo sapiens OX=9606 GN=NCF1C PE=5 SV=1	110	HEK293T	Kme3-A
A8MVU1-K111-m3	100	LPTDNQTKKPETYLMPKDGK	9	TDNQTKkPETYLM	m3	1	0	0	A8MVU1	Putative neutrophil cytosol factor 1C OS=Homo sapiens OX=9606 GN=NCF1C PE=5 SV=1	111	HEK293T	Kme3-A
A8MVU1-K119-m3	93.9	LPTDNQTKKPETYLMPKDGK	17	ETYLMPkDGKSTA	m3	1	0	0	A8MVU1	Putative neutrophil cytosol factor 1C OS=Homo sapiens OX=9606 GN=NCF1C PE=5 SV=1	119	HEK293T	Kme3-A
Q96PB1-K222-m3	91.2	KMITNEKIDAYNEAAVSILNSSTRNSK	1	LLSENRkMITNEK	m3	2	0	0	Q96PB1	N-acetylneuraminate 9-O-acetyltransferase OS=Homo sapiens OX=9606 GN=CASD1 PE=1 SV=1	222	HEK293T	Kme3-A
Q8WVC6-K97-m3	100	KEMMKETFKYFLRGYR	5	IRKEMMkETFKYF	m3	2	0	0	Q8WVC6	Dephospho-CoA kinase domain-containing protein OS=Homo sapiens OX=9606 GN=DCAKD PE=1 SV=1	97	HEK293T	Kme3-A
Q8WVC6-K101-m3	99.6	KEMMKETFKYFLRGYR	9	MMKETFkYFLRGY	m3	2	0	0	Q8WVC6	Dephospho-CoA kinase domain-containing protein OS=Homo sapiens OX=9606 GN=DCAKD PE=1 SV=1	101	HEK293T	Kme3-A
Q15014-K33-m3	99.2	SKMRGASSGKKTAGPQQKNLEPALPGR	2	SNMQRSkMRGASS	m3	1	0	0	Q15014	Mortality factor 4-like protein 2 OS=Homo sapiens OX=9606 GN=MORF4L2 PE=1 SV=1	33	HEK293T	Kme3-A
Q7Z4V0-K267-m3	100	ITSSKPSAVASEKFKEQVDLAK	22	EQVDLAkTMTNLS	m3	1	0	0	Q7Z4V0	Zinc finger protein 438 OS=Homo sapiens OX=9606 GN=ZNF438 PE=1 SV=1	267	HEK293T	Kme3-A
P05141-K10-m3	100	MTDAAVSFAKDFLAGGVAAAISKTAVAPIERVKLLLQVQHASK	10	AAVSFAkDFLAGG	m3	1	0	0	P05141	ADP/ATP translocase 2 OS=Homo sapiens OX=9606 GN=SLC25A5 PE=1 SV=7	10	HEK293T	Kme3-A
P05141-K52-m3	100	QYKGIIDCVVR	3	TADKQYkGIIDCV	m3	2	0	0	P05141	ADP/ATP translocase 2 OS=Homo sapiens OX=9606 GN=SLC25A5 PE=1 SV=7	52	HEK293T	Kme3-A
Q8WVM8-K515-m3	99.8	AFTKMASAPASYGSTTTKPMGLLSR	18	YGSTTTkPMGLLS	m3	1	0	0	Q8WVM8	Sec1 family domain-containing protein 1 OS=Homo sapiens OX=9606 GN=SCFD1 PE=1 SV=4	515	HEK293T	Kme3-A
Q9H8W5-K26-m3	98.2	MSENRKPLLGFVSKLTSGTALGNSGK	26	ALGNSGkTHCPLC	m3	2	0	1	Q9H8W5	Tripartite motif-containing protein 45 OS=Homo sapiens OX=9606 GN=TRIM45 PE=1 SV=2	26	HEK293T	Kme3-A
Q9NR09-K3882-m3	100	VSDTPSITAKLISEQKDDK	10	TPSITAkLISEQK	m3	1	0	0	Q9NR09	Baculoviral IAP repeat-containing protein 6 OS=Homo sapiens OX=9606 GN=BIRC6 PE=1 SV=2	3882	HEK293T	Kme3-A
Q9NR09-K3888-m3	100	VSDTPSITAKLISEQKDDK	16	KLISEQkDDKEKK	m3	1	0	0	Q9NR09	Baculoviral IAP repeat-containing protein 6 OS=Homo sapiens OX=9606 GN=BIRC6 PE=1 SV=2	3888	HEK293T	Kme3-A
Q9NR09-K3891-m3	100	VSDTPSITAKLISEQKDDK	19	SEQKDDkEKKNHE	m3	1	0	0	Q9NR09	Baculoviral IAP repeat-containing protein 6 OS=Homo sapiens OX=9606 GN=BIRC6 PE=1 SV=2	3891	HEK293T	Kme3-A
Q9NZH8-K144-m3	92.8	TSTLESVAFPDWFIASSKRDQPIILTSELGK	18	WFIASSkRDQPII	m3	1	0	0	Q9NZH8	Interleukin-36 gamma OS=Homo sapiens OX=9606 GN=IL36G PE=1 SV=1	144	HEK293T	Kme3-A
E9PAV3-K1321-m3	99.4	GAPTPPAATPPSPKGSPGTPPPKGAPTPPAVTPPSPK	14	ATPPSPkGSPGTP	m3	1	0	0	E9PAV3	Nascent polypeptide-associated complex subunit alpha, muscle-specific form OS=Homo sapiens OX=9606 GN=NACA PE=1 SV=1	1321	HEK293T	Kme3-A
P61160-K366-m3	98.6	RKHMVFLGGAVLADIMKDK	17	VLADIMkDKDNFW	m3	1	0	0	P61160	Actin-related protein 2 OS=Homo sapiens OX=9606 GN=ACTR2 PE=1 SV=1	366	HEK293T	Kme3-A
P26232-K892-m3	100	YQKVYGTAAVNSPVVSWKMKAPEK	3	ASTKYQkVYGTAA	m3	1	0	0	P26232	Catenin alpha-2 OS=Homo sapiens OX=9606 GN=CTNNA2 PE=1 SV=5	892	HEK293T	Kme3-A
Q96T21-K385-m3	100	KEKSTSK	1	RKNKKKkEKSTSK	m3	1	0	5	Q96T21	Selenocysteine insertion sequence-binding protein 2 OS=Homo sapiens OX=9606 GN=SECISBP2 PE=1 SV=2	385	HEK293T	Kme3-A
Q96T21-K387-m3	100	KEKSTSK	3	NKKKKEkSTSKYE	m3	1	0	5	Q96T21	Selenocysteine insertion sequence-binding protein 2 OS=Homo sapiens OX=9606 GN=SECISBP2 PE=1 SV=2	387	HEK293T	Kme3-A
Q12796-K188-m3	98.6	KEVLKSKMGKSEK	10	LKSKMGkSEKIAL	m3	2	0	0	Q12796	Proline-rich nuclear receptor coactivator 1 OS=Homo sapiens OX=9606 GN=PNRC1 PE=1 SV=1	188	HEK293T	Kme3-A
Q13889-K139-m3	100	DLMTKSDIKGQHTETLLAGSLAK	23	LAGSLAkALCYIH	m3	1	0	0	Q13889	General transcription factor IIH subunit 3 OS=Homo sapiens OX=9606 GN=GTF2H3 PE=1 SV=2	139	HEK293T	Kme3-A
Q8IXH7-K384-m3	98.7	KNKRVSINKDELKSTSK	13	INKDELkSTSKAV	m3	3	0	0	Q8IXH7	Negative elongation factor C/D OS=Homo sapiens OX=9606 GN=NELFCD PE=1 SV=2	384	HEK293T	Kme3-A
Q14789-K2437-m3	92.4	KAVDKTNQLMETLKTIK	5	NKKAVDkTNQLME	m3	2	0	0	Q14789	Golgin subfamily B member 1 OS=Homo sapiens OX=9606 GN=GOLGB1 PE=1 SV=2	2437	HEK293T	Kme3-A
A6NCM1-K279-m3	100	AAMVKAHDSLVETEGPDMKEKMK	5	FRAAMVkAHDSLV	m3	3	0	0	A6NCM1	IQ and AAA domain-containing protein 1-like OS=Homo sapiens OX=9606 GN=IQCA1L PE=3 SV=3	279	HEK293T	Kme3-A
Q68DK2-K321-m3	100	VTEKPPRATASGKVSPDHLDPERAMLALFSNPNPAEAWK	39	NPAEAWkVAYFYC	m3	1	0	0	Q68DK2	Zinc finger FYVE domain-containing protein 26 OS=Homo sapiens OX=9606 GN=ZFYVE26 PE=1 SV=3	321	HEK293T	Kme3-A
P27448-K463-m3	94.4	KSSGSAVGGKGIAPASPMLGNASNPNK	10	GSAVGGkGIAPAS	m3	4	0	0	P27448	MAP/microtubule affinity-regulating kinase 3 OS=Homo sapiens OX=9606 GN=MARK3 PE=1 SV=5	463	HEK293T	Kme3-A
P68104-K79-m3	100	GITIDISLWKFETSK	10	IDISLWkFETSKY	m3	1	0	0	P68104	Elongation factor 1-alpha 1 OS=Homo sapiens OX=9606 GN=EEF1A1 PE=1 SV=1	79	HEK293T	Kme3-A
P68104-K165-m3	100	MDSTEPPYSQKR	11	EPPYSQkRYEEIV	m3	1	0	0	P68104	Elongation factor 1-alpha 1 OS=Homo sapiens OX=9606 GN=EEF1A1 PE=1 SV=1	165	HEK293T	Kme3-A
Q9NR96-K347-m3	95.7	TKAFQGLTQLRKLNLSFNYQKR	21	LSFNYQkRVSFAH	m3	1	0	0	Q9NR96	Toll-like receptor 9 OS=Homo sapiens OX=9606 GN=TLR9 PE=1 SV=2	347	HEK293T	Kme3-A
Q92736-K3047-m3	100	TVMKTGLESVKSALRAFLDNAAEDLEK	4	DARTVMkTGLESV	m3	1	0	0	Q92736	Ryanodine receptor 2 OS=Homo sapiens OX=9606 GN=RYR2 PE=1 SV=3	3047	HEK293T	Kme3-A
Q92736-K3054-m3	100	TVMKTGLESVKSALRAFLDNAAEDLEK	11	TGLESVkSALRAF	m3	1	0	0	Q92736	Ryanodine receptor 2 OS=Homo sapiens OX=9606 GN=RYR2 PE=1 SV=3	3054	HEK293T	Kme3-A
Q92736-K3070-m3	100	TVMKTGLESVKSALRAFLDNAAEDLEK	27	AAEDLEkTMENLK	m3	1	0	0	Q92736	Ryanodine receptor 2 OS=Homo sapiens OX=9606 GN=RYR2 PE=1 SV=3	3070	HEK293T	Kme3-A
Q8IYA2-K17-m3	96	MVSWGGEKRGGAEGSPKPAVYATRK	17	GAEGSPkPAVYAT	m3	1	0	0	Q8IYA2	Putative coiled-coil domain-containing protein 144C OS=Homo sapiens OX=9606 GN=CCDC144CP PE=5 SV=3	17	HEK293T	Kme3-A
Q8N264-K708-m3	96.1	KFTMIEIKMRNAERAKEDAEK	16	RNAERAkEDAEKR	m3	1	0	0	Q8N264	Rho GTPase-activating protein 24 OS=Homo sapiens OX=9606 GN=ARHGAP24 PE=1 SV=2	708	HEK293T	Kme3-A
P11021-K585-m3	100	LGGKLSSEDK	4	KEKLGGkLSSEDK	m3	68	0	0	P11021	Endoplasmic reticulum chaperone BiP OS=Homo sapiens OX=9606 GN=HSPA5 PE=1 SV=2	585	HEK293T	Kme3-A
Q9Y2D8-K296-m3	94.5	VLQQMKKEMISLLSPQKK	17	SLLSPQkKKPRER	m3	1	0	0	Q9Y2D8	Afadin- and alpha-actinin-binding protein OS=Homo sapiens OX=9606 GN=SSX2IP PE=1 SV=3	296	HEK293T	Kme3-A
Q13557-K344-m3	100	KPDGVKESTESSNTTIEDEDVKAR	22	IEDEDVkARKQEI	m3	1	0	0	Q13557	Calcium/calmodulin-dependent protein kinase type II subunit delta OS=Homo sapiens OX=9606 GN=CAMK2D PE=1 SV=3	344	HEK293T	Kme3-A
Q6AI08-K156-m3	100	CQKYLPELLGNTGLLMKLSDLAQSDPEVR	3	NGSKCQkYLPELL	m3	2	0	0	Q6AI08	HEAT repeat-containing protein 6 OS=Homo sapiens OX=9606 GN=HEATR6 PE=1 SV=1	156	HEK293T	Kme3-A
Q13402-K1779-m3	97	KLLGSEELSQEACLAFIAVLKYMGDYPSKR	21	AFIAVLkYMGDYP	m3	1	0	0	Q13402	Unconventional myosin-VIIa OS=Homo sapiens OX=9606 GN=MYO7A PE=1 SV=2	1779	HEK293T	Kme3-A
Q13402-K1787-m3	94.1	KLLGSEELSQEACLAFIAVLKYMGDYPSKR	29	MGDYPSkRTRSVN	m3	1	0	0	Q13402	Unconventional myosin-VIIa OS=Homo sapiens OX=9606 GN=MYO7A PE=1 SV=2	1787	HEK293T	Kme3-A
P12036-K659-m3	95	AKSPEKEEAKSPEK	2	KSPEKAkSPEKEE	m3	2	0	0	P12036	Neurofilament heavy polypeptide OS=Homo sapiens OX=9606 GN=NEFH PE=1 SV=4	659	HEK293T	Kme3-A
P12036-K982-m3	99.4	TEAKAKEDDK	6	KTEAKAkEDDKTL	m3	2	0	2	P12036	Neurofilament heavy polypeptide OS=Homo sapiens OX=9606 GN=NEFH PE=1 SV=4	982	HEK293T	Kme3-A
P12036-K768-m3	98.4	TLDVKSPEAKTPAKEEAR	5	AKTLDVkSPEAKT	m3	1	0	0	P12036	Neurofilament heavy polypeptide OS=Homo sapiens OX=9606 GN=NEFH PE=1 SV=4	768	HEK293T	Kme3-A
O15021-K1817-m3	100	LEGRSVSCLKPIEGTLDIALLSGPQASK	28	SGPQASkTELPSP	m3	2	0	0	O15021	Microtubule-associated serine/threonine-protein kinase 4 OS=Homo sapiens OX=9606 GN=MAST4 PE=1 SV=4	1817	HEK293T	Kme3-A
P07197-K307-m3	100	YAKLTEAAEQNKEAIRSAK	12	EAAEQNkEAIRSA	m3	1	0	0	P07197	Neurofilament medium polypeptide OS=Homo sapiens OX=9606 GN=NEFM PE=1 SV=3	307	HEK293T	Kme3-A
Q9Y2K1-K205-m3	98.5	KSSVSKLSTPKERVSR	11	SKLSTPkERVSRR	m3	4	0	0	Q9Y2K1	Zinc finger and BTB domain-containing protein 1 OS=Homo sapiens OX=9606 GN=ZBTB1 PE=1 SV=3	205	HEK293T	Kme3-A
O15027-K1652-m3	93.3	NGLWGHALLLASKMDSRTHAR	13	ALLLASkMDSRTH	m3	1	0	0	O15027	Protein transport protein Sec16A OS=Homo sapiens OX=9606 GN=SEC16A PE=1 SV=4	1652	HEK293T	Kme3-A
P16402-K169-m3	96.8	KPATAAGTKKVAKSAKK	9	ATAAGTkKVAKSA	m3	4	0	0	P16402	Histone H1.3 OS=Homo sapiens OX=9606 GN=H1-3 PE=1 SV=2	169	HEK293T	Kme3-A
Q8N7E2-K152-m3	99.7	KQVTSASLEKVRPHIAPPQTEISDIPK	10	TSASLEkVRPHIA	m3	1	0	0	Q8N7E2	E3 ubiquitin-protein ligase CBLL2 OS=Homo sapiens OX=9606 GN=CBLL2 PE=1 SV=1	152	HEK293T	Kme3-A
P82663-K28-m3	98.9	TLQYLSQGNVVFKDSVK	17	VFKDSVkVMTVNY	m3	1	0	0	P82663	28S ribosomal protein S25, mitochondrial OS=Homo sapiens OX=9606 GN=MRPS25 PE=1 SV=1	28	HEK293T	Kme3-A
P0DP25-K116-m3	100	HVMTNLGEKLTDEEVDEMIR	9	MTNLGEkLTDEEV	m3	1	0	0	P0DP25	Calmodulin-3 OS=Homo sapiens OX=9606 GN=CALM3 PE=1 SV=1	116	HEK293T	Kme3-A
Q99727-K56-m3	100	ISSEKVVPASADPADTEKMLR	5	AKISSEkVVPASA	m3	1	0	0	Q99727	Metalloproteinase inhibitor 4 OS=Homo sapiens OX=9606 GN=TIMP4 PE=2 SV=1	56	HEK293T	Kme3-A
Q9UPP1-K523-m3	100	LSLPSKNGSKKKGLKPK	6	RLSLPSkNGSKKK	m3	3	0	0	Q9UPP1	Histone lysine demethylase PHF8 OS=Homo sapiens OX=9606 GN=PHF8 PE=1 SV=3	523	HEK293T	Kme3-A
Q9UMN6-K1866-m3	100	IKVPNYSPSR	2	FSGARIkVPNYSP	m3	3	0	0	Q9UMN6	Histone-lysine N-methyltransferase 2B OS=Homo sapiens OX=9606 GN=KMT2B PE=1 SV=1	1866	HEK293T	Kme3-A
Q15154-K729-m3	100	QNSNNTRGNANKTQKDTGVNEK	22	DTGVNEkAREKFY	m3	3	0	0	Q15154	Pericentriolar material 1 protein OS=Homo sapiens OX=9606 GN=PCM1 PE=1 SV=5	729	HEK293T	Kme3-A
Q9Y6K8-K203-m3	100	IITTGELAPQETTITEIK	18	TTITEIkQKLMQI	m3	2	0	0	Q9Y6K8	Adenylate kinase isoenzyme 5 OS=Homo sapiens OX=9606 GN=AK5 PE=1 SV=2	203	HEK293T	Kme3-A
Q9P2E9-K588-m3	100	KAEGSPNQGKKADAAANQGKK	10	GSPNQGkKADAAA	m3	2	0	0	Q9P2E9	Ribosome-binding protein 1 OS=Homo sapiens OX=9606 GN=RRBP1 PE=1 SV=5	588	HEK293T	Kme3-A
Q9UBV4-K262-m3	91.4	IGHLLKDKYENSIQISDKTKR	18	SIQISDkTKRKMR	m3	1	0	0	Q9UBV4	Protein Wnt-16 OS=Homo sapiens OX=9606 GN=WNT16 PE=2 SV=1	262	HEK293T	Kme3-A
Q02410-K661-m3	98.5	DVFIEKQK	6	KDVFIEkQKGEIL	m3	1	0	0	Q02410	Amyloid-beta A4 precursor protein-binding family A member 1 OS=Homo sapiens OX=9606 GN=APBA1 PE=1 SV=3	661	HEK293T	Kme3-A
Q8IWT6-K422-m3	94.4	QLNLNNEWTLDKLRQRLTKNAQDK	19	LRQRLTkNAQDKL	m3	1	0	0	Q8IWT6	Volume-regulated anion channel subunit LRRC8A OS=Homo sapiens OX=9606 GN=LRRC8A PE=1 SV=1	422	HEK293T	Kme3-A
Q15652-K2125-m3	100	IPPSKTSK	5	NKIPPSkTSKINV	m3	1	0	0	Q15652	Probable JmjC domain-containing histone demethylation protein 2C OS=Homo sapiens OX=9606 GN=JMJD1C PE=1 SV=2	2125	HEK293T	Kme3-A
Q16825-K840-m3	99.9	KRPVSDLLSGKKNIVEGLPPLGGMK	25	PPLGGMkKTRVDA	m3	3	0	0	Q16825	Tyrosine-protein phosphatase non-receptor type 21 OS=Homo sapiens OX=9606 GN=PTPN21 PE=1 SV=2	840	HEK293T	Kme3-A
Q16825-K827-m3	93.4	KRPVSDLLSGKKNIVEGLPPLGGMK	12	DLLSGKkNIVEGL	m3	3	0	0	Q16825	Tyrosine-protein phosphatase non-receptor type 21 OS=Homo sapiens OX=9606 GN=PTPN21 PE=1 SV=2	827	HEK293T	Kme3-A
P49790-K718-m3	98.3	QTGIETPNKSGKTTLSASGTGFGDK	25	GTGFGDkFKPVIG	m3	3	0	0	P49790	Nuclear pore complex protein Nup153 OS=Homo sapiens OX=9606 GN=NUP153 PE=1 SV=2	718	HEK293T	Kme3-A
O00294-K233-m3	100	KKGSGEADKDPSGSPASARKSPAAMFLVGEGSPDK	35	GEGSPDkKALKKK	m3	1	0	0	O00294	Tubby-related protein 1 OS=Homo sapiens OX=9606 GN=TULP1 PE=1 SV=3	233	HEK293T	Kme3-A
O00294-K218-m3	99.7	KKGSGEADKDPSGSPASARKSPAAMFLVGEGSPDK	20	SPASARkSPAAMF	m3	1	0	0	O00294	Tubby-related protein 1 OS=Homo sapiens OX=9606 GN=TULP1 PE=1 SV=3	218	HEK293T	Kme3-A
O00294-K207-m3	96.5	KKGSGEADKDPSGSPASARKSPAAMFLVGEGSPDK	9	GSGEADkDPSGSP	m3	1	0	0	O00294	Tubby-related protein 1 OS=Homo sapiens OX=9606 GN=TULP1 PE=1 SV=3	207	HEK293T	Kme3-A
Q6P2Q9-K1425-m3	100	INTLFQKDR	7	INTLFQkDRHTLA	m3	1	0	0	Q6P2Q9	Pre-mRNA-processing-splicing factor 8 OS=Homo sapiens OX=9606 GN=PRPF8 PE=1 SV=2	1425	HEK293T	Kme3-A
Q4AC94-K1460-m3	98.4	KPKESVNKKQIMVTFK	8	PKESVNkKQIMVT	m3	1	0	0	Q4AC94	C2 domain-containing protein 3 OS=Homo sapiens OX=9606 GN=C2CD3 PE=1 SV=4	1460	HEK293T	Kme3-A
Q4AC94-K1461-m3	98.4	KPKESVNKKQIMVTFK	9	KESVNKkQIMVTF	m3	1	0	0	Q4AC94	C2 domain-containing protein 3 OS=Homo sapiens OX=9606 GN=C2CD3 PE=1 SV=4	1461	HEK293T	Kme3-A
Q3ZCX4-K160-m3	100	EKVIECKKVAK	11	ECKKVAkIFPLSS	m3	3	0	0	Q3ZCX4	Zinc finger protein 568 OS=Homo sapiens OX=9606 GN=ZNF568 PE=2 SV=2	160	HEK293T	Kme3-A
Q99541-K213-m3	96.4	EAKKVEGFDLVQKPSYYVRLGSLSTKLHSR	13	GFDLVQkPSYYVR	m3	9	0	5	Q99541	Perilipin-2 OS=Homo sapiens OX=9606 GN=PLIN2 PE=1 SV=2	213	HEK293T	Kme3-A
Q8N7Z5-K400-m3	100	RSSRLEKLKVSRDAK	15	KVSRDAkYSDHMY	m3	3	0	0	Q8N7Z5	Ankyrin repeat domain-containing protein 31 OS=Homo sapiens OX=9606 GN=ANKRD31 PE=2 SV=2	400	HEK293T	Kme3-A
Q4G0U5-K805-m3	98.8	KEKEVKDQAQPAEKAGEK	3	KDIRKEkEVKDQA	m3	3	0	0	Q4G0U5	Cilia- and flagella-associated protein 221 OS=Homo sapiens OX=9606 GN=CFAP221 PE=1 SV=2	805	HEK293T	Kme3-A
P00387-K115-m3	98.2	VYFKDTHPKFPAGGKMSQYLESMQIGDTIEFR	4	VIKVYFkDTHPKF	m3	3	0	0	P00387	NADH-cytochrome b5 reductase 3 OS=Homo sapiens OX=9606 GN=CYB5R3 PE=1 SV=3	115	HEK293T	Kme3-A
Q16850-K160-m3	100	KMLKSGLNIAHFKQHVSIIEK	4	EQKKMLkSGLNIA	m3	4	0	0	Q16850	Lanosterol 14-alpha demethylase OS=Homo sapiens OX=9606 GN=CYP51A1 PE=1 SV=3	160	HEK293T	Kme3-A
Q8WWL7-K364-m3	97.5	SLALQKTNFKEDSLVK	16	KEDSLVkESLAFK	m3	1	0	0	Q8WWL7	G2/mitotic-specific cyclin-B3 OS=Homo sapiens OX=9606 GN=CCNB3 PE=1 SV=2	364	HEK293T	Kme3-A
Q9H967-K99-m3	100	MKNTSSKAESTLQNSSSAVHTESNK	2	IIPPKMkNTSSKA	m3	4	0	0	Q9H967	WD repeat-containing protein 76 OS=Homo sapiens OX=9606 GN=WDR76 PE=1 SV=2	99	HEK293T	Kme3-A
Q9H967-K122-m3	100	MKNTSSKAESTLQNSSSAVHTESNK	25	VHTESNkLQPKRT	m3	4	0	0	Q9H967	WD repeat-containing protein 76 OS=Homo sapiens OX=9606 GN=WDR76 PE=1 SV=2	122	HEK293T	Kme3-A
P30419-K334-m3	100	LPETPKTAGLRPMETK	6	RLPETPkTAGLRP	m3	1	0	0	P30419	Glycylpeptide N-tetradecanoyltransferase 1 OS=Homo sapiens OX=9606 GN=NMT1 PE=1 SV=2	334	HEK293T	Kme3-A
Q9UQE7-K1046-m3	100	QVSKNFSEVFQKLVPGGK	12	FSEVFQkLVPGGK	m3	1	0	0	Q9UQE7	Structural maintenance of chromosomes protein 3 OS=Homo sapiens OX=9606 GN=SMC3 PE=1 SV=2	1046	HEK293T	Kme3-A
Q9UQE7-K1052-m3	100	QVSKNFSEVFQKLVPGGK	18	KLVPGGkATLVMK	m3	1	0	0	Q9UQE7	Structural maintenance of chromosomes protein 3 OS=Homo sapiens OX=9606 GN=SMC3 PE=1 SV=2	1052	HEK293T	Kme3-A
Q96PE2-K923-m3	98.6	LADILSPRLIRRGSKK	15	LIRRGSkKRPARS	m3	3	0	0	Q96PE2	Rho guanine nucleotide exchange factor 17 OS=Homo sapiens OX=9606 GN=ARHGEF17 PE=1 SV=1	923	HEK293T	Kme3-A
Q9BXP5-K327-m3	100	KSEGDGDKEEKKEDSEK	1	NDDKTKkSEGDGD	m3	1	0	0	Q9BXP5	Serrate RNA effector molecule homolog OS=Homo sapiens OX=9606 GN=SRRT PE=1 SV=1	327	HEK293T	Kme3-A
O95995-K363-m3	100	TGFKNLVLERKLQALSAAVEK	4	QQKTGFkNLVLER	m3	2	0	0	O95995	Dynein regulatory complex subunit 4 OS=Homo sapiens OX=9606 GN=GAS8 PE=1 SV=1	363	HEK293T	Kme3-A
Q06945-K202-m3	99.5	KSCGSKVAGGAGGGVSKPHAK	6	KKSCGSkVAGGAG	m3	1	0	0	Q06945	Transcription factor SOX-4 OS=Homo sapiens OX=9606 GN=SOX4 PE=1 SV=1	202	HEK293T	Kme3-A
Q14588-K69-m3	92.4	LDIMKTATQRKGKSADK	5	KKLDIMkTATQRK	m3	1	0	0	Q14588	Zinc finger protein 234 OS=Homo sapiens OX=9606 GN=ZNF234 PE=2 SV=3	69	HEK293T	Kme3-A
Q16787-K2231-m3	97.2	TLSSNSDKLLNEAKMTQK	14	KLLNEAkMTQKKL	m3	1	0	0	Q16787	Laminin subunit alpha-3 OS=Homo sapiens OX=9606 GN=LAMA3 PE=1 SV=2	2231	HEK293T	Kme3-A
O00763-K2273-m3	99.7	IDPAYKKLMEQLGEPDLSDKDRK	23	LSDKDRkDLEGRL	m3	6	0	0	O00763	Acetyl-CoA carboxylase 2 OS=Homo sapiens OX=9606 GN=ACACB PE=1 SV=3	2273	HEK293T	Kme3-A
O00763-K2270-m3	94.4	IDPAYKKLMEQLGEPDLSDKDRK	20	EPDLSDkDRKDLE	m3	1	0	5	O00763	Acetyl-CoA carboxylase 2 OS=Homo sapiens OX=9606 GN=ACACB PE=1 SV=3	2270	HEK293T	Kme3-A
O15417-K2306-m3	97.7	KTSKDTGEGKDGGTAGSEEPGAKAR	1	AKRRSRkTSKDTG	m3	2	0	0	O15417	Trinucleotide repeat-containing gene 18 protein OS=Homo sapiens OX=9606 GN=TNRC18 PE=1 SV=3	2306	HEK293T	Kme3-A
Q13061-K430-m3	99.6	QVKAKTERAKEEIGAVSIKK	10	AKTERAkEEIGAV	m3	1	0	0	Q13061	Triadin OS=Homo sapiens OX=9606 GN=TRDN PE=1 SV=4	430	HEK293T	Kme3-A
Q68DL7-K90-m3	94.9	KLNAYVEKYGAKMEAPQR	12	VEKYGAkMEAPQR	m3	1	0	0	Q68DL7	Uncharacterized protein C18orf63 OS=Homo sapiens OX=9606 GN=C18orf63 PE=2 SV=2	90	HEK293T	Kme3-A
Q9UNZ5-K68-m3	100	KKIEHDVVMKASSSLPK	10	EHDVVMkASSSLP	m3	1	0	0	Q9UNZ5	Leydig cell tumor 10 kDa protein homolog OS=Homo sapiens OX=9606 GN=C19orf53 PE=1 SV=1	68	HEK293T	Kme3-A
Q8IUG5-K692-m1	100	VSVEKIR	5	GRVSVEkIRATFT	m1	1	0	0	Q8IUG5	Unconventional myosin-XVIIIb OS=Homo sapiens OX=9606 GN=MYO18B PE=1 SV=2	692	HEK293T	Kme3-E
P0DPH8-K112-m1	100	GHYTIGKEIVDLVLDRIR	7	GHYTIGkEIVDLV	m1	1	0	0	P0DPH8	Tubulin alpha-3D chain OS=Homo sapiens OX=9606 GN=TUBA3D PE=1 SV=1	112	HEK293T	Kme3-E
P48059-K290-m1	98.6	LTLKNKFVEFDMKPVCK	6	KLTLKNkFVEFDM	m1	1	0	0	P48059	LIM and senescent cell antigen-like-containing domain protein 1 OS=Homo sapiens OX=9606 GN=LIMS1 PE=1 SV=4	290	HEK293T	Kme3-E
P48059-K297-m1	98.6	LTLKNKFVEFDMKPVCK	13	FVEFDMkPVCKKC	m1	1	0	0	P48059	LIM and senescent cell antigen-like-containing domain protein 1 OS=Homo sapiens OX=9606 GN=LIMS1 PE=1 SV=4	297	HEK293T	Kme3-E
Q5VTR2-K668-m1	98.8	SAPKEQRDKVQLMAAEKK	17	QLMAAEkKSKAEL	m1	1	0	0	Q5VTR2	E3 ubiquitin-protein ligase BRE1A OS=Homo sapiens OX=9606 GN=RNF20 PE=1 SV=2	668	HEK293T	Kme3-E
Q5VTR2-K655-m1	97.7	SAPKEQRDKVQLMAAEKK	4	MYRSAPkEQRDKV	m1	1	0	0	Q5VTR2	E3 ubiquitin-protein ligase BRE1A OS=Homo sapiens OX=9606 GN=RNF20 PE=1 SV=2	655	HEK293T	Kme3-E
Q5VUR7-K477-m1	95	EVEAKQLEPTVQSLEMKSKTAR	5	KKEVEAkQLEPTV	m1	1	0	0	Q5VUR7	Ankyrin repeat domain-containing protein 20A3 OS=Homo sapiens OX=9606 GN=ANKRD20A3 PE=4 SV=1	477	HEK293T	Kme3-E
Q92540-K54-m1	99	QALQDLYQKMLVTDLEYALDKK	21	LEYALDkKVEQDL	m1	1	0	0	Q92540	Protein SMG7 OS=Homo sapiens OX=9606 GN=SMG7 PE=1 SV=2	54	HEK293T	Kme3-E
Q8N6G2-K137-m1	100	IPASMKEVNKALSNQFISLTK	10	SMKEVNkALSNQF	m1	1	0	0	Q8N6G2	Testis-expressed protein 26 OS=Homo sapiens OX=9606 GN=TEX26 PE=2 SV=1	137	HEK293T	Kme3-E
Q8TB73-K516-m1	97.1	VLCKYFHSQNLQKAVTTETIK	4	SEKVLCkYFHSQN	m1	1	0	0	Q8TB73	Protein NDNF OS=Homo sapiens OX=9606 GN=NDNF PE=1 SV=2	516	HEK293T	Kme3-E
Q8TB73-K533-m1	93	VLCKYFHSQNLQKAVTTETIK	21	VTTETIkGLQPGK	m1	1	0	0	Q8TB73	Protein NDNF OS=Homo sapiens OX=9606 GN=NDNF PE=1 SV=2	533	HEK293T	Kme3-E
Q8TF39-K360-m1	99.9	KEKTAGEKSRKSNDGGK	11	AGEKSRkSNDGGK	m1	2	0	0	Q8TF39	Zinc finger protein 483 OS=Homo sapiens OX=9606 GN=ZNF483 PE=1 SV=3	360	HEK293T	Kme3-E
Q8IYF1-K396-m1	96	QKKKTGKSATTALGDKQR	2	DQLRKQkKKTGKS	m1	2	0	0	Q8IYF1	Elongin-A2 OS=Homo sapiens OX=9606 GN=ELOA2 PE=1 SV=2	396	HEK293T	Kme3-E
Q04837-K145-m1	100	NNVRRQATTIIADNIIFLSDQTK	23	FLSDQTkEKE	m1	1	0	0	Q04837	Single-stranded DNA-binding protein, mitochondrial OS=Homo sapiens OX=9606 GN=SSBP1 PE=1 SV=1	145	HEK293T	Kme3-E
Q5THK1-K1072-m1	100	LAEGVLDVKASNLLDCGAR	9	EGVLDVkASNLLD	m1	1	0	0	Q5THK1	Protein PRR14L OS=Homo sapiens OX=9606 GN=PRR14L PE=1 SV=1	1072	HEK293T	Kme3-E
Q8WXF0-K202-m1	99.9	SIGKSQSSSPQKQTSSGTKSRSHGR	12	QSSSPQkQTSSGT	m1	1	0	0	Q8WXF0	Serine/arginine-rich splicing factor 12 OS=Homo sapiens OX=9606 GN=SRSF12 PE=2 SV=1	202	HEK293T	Kme3-E
P07900-K582-m1	98.7	IMKDILEKKVEK	9	KDILEKkVEKVVV	m1	2	0	0	P07900	Heat shock protein HSP 90-alpha OS=Homo sapiens OX=9606 GN=HSP90AA1 PE=1 SV=5	582	HEK293T	Kme3-E
Q86Y46-K318-m1	98.3	KSKAEAEALYQTKFQELQLAAGR	3	EIARKSkAEAEAL	m1	2	0	0	Q86Y46	Keratin, type II cytoskeletal 73 OS=Homo sapiens OX=9606 GN=KRT73 PE=1 SV=1	318	HEK293T	Kme3-E
Q16478-K492-m1	91	LVEDGLYGAPEPNGSWTGMVGELINRKADLAVAAFTITAEREK	27	GELINRkADLAVA	m1	1	0	0	Q16478	Glutamate receptor ionotropic, kainate 5 OS=Homo sapiens OX=9606 GN=GRIK5 PE=2 SV=2	492	HEK293T	Kme3-E
P10243-K568-m1	99	SILGTTPRTPTPFKNALAAQEKK	22	ALAAQEkKYGPLK	m1	2	0	0	P10243	Myb-related protein A OS=Homo sapiens OX=9606 GN=MYBL1 PE=1 SV=2	568	HEK293T	Kme3-E
Q15629-K113-m1	99.1	INRRMHFSKTKHSK	9	RRMHFSkTKHSKF	m1	1	0	0	Q15629	Translocating chain-associated membrane protein 1 OS=Homo sapiens OX=9606 GN=TRAM1 PE=1 SV=3	113	HEK293T	Kme3-E
A0A087WX78-K78-m1	97.2	GHKSSRGASAQKSPPVQESQSERLQAAGADSAGPK	12	RGASAQkSPPVQE	m1	1	0	0	A0A087WX78	Putative elongin-A3 member C OS=Homo sapiens OX=9606 GN=ELOA3C PE=5 SV=3	78	HEK293T	Kme3-E
Q9BX26-K986-m1	95.4	SRSSLEKGQPSSKMTPSKNITKK	7	SRSSLEkGQPSSK	m1	1	0	1	Q9BX26	Synaptonemal complex protein 2 OS=Homo sapiens OX=9606 GN=SYCP2 PE=2 SV=2	986	HEK293T	Kme3-E
O15056-K815-m1	96.5	KHPFDKTAGELNLLDSDLDVDTK	6	KKHPFDkTAGELN	m1	1	0	0	O15056	Synaptojanin-2 OS=Homo sapiens OX=9606 GN=SYNJ2 PE=1 SV=3	815	HEK293T	Kme3-E
O95477-K2040-m1	99.7	LGLVKYGEK	9	LVKYGEkYAGNYS	m1	1	0	0	O95477	Phospholipid-transporting ATPase ABCA1 OS=Homo sapiens OX=9606 GN=ABCA1 PE=1 SV=3	2040	HEK293T	Kme3-E
Q15746-K293-m1	98	KEVTNVISKESKLDSLEAAAKSK	21	SLEAAAkSKNCSS	m1	1	0	0	Q15746	Myosin light chain kinase, smooth muscle OS=Homo sapiens OX=9606 GN=MYLK PE=1 SV=4	293	HEK293T	Kme3-E
P46783-K25-m1	97.2	IAIYELLFKEGVMVAKKDVHMPK	17	GVMVAKkDVHMPK	m1	1	0	1	P46783	40S ribosomal protein S10 OS=Homo sapiens OX=9606 GN=RPS10 PE=1 SV=1	25	HEK293T	Kme3-E
Q8NEY1-K58-m1	100	GMLPKRAKAPGGGGGMAKASAAELKVFK	18	GGGGMAkASAAEL	m1	1	0	0	Q8NEY1	Neuron navigator 1 OS=Homo sapiens OX=9606 GN=NAV1 PE=1 SV=2	58	HEK293T	Kme3-E
Q8NEY1-K65-m1	100	GMLPKRAKAPGGGGGMAKASAAELKVFK	25	ASAAELkVFKSGS	m1	1	0	0	Q8NEY1	Neuron navigator 1 OS=Homo sapiens OX=9606 GN=NAV1 PE=1 SV=2	65	HEK293T	Kme3-E
Q8IUD2-K563-m1	96.6	KTKQIQDMAEEKGTQAGEIHDLKDMLDVK	23	GEIHDLkDMLDVK	m1	1	0	0	Q8IUD2	ELKS/Rab6-interacting/CAST family member 1 OS=Homo sapiens OX=9606 GN=ERC1 PE=1 SV=1	563	HEK293T	Kme3-E
O60507-K119-m1	97.2	ILALKQMWSRSSKEK	13	MWSRSSkEKIRLD	m1	1	0	0	O60507	Protein-tyrosine sulfotransferase 1 OS=Homo sapiens OX=9606 GN=TPST1 PE=1 SV=1	119	HEK293T	Kme3-E
P28335-K426-m1	99.8	QIPRVAATALSGRELNVNIYRHTNEPVIEK	30	NEPVIEkASDNEP	m1	1	0	0	P28335	5-hydroxytryptamine receptor 2C OS=Homo sapiens OX=9606 GN=HTR2C PE=1 SV=1	426	HEK293T	Kme3-E
Q5CZC0-K2872-m1	100	ENEKCKLLMIAENVLTEISIK	21	LTEISIkAKELEY	m1	4	0	0	Q5CZC0	Fibrous sheath-interacting protein 2 OS=Homo sapiens OX=9606 GN=FSIP2 PE=2 SV=4	2872	HEK293T	Kme3-E
Q13884-K273-m1	99.9	KSIPLKMCYVTRSMALADPENRQLEIHSPDAK	32	IHSPDAkHTVILR	m1	1	0	0	Q13884	Beta-1-syntrophin OS=Homo sapiens OX=9606 GN=SNTB1 PE=1 SV=3	273	HEK293T	Kme3-E
Q13884-K242-m1	96.6	KSIPLKMCYVTRSMALADPENRQLEIHSPDAK	1	SFHRDRkSIPLKM	m1	1	0	0	Q13884	Beta-1-syntrophin OS=Homo sapiens OX=9606 GN=SNTB1 PE=1 SV=3	242	HEK293T	Kme3-E
O43301-K164-m1	93.8	KVKALEIFAYALQYFKEQALK	3	ANGKKVkALEIFA	m1	1	0	0	O43301	Heat shock 70 kDa protein 12A OS=Homo sapiens OX=9606 GN=HSPA12A PE=1 SV=2	164	HEK293T	Kme3-E
Q8TAQ9-K206-m1	96.8	SAGASIIEAGTSESYKNNK	16	GTSESYkNNKAKL	m1	1	0	0	Q8TAQ9	SUN domain-containing protein 3 OS=Homo sapiens OX=9606 GN=SUN3 PE=1 SV=4	206	HEK293T	Kme3-E
Q9H902-K139-m1	98.1	GLNVAATAAVMAASKGQGALSER	15	AVMAASkGQGALS	m1	1	0	0	Q9H902	Receptor expression-enhancing protein 1 OS=Homo sapiens OX=9606 GN=REEP1 PE=1 SV=1	139	HEK293T	Kme3-E
P43405-K222-m1	91.4	VLHYRIDKDKTGKLSIPEGKK	10	YRIDKDkTGKLSI	m1	3	0	0	P43405	Tyrosine-protein kinase SYK OS=Homo sapiens OX=9606 GN=SYK PE=1 SV=1	222	HEK293T	Kme3-E
Q9P2N2-K628-m1	99.9	TSKVLQKSPSARRMSDVPEGVIR	7	TSKVLQkSPSARR	m1	4	0	0	Q9P2N2	Rho GTPase-activating protein 28 OS=Homo sapiens OX=9606 GN=ARHGAP28 PE=1 SV=3	628	HEK293T	Kme3-E
P07205-K6-m1	98.2	MSLSKKLTLDK	6	MSLSKkLTLDKL	m1	8	0	0	P07205	Phosphoglycerate kinase 2 OS=Homo sapiens OX=9606 GN=PGK2 PE=1 SV=3	6	HEK293T	Kme3-E
P35249-K221-m1	100	KENVKISDEGIAYLVKVSEGDLR	5	AKKENVkISDEGI	m1	1	0	0	P35249	Replication factor C subunit 4 OS=Homo sapiens OX=9606 GN=RFC4 PE=1 SV=2	221	HEK293T	Kme3-E
Q14993-K988-m1	100	GSQGERGKPGLTGMKGAIGPMGPPGNK	27	MGPPGNkGSMGSP	m1	2	0	0	Q14993	Collagen alpha-1(XIX) chain OS=Homo sapiens OX=9606 GN=COL19A1 PE=1 SV=3	988	HEK293T	Kme3-E
P06280-K130-m1	97.4	QLANYVHSKGLKLGIYADVGNK	12	VHSKGLkLGIYAD	m1	3	0	0	P06280	Alpha-galactosidase A OS=Homo sapiens OX=9606 GN=GLA PE=1 SV=1	130	HEK293T	Kme3-E
Q8WZ42-K14924-m1	95	DVGKTSVRLNWTKPEHDGGAKIESYVIEMLK	4	TVKDVGkTSVRLN	m1	1	0	0	Q8WZ42	Titin OS=Homo sapiens OX=9606 GN=TTN PE=1 SV=4	14924	HEK293T	Kme3-E
B5ME19-K332-m1	100	EKPKMFAKGTEITHAVVIK	19	THAVVIkKLNEIL	m1	2	0	0	B5ME19	Eukaryotic translation initiation factor 3 subunit C-like protein OS=Homo sapiens OX=9606 GN=EIF3CL PE=1 SV=1	332	HEK293T	Kme3-E
Q9H8M5-K806-m1	96.7	ALSDLQFVKISRQQYQNALMASRMDK	9	SDLQFVkISRQQY	m1	2	0	0	Q9H8M5	Metal transporter CNNM2 OS=Homo sapiens OX=9606 GN=CNNM2 PE=1 SV=2	806	HEK293T	Kme3-E
Q8N5J4-K156-m1	98.6	GIFQFVSKNKEKLAELWGK	19	LAELWGkRKGNRK	m1	1	0	0	Q8N5J4	Transcription factor Spi-C OS=Homo sapiens OX=9606 GN=SPIC PE=2 SV=1	156	HEK293T	Kme3-E
Q8NCJ5-K411-m1	100	KDAVVPSGGFFPTIGMLSCGEKVK	1	GKIIGKkDAVVPS	m1	1	0	0	Q8NCJ5	SPRY domain-containing protein 3 OS=Homo sapiens OX=9606 GN=SPRYD3 PE=1 SV=2	411	HEK293T	Kme3-E
Q9UJW8-K120-m1	97.7	TLDRDVILENHRDLVSWDLATAVGKKDSTSK	26	ATAVGKkDSTSKQ	m1	1	0	0	Q9UJW8	Zinc finger protein 180 OS=Homo sapiens OX=9606 GN=ZNF180 PE=1 SV=2	120	HEK293T	Kme3-E
Q8NC51-K52-m1	97	KEAGGGGVGGPGAKSAAQAAAQTNSNAAGK	14	VGGPGAkSAAQAA	m1	3	0	0	Q8NC51	Plasminogen activator inhibitor 1 RNA-binding protein OS=Homo sapiens OX=9606 GN=SERBP1 PE=1 SV=2	52	HEK293T	Kme3-E
Q9H8W5-K14-m1	100	MSENRKPLLGFVSKLTSGTALGNSGK	14	LLGFVSkLTSGTA	m1	2	0	0	Q9H8W5	Tripartite motif-containing protein 45 OS=Homo sapiens OX=9606 GN=TRIM45 PE=1 SV=2	14	HEK293T	Kme3-E
O00370-K615-m1	100	IQQPFMLKTLNKLGIDGMYLK	8	QQPFMLkTLNKLG	m1	1	0	0	O00370	LINE-1 retrotransposable element ORF2 protein OS=Homo sapiens OX=9606 PE=1 SV=1	615	HEK293T	Kme3-E
P60228-K82-m1	99.9	EKRTTVVAQLKQLQAETEPIVK	11	TVVAQLkQLQAET	m1	1	0	0	P60228	Eukaryotic translation initiation factor 3 subunit E OS=Homo sapiens OX=9606 GN=EIF3E PE=1 SV=1	82	HEK293T	Kme3-E
Q09666-K4095-m1	99.9	ADIDVSGPKVDIDTPDIDIHGPEGK	9	IDVSGPkVDIDTP	m1	1	0	0	Q09666	Neuroblast differentiation-associated protein AHNAK OS=Homo sapiens OX=9606 GN=AHNAK PE=1 SV=2	4095	HEK293T	Kme3-E
Q09666-K4153-m1	100	APKISMPEVDLNLKGPKMKGDVDVSLPK	28	VDVSLPkVEGDLK	m1	1	0	0	Q09666	Neuroblast differentiation-associated protein AHNAK OS=Homo sapiens OX=9606 GN=AHNAK PE=1 SV=2	4153	HEK293T	Kme3-E
Q9ULD2-K1129-m1	98.9	AREKANLKNPQIMYLEQELESLK	8	REKANLkNPQIMY	m1	1	0	0	Q9ULD2	Microtubule-associated tumor suppressor 1 OS=Homo sapiens OX=9606 GN=MTUS1 PE=1 SV=2	1129	HEK293T	Kme3-E
O75970-K1013-m1	100	TINIAKGNSSLGMTVSANKDGLGMIVR	6	RTINIAkGNSSLG	m1	1	0	0	O75970	Multiple PDZ domain protein OS=Homo sapiens OX=9606 GN=MPDZ PE=1 SV=2	1013	HEK293T	Kme3-E
O75970-K1026-m1	97.1	TINIAKGNSSLGMTVSANKDGLGMIVR	19	MTVSANkDGLGMI	m1	1	0	0	O75970	Multiple PDZ domain protein OS=Homo sapiens OX=9606 GN=MPDZ PE=1 SV=2	1026	HEK293T	Kme3-E
Q14789-K2456-m1	99.9	ENIQQKAQLDSFVKSMSSLQNDR	6	KENIQQkAQLDSF	m1	1	0	0	Q14789	Golgin subfamily B member 1 OS=Homo sapiens OX=9606 GN=GOLGB1 PE=1 SV=2	2456	HEK293T	Kme3-E
Q14789-K2433-m1	99.9	KAVDKTNQLMETLKTIK	1	LEEENKkAVDKTN	m1	2	0	0	Q14789	Golgin subfamily B member 1 OS=Homo sapiens OX=9606 GN=GOLGB1 PE=1 SV=2	2433	HEK293T	Kme3-E
A6NCM1-K295-m1	100	AAMVKAHDSLVETEGPDMKEKMK	21	GPDMKEkMKEQIR	m1	3	2	0	A6NCM1	IQ and AAA domain-containing protein 1-like OS=Homo sapiens OX=9606 GN=IQCA1L PE=3 SV=3	295	HEK293T	Kme3-E
Q9UBC7-K94-m1	100	RNVMETFAKPEIGDLGMLSMKIPK	9	VMETFAkPEIGDL	m1	2	0	0	Q9UBC7	Galanin-like peptide OS=Homo sapiens OX=9606 GN=GALP PE=2 SV=1	94	HEK293T	Kme3-E
Q8WVM7-K1168-m1	98.8	LEDLNRKDRTGMNYMKVRTGVR	7	LEDLNRkDRTGMN	m1	1	0	0	Q8WVM7	Cohesin subunit SA-1 OS=Homo sapiens OX=9606 GN=STAG1 PE=1 SV=3	1168	HEK293T	Kme3-E
Q92736-K4704-m1	98.5	KPKKDSSLSAVLNSIDVKYQMWK	18	LNSIDVkYQMWKL	m1	2	0	0	Q92736	Ryanodine receptor 2 OS=Homo sapiens OX=9606 GN=RYR2 PE=1 SV=3	4704	HEK293T	Kme3-E
Q92736-K3566-m1	94.5	TVERVLDIANVLFHLEQKSKR	20	HLEQKSkRVGRRH	m1	1	0	0	Q92736	Ryanodine receptor 2 OS=Homo sapiens OX=9606 GN=RYR2 PE=1 SV=3	3566	HEK293T	Kme3-E
P50219-K303-m1	97.9	KAKEQAAQEAEKQKGGGGGAGK	3	KRSKKAkEQAAQE	m1	1	0	0	P50219	Motor neuron and pancreas homeobox protein 1 OS=Homo sapiens OX=9606 GN=MNX1 PE=1 SV=3	303	HEK293T	Kme3-E
P50219-K322-m1	97.9	KAKEQAAQEAEKQKGGGGGAGK	22	GGGGAGkGGAEEP	m1	1	0	0	P50219	Motor neuron and pancreas homeobox protein 1 OS=Homo sapiens OX=9606 GN=MNX1 PE=1 SV=3	322	HEK293T	Kme3-E
P50219-K312-m1	96	KAKEQAAQEAEKQKGGGGGAGK	12	AAQEAEkQKGGGG	m1	1	0	0	P50219	Motor neuron and pancreas homeobox protein 1 OS=Homo sapiens OX=9606 GN=MNX1 PE=1 SV=3	312	HEK293T	Kme3-E
Q8NB16-K255-m1	93.6	KLQAGSIAIVRQTFNKEIKTMKK	22	KEIKTMkKFESPN	m1	1	0	0	Q8NB16	Mixed lineage kinase domain-like protein OS=Homo sapiens OX=9606 GN=MLKL PE=1 SV=1	255	HEK293T	Kme3-E
P04406-K186-m1	100	VIHDNFGIVEGLMTTVHAITATQK	24	AITATQkTVDGPS	m1	1	0	102	P04406	Glyceraldehyde-3-phosphate dehydrogenase OS=Homo sapiens OX=9606 GN=GAPDH PE=1 SV=3	186	HEK293T	Kme3-E
P22695-K92-m1	94.9	LTSSLTTKGASSFKITRGIEAVGGK	8	TSSLTTkGASSFK	m1	1	0	0	P22695	Cytochrome b-c1 complex subunit 2, mitochondrial OS=Homo sapiens OX=9606 GN=UQCRC2 PE=1 SV=3	92	HEK293T	Kme3-E
P12036-K559-m1	97.6	EEAKSPAEVKSPEKAKSPAKEEAK	24	PAKEEAkSPPEAK	m1	1	0	0	P12036	Neurofilament heavy polypeptide OS=Homo sapiens OX=9606 GN=NEFH PE=1 SV=4	559	HEK293T	Kme3-E
P12036-K593-m1	91.6	EEAKSPAEVKSPEKAKSPAKEEAK	24	PAKEEAkSPAEAK	m1	1	0	0	P12036	Neurofilament heavy polypeptide OS=Homo sapiens OX=9606 GN=NEFH PE=1 SV=4	593	HEK293T	Kme3-E
P12036-K555-m1	95.6	SPAEVKSPEKAKSPAKEEAKSPPEAK	16	KAKSPAkEEAKSP	m1	1	0	0	P12036	Neurofilament heavy polypeptide OS=Homo sapiens OX=9606 GN=NEFH PE=1 SV=4	555	HEK293T	Kme3-E
P12036-K545-m1	95.5	SPAEVKSPEKAKSPAKEEAKSPPEAK	6	KSPAEVkSPEKAK	m1	1	0	0	P12036	Neurofilament heavy polypeptide OS=Homo sapiens OX=9606 GN=NEFH PE=1 SV=4	545	HEK293T	Kme3-E
Q709C8-K1585-m1	100	ESELKPLVGESRSIAVKAVSSNISQK	17	SRSIAVkAVSSNI	m1	1	0	0	Q709C8	Vacuolar protein sorting-associated protein 13C OS=Homo sapiens OX=9606 GN=VPS13C PE=1 SV=1	1585	HEK293T	Kme3-E
Q709C8-K2095-m1	94.8	QTATGKVKIEKDDSVRPNMTLK	11	GKVKIEkDDSVRP	m1	1	0	0	Q709C8	Vacuolar protein sorting-associated protein 13C OS=Homo sapiens OX=9606 GN=VPS13C PE=1 SV=1	2095	HEK293T	Kme3-E
Q9BZ29-K1839-m1	92.1	LLKLYSDKFGSENVKMIQDSGKVNPK	8	LKLYSDkFGSENV	m1	3	0	0	Q9BZ29	Dedicator of cytokinesis protein 9 OS=Homo sapiens OX=9606 GN=DOCK9 PE=1 SV=2	1839	HEK293T	Kme3-E
Q9P0K7-K497-m1	97.3	LKETQSKYEEAMKEVLSVQK	13	KYEEAMkEVLSVQ	m1	1	0	0	Q9P0K7	Ankycorbin OS=Homo sapiens OX=9606 GN=RAI14 PE=1 SV=2	497	HEK293T	Kme3-E
O15027-K2118-m1	98.3	KKTEAYLPDDKNKSIVWDEKK	2	WLPGKKkTEAYLP	m1	2	0	0	O15027	Protein transport protein Sec16A OS=Homo sapiens OX=9606 GN=SEC16A PE=1 SV=4	2118	HEK293T	Kme3-E
Q6ZQQ2-K1341-m1	100	SSPTLKTQPPPENLFRKWMK	6	KSSPTLkTQPPPE	m1	3	0	0	Q6ZQQ2	Spermatogenesis-associated protein 31D1 OS=Homo sapiens OX=9606 GN=SPATA31D1 PE=2 SV=1	1341	HEK293T	Kme3-E
P28370-K421-m1	98.5	KEIKIYLGLSKMQR	11	IYLGLSkMQREWY	m1	1	0	0	P28370	Probable global transcription activator SNF2L1 OS=Homo sapiens OX=9606 GN=SMARCA1 PE=1 SV=2	421	HEK293T	Kme3-E
Q3SXM5-K81-m1	100	ADLIKQYGRWAVVSGATDGIGK	22	ATDGIGkAYAEEL	m1	1	0	0	Q3SXM5	Inactive hydroxysteroid dehydrogenase-like protein 1 OS=Homo sapiens OX=9606 GN=HSDL1 PE=1 SV=3	81	HEK293T	Kme3-E
Q8WXH0-K664-m1	93.8	KLVSKTQLEMNLPLMIK	5	WRKLVSkTQLEMN	m1	1	0	0	Q8WXH0	Nesprin-2 OS=Homo sapiens OX=9606 GN=SYNE2 PE=1 SV=3	664	HEK293T	Kme3-E
O95232-K128-m1	96.3	NEEKIQVLTDKIDVLLQQIEELGSEGK	4	TGKNEEkIQVLTD	m1	1	0	0	O95232	Luc7-like protein 3 OS=Homo sapiens OX=9606 GN=LUC7L3 PE=1 SV=2	128	HEK293T	Kme3-E
O95232-K135-m1	92.8	NEEKIQVLTDKIDVLLQQIEELGSEGK	11	IQVLTDkIDVLLQ	m1	1	0	0	O95232	Luc7-like protein 3 OS=Homo sapiens OX=9606 GN=LUC7L3 PE=1 SV=2	135	HEK293T	Kme3-E
Q7Z6K5-K101-m1	93.3	KVNTGFLMSSYKVEAKGDTDRLTPEALK	12	FLMSSYkVEAKGD	m1	2	0	0	Q7Z6K5	Arpin OS=Homo sapiens OX=9606 GN=ARPIN PE=1 SV=1	101	HEK293T	Kme3-E
Q8WUM4-K350-m1	100	DLDPIGKATLVKSTPVNVPISQK	23	NVPISQkFTDLFE	m1	1	0	0	Q8WUM4	Programmed cell death 6-interacting protein OS=Homo sapiens OX=9606 GN=PDCD6IP PE=1 SV=1	350	HEK293T	Kme3-E
Q14684-K676-m1	100	AKSSTATHPPGPAVQLNKTPSSSKK	18	PAVQLNkTPSSSK	m1	3	3	0	Q14684	Ribosomal RNA processing protein 1 homolog B OS=Homo sapiens OX=9606 GN=RRP1B PE=1 SV=3	676	HEK293T	Kme3-E
Q14684-K660-m1	100	AKSSTATHPPGPAVQLNKTPSSSKK	2	LFFRRAkSSTATH	m1	3	0	3	Q14684	Ribosomal RNA processing protein 1 homolog B OS=Homo sapiens OX=9606 GN=RRP1B PE=1 SV=3	660	HEK293T	Kme3-E
Q03001-K3551-m1	100	LKSFSDWVSEKSKSVKDIEIVNVQDSEYVK	30	QDSEYVkKRLEFL	m1	2	3	0	Q03001	Dystonin OS=Homo sapiens OX=9606 GN=DST PE=1 SV=4	3551	HEK293T	Kme3-E
Q93088-K386-m1	99.8	IASGRPYNPSMSKPDGWGVTKGTAELMQQK	30	AELMQQkEATTEQ	m1	3	0	0	Q93088	Betaine--homocysteine S-methyltransferase 1 OS=Homo sapiens OX=9606 GN=BHMT PE=1 SV=2	386	HEK293T	Kme3-E
Q6UB28-K30-m1	93.4	RGSHRIFSSPLNHIYLHKQSSSQQRR	18	NHIYLHkQSSSQQ	m1	1	0	0	Q6UB28	Methionine aminopeptidase 1D, mitochondrial OS=Homo sapiens OX=9606 GN=METAP1D PE=1 SV=1	30	HEK293T	Kme3-E
Q9BZF2-K88-m1	97.4	QDITKGKLHGSIDVRLSVMSINK	5	TRQDITkGKLHGS	m1	1	0	0	Q9BZF2	Oxysterol-binding protein-related protein 7 OS=Homo sapiens OX=9606 GN=OSBPL7 PE=1 SV=1	88	HEK293T	Kme3-E
Q15057-K515-m1	98.8	FVDKYSISLSPPEQQKKFVSKSSEEK	4	ERKFVDkYSISLS	m1	1	0	0	Q15057	Arf-GAP with coiled-coil, ANK repeat and PH domain-containing protein 2 OS=Homo sapiens OX=9606 GN=ACAP2 PE=1 SV=3	515	HEK293T	Kme3-E
Q15057-K532-m1	98.8	FVDKYSISLSPPEQQKKFVSKSSEEK	21	QKKFVSkSSEEKR	m1	1	0	0	Q15057	Arf-GAP with coiled-coil, ANK repeat and PH domain-containing protein 2 OS=Homo sapiens OX=9606 GN=ACAP2 PE=1 SV=3	532	HEK293T	Kme3-E
Q15057-K527-m1	97.7	FVDKYSISLSPPEQQKKFVSKSSEEK	16	SPPEQQkKFVSKS	m1	1	0	0	Q15057	Arf-GAP with coiled-coil, ANK repeat and PH domain-containing protein 2 OS=Homo sapiens OX=9606 GN=ACAP2 PE=1 SV=3	527	HEK293T	Kme3-E
Q15057-K528-m1	96.6	FVDKYSISLSPPEQQKKFVSKSSEEK	17	PPEQQKkFVSKSS	m1	1	0	0	Q15057	Arf-GAP with coiled-coil, ANK repeat and PH domain-containing protein 2 OS=Homo sapiens OX=9606 GN=ACAP2 PE=1 SV=3	528	HEK293T	Kme3-E
Q92854-K96-m1	94.1	VSEDKKAKCAEKGKSK	8	SEDKKAkCAEKGK	m1	2	0	0	Q92854	Semaphorin-4D OS=Homo sapiens OX=9606 GN=SEMA4D PE=1 SV=1	96	HEK293T	Kme3-E
Q8IYD1-K188-m1	99.2	KSKSVIVPSGAPKKEHVNVVFIGHVDAGK	1	EKEEIRkSKSVIV	m1	2	0	3	Q8IYD1	Eukaryotic peptide chain release factor GTP-binding subunit ERF3B OS=Homo sapiens OX=9606 GN=GSPT2 PE=1 SV=2	188	HEK293T	Kme3-E
Q86US8-K391-m1	92.7	GKPDKGLSSGGKGSEKQESKNPK	16	GGKGSEkQESKNP	m1	1	0	0	Q86US8	Telomerase-binding protein EST1A OS=Homo sapiens OX=9606 GN=SMG6 PE=1 SV=2	391	HEK293T	Kme3-E
Q3ZCX4-K157-m1	99.5	EKVIECKKVAK	8	KVIECKkVAKIFP	m1	3	0	0	Q3ZCX4	Zinc finger protein 568 OS=Homo sapiens OX=9606 GN=ZNF568 PE=2 SV=2	157	HEK293T	Kme3-E
O75880-K223-m1	100	DTKEAIANYVKEFSPKLVGLTGTR	16	VKEFSPkLVGLTG	m1	1	0	0	O75880	Protein SCO1 homolog, mitochondrial OS=Homo sapiens OX=9606 GN=SCO1 PE=1 SV=1	223	HEK293T	Kme3-E
Q93070-K91-m1	100	QVMEKLTQGDYFTKDIEAQK	20	KDIEAQkNYFRMW	m1	1	0	0	Q93070	Ecto-ADP-ribosyltransferase 4 OS=Homo sapiens OX=9606 GN=ART4 PE=2 SV=2	91	HEK293T	Kme3-E
Q8IVL0-K1203-m1	99.6	EKVAVSDSESVSLSGSPKSSPTSASACGAQGLR	2	TDKEKEkVAVSDS	m1	3	0	0	Q8IVL0	Neuron navigator 3 OS=Homo sapiens OX=9606 GN=NAV3 PE=1 SV=3	1203	HEK293T	Kme3-E
Q07973-K283-m1	93.6	SLNTKVWQDHTLAWDTIFKSVKACIDNR	22	TIFKSVkACIDNR	m1	1	0	0	Q07973	1,25-dihydroxyvitamin D(3) 24-hydroxylase, mitochondrial OS=Homo sapiens OX=9606 GN=CYP24A1 PE=1 SV=2	283	HEK293T	Kme3-E
Q5VV43-K834-m1	100	KDTLVRQLAVLLNVLDSDIKVQK	1	QLTEQRkDTLVRQ	m1	1	0	0	Q5VV43	Dyslexia-associated protein KIAA0319 OS=Homo sapiens OX=9606 GN=KIAA0319 PE=1 SV=1	834	HEK293T	Kme3-E
Q9BXU3-K123-m1	98.2	KEAASRLRMAQTSLVEVQKERDK	1	QQETERkEAASRL	m1	1	0	0	Q9BXU3	Testis-expressed protein 13A OS=Homo sapiens OX=9606 GN=TEX13A PE=1 SV=1	123	HEK293T	Kme3-E
Q01081-K39-m1	100	LHNKPTFSQTIALLNIYR	4	CSRLHNkPTFSQT	m1	1	0	0	Q01081	Splicing factor U2AF 35 kDa subunit OS=Homo sapiens OX=9606 GN=U2AF1 PE=1 SV=3	39	HEK293T	Kme3-E
Q9NYV4-K496-m1	99.7	DLKAQGTRDSKPIALKEEIVTPK	3	HLVKDLkAQGTRD	m1	1	0	0	Q9NYV4	Cyclin-dependent kinase 12 OS=Homo sapiens OX=9606 GN=CDK12 PE=1 SV=2	496	HEK293T	Kme3-E
Q9NYV4-K509-m1	95.8	DLKAQGTRDSKPIALKEEIVTPK	16	SKPIALkEEIVTP	m1	1	0	0	Q9NYV4	Cyclin-dependent kinase 12 OS=Homo sapiens OX=9606 GN=CDK12 PE=1 SV=2	509	HEK293T	Kme3-E
Q96M32-K385-m1	99.7	QSRGLMPIKICILGPPAVGKSSIAK	25	GKSSIAkELANYY	m1	2	0	0	Q96M32	Adenylate kinase 7 OS=Homo sapiens OX=9606 GN=AK7 PE=1 SV=3	385	HEK293T	Kme3-E
Q9BQI6-K923-m1	100	LLLQHGGPVLLQQRNAKGELPLDYVVSPQIK	31	VVSPQIkEELFAI	m1	1	0	0	Q9BQI6	SMC5-SMC6 complex localization factor protein 1 OS=Homo sapiens OX=9606 GN=SLF1 PE=1 SV=2	923	HEK293T	Kme3-E
P25054-K2279-m1	100	GAKPSVKSELSPVARQTSQIGGSSK	7	GAKPSVkSELSPV	m1	2	0	0	P25054	Adenomatous polyposis coli protein OS=Homo sapiens OX=9606 GN=APC PE=1 SV=2	2279	HEK293T	Kme3-E
Q8TCF1-K129-m1	95.9	TGETASKRWKGAKNSETAAK	7	TGETASkRWKGAK	m1	1	0	0	Q8TCF1	AN1-type zinc finger protein 1 OS=Homo sapiens OX=9606 GN=ZFAND1 PE=1 SV=1	129	HEK293T	Kme3-E
Q8WWZ7-K1312-m1	93.8	KDFLLSRKVKKVATK	10	LLSRKVkKVATKY	m1	1	0	0	Q8WWZ7	ATP-binding cassette sub-family A member 5 OS=Homo sapiens OX=9606 GN=ABCA5 PE=2 SV=2	1312	HEK293T	Kme3-E
A6NNP5-K138-m1	100	YYALKLEQESKAYQKINNERR	11	KLEQESkAYQKIN	m1	4	0	0	A6NNP5	Coiled-coil domain-containing protein 169 OS=Homo sapiens OX=9606 GN=CCDC169 PE=2 SV=4	138	HEK293T	Kme3-E
O60673-K2235-m1	93.2	LPEAPGLSPLSTEPKTQKLSNKKGSNTDTLR	23	QKLSNKkGSNTDT	m1	1	0	0	O60673	DNA polymerase zeta catalytic subunit OS=Homo sapiens OX=9606 GN=REV3L PE=1 SV=2	2235	HEK293T	Kme3-E
Q9UHD8-K338-m1	99.1	SKISRKSVQPTSEERIPKTIEIK	18	SEERIPkTIEIKS	m1	1	0	0	Q9UHD8	Septin-9 OS=Homo sapiens OX=9606 GN=SEPTIN9 PE=1 SV=2	338	HEK293T	Kme3-E
O43660-K187-m1	98.5	NSALMAKKAPTMPKPQWHPPWK	14	KAPTMPkPQWHPP	m1	1	0	0	O43660	Pleiotropic regulator 1 OS=Homo sapiens OX=9606 GN=PLRG1 PE=1 SV=1	187	HEK293T	Kme3-E
Q9BWT1-K87-m1	99.9	VAMKFPARSTRGATNK	16	TRGATNkKAESRQ	m1	2	0	0	Q9BWT1	Cell division cycle-associated protein 7 OS=Homo sapiens OX=9606 GN=CDCA7 PE=1 SV=1	87	HEK293T	Kme3-E
O95995-K380-m1	99.9	TGFKNLVLERKLQALSAAVEK	21	LSAAVEkKEVQFN	m1	2	0	2	O95995	Dynein regulatory complex subunit 4 OS=Homo sapiens OX=9606 GN=GAS8 PE=1 SV=1	380	HEK293T	Kme3-E
O95744-K225-m1	98.1	KTPYPHPRGTTVSVKQLFSTLPVR	15	GTTVSVkQLFSTL	m1	4	0	0	O95744	Putative postmeiotic segregation increased 2-like protein 2 OS=Homo sapiens OX=9606 GN=PMS2P2 PE=5 SV=1	225	HEK293T	Kme3-E
Q5VWX1-K98-m1	100	LQEETGAKMSILGKGSMRDKAK	8	QEETGAkMSILGK	m1	1	0	0	Q5VWX1	KH domain-containing, RNA-binding, signal transduction-associated protein 2 OS=Homo sapiens OX=9606 GN=KHDRBS2 PE=1 SV=1	98	HEK293T	Kme3-E
Q9C0D2-K2276-m1	100	KESMGFEELSKRGVVTMLQSQGLIEDNK	1	HQLESRkESMGFE	m1	1	0	0	Q9C0D2	Centrosomal protein of 295 kDa OS=Homo sapiens OX=9606 GN=CEP295 PE=1 SV=4	2276	HEK293T	Kme3-E
Q9C0D2-K2303-m1	99.9	KESMGFEELSKRGVVTMLQSQGLIEDNK	28	GLIEDNkNETCRV	m1	1	0	0	Q9C0D2	Centrosomal protein of 295 kDa OS=Homo sapiens OX=9606 GN=CEP295 PE=1 SV=4	2303	HEK293T	Kme3-E
Q96A49-K71-m1	99.6	KITESVAETAQTIKKSVEEGK	1	ASAATKkITESVA	m1	3	0	0	Q96A49	Synapse-associated protein 1 OS=Homo sapiens OX=9606 GN=SYAP1 PE=1 SV=1	71	HEK293T	Kme3-E
Q5T4S7-K1079-m1	96.9	QGMKAEHASSLLELASTTKCSSVK	19	ELASTTkCSSVKY	m1	1	0	0	Q5T4S7	E3 ubiquitin-protein ligase UBR4 OS=Homo sapiens OX=9606 GN=UBR4 PE=1 SV=1	1079	HEK293T	Kme3-E
Q8NB91-K68-m1	93.6	GTKVFVQKSTGFFTIKEENSHLK	16	TGFFTIkEENSHL	m1	2	0	0	Q8NB91	Fanconi anemia group B protein OS=Homo sapiens OX=9606 GN=FANCB PE=1 SV=1	68	HEK293T	Kme3-E
Q93050-K301-m1	97.2	VRKMKAIYHTLNLCNIDVTQK	5	IKVRKMkAIYHTL	m1	6	0	0	Q93050	V-type proton ATPase 116 kDa subunit a isoform 1 OS=Homo sapiens OX=9606 GN=ATP6V0A1 PE=1 SV=3	301	HEK293T	Kme3-E
Q13535-K446-m1	100	RRLSSSLNPSKRAPKQTEEIK	15	PSKRAPkQTEEIK	m1	1	0	0	Q13535	Serine/threonine-protein kinase ATR OS=Homo sapiens OX=9606 GN=ATR PE=1 SV=3	446	HEK293T	Kme3-E
Q86TM3-K563-m1	97.8	TGKTGTSVTLITQRDSKMAGELIK	3	YIGRTGkTGTSVT	m1	2	0	0	Q86TM3	Probable ATP-dependent RNA helicase DDX53 OS=Homo sapiens OX=9606 GN=DDX53 PE=1 SV=3	563	HEK293T	Kme3-E
Q14258-K273-m1	100	KIKEEEKRVNSKFDTIYQILLK	12	EKRVNSkFDTIYQ	m1	1	0	0	Q14258	E3 ubiquitin/ISG15 ligase TRIM25 OS=Homo sapiens OX=9606 GN=TRIM25 PE=1 SV=2	273	HEK293T	Kme3-E
Q86UP2-K950-m1	99.5	ENELKRLEAMLKER	12	RLEAMLkERESDL	m1	1	0	0	Q86UP2	Kinectin OS=Homo sapiens OX=9606 GN=KTN1 PE=1 SV=1	950	HEK293T	Kme3-E
Q86UP2-K1285-m1	100	VAGDLHKAQQSLELIQSKIVK	7	VAGDLHkAQQSLE	m1	2	0	0	Q86UP2	Kinectin OS=Homo sapiens OX=9606 GN=KTN1 PE=1 SV=1	1285	HEK293T	Kme3-E
Q86UP2-K1296-m1	99.9	VAGDLHKAQQSLELIQSKIVK	18	LELIQSkIVKAAG	m1	2	0	0	Q86UP2	Kinectin OS=Homo sapiens OX=9606 GN=KTN1 PE=1 SV=1	1296	HEK293T	Kme3-E
Q86UP2-K1299-m1	99.9	VAGDLHKAQQSLELIQSKIVK	21	IQSKIVkAAGDTT	m1	2	0	0	Q86UP2	Kinectin OS=Homo sapiens OX=9606 GN=KTN1 PE=1 SV=1	1299	HEK293T	Kme3-E
Q13428-K393-m1	99.8	ESPRKGAAPAPPGKTGPAVAK	14	APAPPGkTGPAVA	m1	1	0	0	Q13428	Treacle protein OS=Homo sapiens OX=9606 GN=TCOF1 PE=1 SV=3	393	HEK293T	Kme3-E
P25685-K209-m1	100	ILTIEVK	7	ILTIEVkKGWKEG	m1	1	0	2	P25685	DnaJ homolog subfamily B member 1 OS=Homo sapiens OX=9606 GN=DNAJB1 PE=1 SV=4	209	HEK293T	Kme3-E
Q05639-K55-m2	100	GSFKYAWVLDK	4	MGKGSFkYAWVLD	m2	1	0	1	Q05639	Elongation factor 1-alpha 2 OS=Homo sapiens OX=9606 GN=EEF1A2 PE=1 SV=1	55	HEK293T	Kme3-E
Q05639-K165-m2	100	MDSTEPAYSEKR	11	EPAYSEkRYDEIV	m2	4	0	3	Q05639	Elongation factor 1-alpha 2 OS=Homo sapiens OX=9606 GN=EEF1A2 PE=1 SV=1	165	HEK293T	Kme3-E
Q05639-K154-m2	97.9	NGQTREHALLAYTLGVKQLIVGVNKMDSTEPAYSEKR	25	LIVGVNkMDSTEP	m2	1	0	1	Q05639	Elongation factor 1-alpha 2 OS=Homo sapiens OX=9606 GN=EEF1A2 PE=1 SV=1	154	HEK293T	Kme3-E
Q05639-K318-m2	100	NVSVKDIR	5	VKNVSVkDIRRGN	m2	3	0	0	Q05639	Elongation factor 1-alpha 2 OS=Homo sapiens OX=9606 GN=EEF1A2 PE=1 SV=1	318	HEK293T	Kme3-E
Q8IWJ2-K947-m2	100	NDPLSSVKELEEKIENLEKECK	8	DPLSSVkELEEKI	m2	2	0	0	Q8IWJ2	GRIP and coiled-coil domain-containing protein 2 OS=Homo sapiens OX=9606 GN=GCC2 PE=1 SV=4	947	HEK293T	Kme3-E
Q8IWJ2-K952-m2	100	NDPLSSVKELEEKIENLEKECK	13	VKELEEkIENLEK	m2	2	0	0	Q8IWJ2	GRIP and coiled-coil domain-containing protein 2 OS=Homo sapiens OX=9606 GN=GCC2 PE=1 SV=4	952	HEK293T	Kme3-E
A4FU01-K701-m2	100	WTPRISPEDHSKKRDPHTILNPTEIAGILK	30	EIAGILkGRAEGD	m2	2	0	0	A4FU01	Myotubularin-related protein 11 OS=Homo sapiens OX=9606 GN=MTMR11 PE=2 SV=2	701	HEK293T	Kme3-E
P11908-K243-m2	100	LLSAGATKVYAILTHGIFSGPAISR	8	LSAGATkVYAILT	m2	1	0	0	P11908	Ribose-phosphate pyrophosphokinase 2 OS=Homo sapiens OX=9606 GN=PRPS2 PE=1 SV=2	243	HEK293T	Kme3-E
P43358-K142-m2	99.7	VIKNYKRCFPVIFGKASESLK	3	MLERVIkNYKRCF	m2	1	0	0	P43358	Melanoma-associated antigen 4 OS=Homo sapiens OX=9606 GN=MAGEA4 PE=1 SV=2	142	HEK293T	Kme3-E
O95997-K21-m2	100	VVAKDGLKLGSGPSIK	4	GTRVVAkDGLKLG	m2	2	0	0	O95997	Securin OS=Homo sapiens OX=9606 GN=PTTG1 PE=1 SV=1	21	HEK293T	Kme3-E
O95997-K25-m2	99.4	VVAKDGLKLGSGPSIK	8	VAKDGLkLGSGPS	m2	1	0	1	O95997	Securin OS=Homo sapiens OX=9606 GN=PTTG1 PE=1 SV=1	25	HEK293T	Kme3-E
Q9BX26-K712-m2	100	YSGQKNTENAKQSDWPVESETTFK	11	KNTENAkQSDWPV	m2	1	0	0	Q9BX26	Synaptonemal complex protein 2 OS=Homo sapiens OX=9606 GN=SYCP2 PE=2 SV=2	712	HEK293T	Kme3-E
P12544-K123-m2	99.5	LLQLMEKAK	7	LLQLMEkAKINKY	m2	1	0	0	P12544	Granzyme A OS=Homo sapiens OX=9606 GN=GZMA PE=1 SV=2	123	HEK293T	Kme3-E
P12755-K561-m2	100	EKFLHEVVKMR	2	TKEAKEkFLHEVV	m2	1	0	0	P12755	Ski oncogene OS=Homo sapiens OX=9606 GN=SKI PE=1 SV=1	561	HEK293T	Kme3-E
Q6Q759-K290-m2	100	KENAIKELK	6	KKENAIkELKTFW	m2	5	0	0	Q6Q759	Sperm-associated antigen 17 OS=Homo sapiens OX=9606 GN=SPAG17 PE=2 SV=1	290	HEK293T	Kme3-E
A6QL64-K1119-m2	92.1	KDGEKSRTVSSPKQPALKAICDK	5	EKKDGEkSRTVSS	m2	1	0	0	A6QL64	Ankyrin repeat domain-containing protein 36A OS=Homo sapiens OX=9606 GN=ANKRD36 PE=2 SV=3	1119	HEK293T	Kme3-E
Q8IUD2-K387-m2	99.9	FENAPDSAKTKALQTVIEMKDSK	20	QTVIEMkDSKISS	m2	3	0	0	Q8IUD2	ELKS/Rab6-interacting/CAST family member 1 OS=Homo sapiens OX=9606 GN=ERC1 PE=1 SV=1	387	HEK293T	Kme3-E
P17031-K133-m2	100	GKSLTQNSAPSRSYLRKNPDK	2	LYNTRGkSLTQNS	m2	1	0	0	P17031	Zinc finger protein 26 OS=Homo sapiens OX=9606 GN=ZNF26 PE=1 SV=3	133	HEK293T	Kme3-E
Q8N9M1-K349-m2	96.2	RLALSSRSGLERKPESLSKVSIIK	19	KPESLSkVSIIKR	m2	2	0	0	Q8N9M1	Uncharacterized protein C19orf47 OS=Homo sapiens OX=9606 GN=C19orf47 PE=1 SV=1	349	HEK293T	Kme3-E
Q5CZC0-K2857-m2	95	ENEKCKLLMIAENVLTEISIK	6	KENEKCkLLMIAE	m2	4	0	0	Q5CZC0	Fibrous sheath-interacting protein 2 OS=Homo sapiens OX=9606 GN=FSIP2 PE=2 SV=4	2857	HEK293T	Kme3-E
Q5CZC0-K2708-m2	100	SKTAIGLSHIMSAGDAKNLLDTK	2	LKDSRSkTAIGLS	m2	3	0	0	Q5CZC0	Fibrous sheath-interacting protein 2 OS=Homo sapiens OX=9606 GN=FSIP2 PE=2 SV=4	2708	HEK293T	Kme3-E
Q5CZC0-K2723-m2	100	SKTAIGLSHIMSAGDAKNLLDTK	17	MSAGDAkNLLDTK	m2	3	0	0	Q5CZC0	Fibrous sheath-interacting protein 2 OS=Homo sapiens OX=9606 GN=FSIP2 PE=2 SV=4	2723	HEK293T	Kme3-E
Q9UNP9-K134-m2	99.8	AETQEGEPIAKKARSNPQVYMDIK	11	EGEPIAkKARSNP	m2	1	0	0	Q9UNP9	Peptidyl-prolyl cis-trans isomerase E OS=Homo sapiens OX=9606 GN=PPIE PE=1 SV=1	134	HEK293T	Kme3-E
Q9Y490-K1541-m2	99.9	QFVQSAKEVANSTANLVKTIK	18	STANLVkTIKALD	m2	1	0	0	Q9Y490	Talin-1 OS=Homo sapiens OX=9606 GN=TLN1 PE=1 SV=3	1541	HEK293T	Kme3-E
O00472-K333-m2	95.2	DAVSSPQKRLLDSEFIDPLMNK	22	IDPLMNkKARISH	m2	1	0	0	O00472	RNA polymerase II elongation factor ELL2 OS=Homo sapiens OX=9606 GN=ELL2 PE=1 SV=2	333	HEK293T	Kme3-E
P36578-K234-m2	100	AFRNIPGITLLNVSKLNILK	15	TLLNVSkLNILKL	m2	1	0	3	P36578	60S ribosomal protein L4 OS=Homo sapiens OX=9606 GN=RPL4 PE=1 SV=5	234	HEK293T	Kme3-E
P35249-K232-m2	99.4	KENVKISDEGIAYLVKVSEGDLR	16	GIAYLVkVSEGDL	m2	1	0	0	P35249	Replication factor C subunit 4 OS=Homo sapiens OX=9606 GN=RFC4 PE=1 SV=2	232	HEK293T	Kme3-E
P35749-K189-m2	94.7	TENTKKVIQYLAVVASSHKGK	5	GKTENTkKVIQYL	m2	1	0	0	P35749	Myosin-11 OS=Homo sapiens OX=9606 GN=MYH11 PE=1 SV=3	189	HEK293T	Kme3-E
P35749-K203-m2	94.7	TENTKKVIQYLAVVASSHKGK	19	VVASSHkGKKDTS	m2	1	0	0	P35749	Myosin-11 OS=Homo sapiens OX=9606 GN=MYH11 PE=1 SV=3	203	HEK293T	Kme3-E
O95841-K69-m2	100	ITGPICVNTKGQDASTIKDMITR	10	PICVNTkGQDAST	m2	1	0	0	O95841	Angiopoietin-related protein 1 OS=Homo sapiens OX=9606 GN=ANGPTL1 PE=2 SV=1	69	HEK293T	Kme3-E
O95841-K77-m2	99.9	ITGPICVNTKGQDASTIKDMITR	18	QDASTIkDMITRM	m2	1	0	0	O95841	Angiopoietin-related protein 1 OS=Homo sapiens OX=9606 GN=ANGPTL1 PE=2 SV=1	77	HEK293T	Kme3-E
P05141-K52-m2	100	QYKGIIDCVVR	3	TADKQYkGIIDCV	m2	1	0	2	P05141	ADP/ATP translocase 2 OS=Homo sapiens OX=9606 GN=SLC25A5 PE=1 SV=7	52	HEK293T	Kme3-E
P08238-K568-m2	100	LMKEILDKKVEK	3	NLCKLMkEILDKK	m2	2	0	0	P08238	Heat shock protein HSP 90-beta OS=Homo sapiens OX=9606 GN=HSP90AB1 PE=1 SV=4	568	HEK293T	Kme3-E
P20929-K1959-m2	95.2	NKKAMEIISEKKYRQHPDTLK	12	EIISEKkYRQHPD	m2	1	0	0	P20929	Nebulin OS=Homo sapiens OX=9606 GN=NEB PE=1 SV=5	1959	HEK293T	Kme3-E
Q86XA9-K594-m2	98.9	VLLLWKCVFPASPKDLETEK	20	KDLETEkSRGDSF	m2	2	0	0	Q86XA9	HEAT repeat-containing protein 5A OS=Homo sapiens OX=9606 GN=HEATR5A PE=1 SV=2	594	HEK293T	Kme3-E
Q9BW30-K85-m2	100	VINYEEFKKALEELATK	17	LEELATkRFKGKS	m2	2	0	0	Q9BW30	Tubulin polymerization-promoting protein family member 3 OS=Homo sapiens OX=9606 GN=TPPP3 PE=1 SV=1	85	HEK293T	Kme3-E
Q9H2G2-K1019-m2	99.5	AREAAIWELEERHLQEK	17	ERHLQEkHQLLKQ	m2	1	0	0	Q9H2G2	STE20-like serine/threonine-protein kinase OS=Homo sapiens OX=9606 GN=SLK PE=1 SV=1	1019	HEK293T	Kme3-E
Q5VST9-K7419-m2	98.1	ERVKASVEHISRILK	4	GLRERVkASVEHI	m2	2	0	0	Q5VST9	Obscurin OS=Homo sapiens OX=9606 GN=OBSCN PE=1 SV=3	7419	HEK293T	Kme3-E
Q09666-K4111-m2	94.4	ADIDVSGPKVDIDTPDIDIHGPEGK	25	IHGPEGkLKGPKF	m2	1	0	0	Q09666	Neuroblast differentiation-associated protein AHNAK OS=Homo sapiens OX=9606 GN=AHNAK PE=1 SV=2	4111	HEK293T	Kme3-E
P46013-K600-m2	100	SCKTAPASSSK	3	QRRRSCkTAPASS	m2	1	0	0	P46013	Proliferation marker protein Ki-67 OS=Homo sapiens OX=9606 GN=MKI67 PE=1 SV=2	600	HEK293T	Kme3-E
Q96JI7-K2192-m2	100	KLDPSGTLKTALLDYIK	1	EVLMRKkLDPSGT	m2	2	0	0	Q96JI7	Spatacsin OS=Homo sapiens OX=9606 GN=SPG11 PE=1 SV=3	2192	HEK293T	Kme3-E
O00139-K391-m2	96.6	LRVLEDGKQQVQVVGLQEREVK	8	RVLEDGkQQVQVV	m2	1	0	0	O00139	Kinesin-like protein KIF2A OS=Homo sapiens OX=9606 GN=KIF2A PE=1 SV=3	391	HEK293T	Kme3-E
Q16695-K80-m2	100	EIAQDFKTDLR	7	EIAQDFkTDLRFQ	m2	1	0	0	Q16695	Histone H3.1t OS=Homo sapiens OX=9606 GN=HIST3H3 PE=1 SV=3	80	HEK293T	Kme3-E
Q16695-K28-m2	100	KSAPATGGVKKPHR	1	ATKVARkSAPATG	m2	10	0	3	Q16695	Histone H3.1t OS=Homo sapiens OX=9606 GN=HIST3H3 PE=1 SV=3	28	HEK293T	Kme3-E
P68104-K165-m2	100	EHALLAYTLGVKQLIVGVNKMDSTEPPYSQKR	31	EPPYSQkRYEEIV	m2	16	0	3	P68104	Elongation factor 1-alpha 1 OS=Homo sapiens OX=9606 GN=EEF1A1 PE=1 SV=1	165	HEK293T	Kme3-E
P68104-K55-m2	100	GSFKYAWVLDK	4	MGKGSFkYAWVLD	m2	1	0	1	P68104	Elongation factor 1-alpha 1 OS=Homo sapiens OX=9606 GN=EEF1A1 PE=1 SV=1	55	HEK293T	Kme3-E
P68104-K318-m2	100	NVSVKDVR	5	VKNVSVkDVRRGN	m2	4	0	0	P68104	Elongation factor 1-alpha 1 OS=Homo sapiens OX=9606 GN=EEF1A1 PE=1 SV=1	318	HEK293T	Kme3-E
P68104-K273-m2	100	VETGVLKPGMVVTFAPVNVTTEVK	7	VETGVLkPGMVVT	m2	1	0	9	P68104	Elongation factor 1-alpha 1 OS=Homo sapiens OX=9606 GN=EEF1A1 PE=1 SV=1	273	HEK293T	Kme3-E
Q8IY50-K3-m2	94.2	MKKHSARVAPLSACNSPVLTLTK	3	MKkHSARVA	m2	3	0	0	Q8IY50	Putative thiamine transporter SLC35F3 OS=Homo sapiens OX=9606 GN=SLC35F3 PE=2 SV=2	3	HEK293T	Kme3-E
Q5JTD0-K150-m2	100	KTLDWEIVELTNK	13	IVELTNkLLDAKN	m2	1	0	0	Q5JTD0	Tight junction-associated protein 1 OS=Homo sapiens OX=9606 GN=TJAP1 PE=1 SV=1	150	HEK293T	Kme3-E
O00203-K90-m2	100	NVASKNIEIK	5	VKNVASkNIEIKK	m2	1	0	0	O00203	AP-3 complex subunit beta-1 OS=Homo sapiens OX=9606 GN=AP3B1 PE=1 SV=3	90	HEK293T	Kme3-E
P12036-K559-m2	95.4	SPAEVKSPEKAKSPAKEEAKSPPEAK	20	PAKEEAkSPPEAK	m2	1	0	0	P12036	Neurofilament heavy polypeptide OS=Homo sapiens OX=9606 GN=NEFH PE=1 SV=4	559	HEK293T	Kme3-E
Q9Y5W5-K111-m2	100	SLDKGIMADPTVNVPLLGTVPHK	4	SLRSLDkGIMADP	m2	1	0	0	Q9Y5W5	Wnt inhibitory factor 1 OS=Homo sapiens OX=9606 GN=WIF1 PE=1 SV=3	111	HEK293T	Kme3-E
P38117-K200-m2	99.3	YATLPNIMKAK	9	TLPNIMkAKKKKI	m2	3	0	0	P38117	Electron transfer flavoprotein subunit beta OS=Homo sapiens OX=9606 GN=ETFB PE=1 SV=3	200	HEK293T	Kme3-E
P0DMV9-K561-m2	100	SAVEDEGLKGKISEADK	11	DEGLKGkISEADK	m2	5	0	3	P0DMV9	Heat shock 70 kDa protein 1B OS=Homo sapiens OX=9606 GN=HSPA1B PE=1 SV=1	561	HEK293T	Kme3-E
Q8WXH0-K676-m2	99.8	KLVSKTQLEMNLPLMIK	17	NLPLMIkKQDQPT	m2	1	0	0	Q8WXH0	Nesprin-2 OS=Homo sapiens OX=9606 GN=SYNE2 PE=1 SV=3	676	HEK293T	Kme3-E
Q96M83-K1106-m2	98.4	GVNGKDIIKHLINIQSK	9	NGKDIIkHLINIQ	m2	1	0	0	Q96M83	Coiled-coil domain-containing protein 7 OS=Homo sapiens OX=9606 GN=CCDC7 PE=2 SV=3	1106	HEK293T	Kme3-E
Q9H0U6-K100-m2	96.9	VIRTQHHVEALVEHQNGKVVVSASTREWAIK	18	VEHQNGkVVVSAS	m2	1	0	0	Q9H0U6	39S ribosomal protein L18, mitochondrial OS=Homo sapiens OX=9606 GN=MRPL18 PE=1 SV=1	100	HEK293T	Kme3-E
Q86UF4-K217-m2	98.8	SKDVALKPDGNTGK	7	SKDVALkPDGNTG	m2	1	0	0	Q86UF4	Coiled-coil domain-containing protein 190 OS=Homo sapiens OX=9606 GN=CCDC190 PE=2 SV=2	217	HEK293T	Kme3-E
Q14684-K676-m2	98.8	AKSSTATHPPGPAVQLNKTPSSSKK	18	PAVQLNkTPSSSK	m2	3	0	3	Q14684	Ribosomal RNA processing protein 1 homolog B OS=Homo sapiens OX=9606 GN=RRP1B PE=1 SV=3	676	HEK293T	Kme3-E
Q14684-K682-m2	99.4	AKSSTATHPPGPAVQLNKTPSSSKK	24	KTPSSSkKVTFGL	m2	3	0	3	Q14684	Ribosomal RNA processing protein 1 homolog B OS=Homo sapiens OX=9606 GN=RRP1B PE=1 SV=3	682	HEK293T	Kme3-E
Q03001-K3551-m2	100	LKSFSDWVSEKSKSVKDIEIVNVQDSEYVK	30	QDSEYVkKRLEFL	m2	3	0	2	Q03001	Dystonin OS=Homo sapiens OX=9606 GN=DST PE=1 SV=4	3551	HEK293T	Kme3-E
Q03188-K784-m2	99.3	KAKENIGKVNK	3	SSKRKAkENIGKV	m2	2	0	0	Q03188	Centromere protein C OS=Homo sapiens OX=9606 GN=CENPC PE=1 SV=2	784	HEK293T	Kme3-E
Q9BY66-K257-m2	93.7	KLQIYGPGPKMMGLGLMAKDKDK	23	MAKDKDkTVHKKV	m2	1	0	0	Q9BY66	Lysine-specific demethylase 5D OS=Homo sapiens OX=9606 GN=KDM5D PE=1 SV=2	257	HEK293T	Kme3-E
P50570-K577-m2	98.7	YMLPLDNLKIRDVEKGFMSNK	15	KIRDVEkGFMSNK	m2	1	0	0	P50570	Dynamin-2 OS=Homo sapiens OX=9606 GN=DNM2 PE=1 SV=2	577	HEK293T	Kme3-E
Q86WG5-K1819-m2	100	AFFDLKTSK	6	KAFFDLkTSKRVY	m2	1	0	0	Q86WG5	Myotubularin-related protein 13 OS=Homo sapiens OX=9606 GN=SBF2 PE=1 SV=1	1819	HEK293T	Kme3-E
Q969S3-K467-m2	100	WMLKTGMKNNATK	13	MKNNATkQMHFRV	m2	1	0	0	Q969S3	Zinc finger protein 622 OS=Homo sapiens OX=9606 GN=ZNF622 PE=1 SV=1	467	HEK293T	Kme3-E
Q9H845-K600-m2	100	KVSQQILEKR	1	LDEQIKkVSQQIL	m2	2	0	0	Q9H845	Complex I assembly factor ACAD9, mitochondrial OS=Homo sapiens OX=9606 GN=ACAD9 PE=1 SV=1	600	HEK293T	Kme3-E
Q8NDF8-K210-m2	100	VADEDSVKVLDK	8	ADEDSVkVLDKAT	m2	2	0	0	Q8NDF8	Terminal nucleotidyltransferase 4B OS=Homo sapiens OX=9606 GN=TENT4B PE=1 SV=2	210	HEK293T	Kme3-E
Q5TFE4-K364-m2	93.8	KGKYEGPKAKPLNTSSK	8	GKYEGPkAKPLNT	m2	1	0	0	Q5TFE4	5'-nucleotidase domain-containing protein 1 OS=Homo sapiens OX=9606 GN=NT5DC1 PE=1 SV=1	364	HEK293T	Kme3-E
P30939-K273-m2	97	SLRSEFKHEKSWRR	7	SLRSEFkHEKSWR	m2	1	0	1	P30939	5-hydroxytryptamine receptor 1F OS=Homo sapiens OX=9606 GN=HTR1F PE=2 SV=1	273	HEK293T	Kme3-E
P54132-K339-m2	91.8	KEDVLSTSKDLLSKPEK	9	DVLSTSkDLLSKP	m2	1	0	0	P54132	Bloom syndrome protein OS=Homo sapiens OX=9606 GN=BLM PE=1 SV=1	339	HEK293T	Kme3-E
P54132-K331-m2	90.3	KEDVLSTSKDLLSKPEK	1	LDTSDRkEDVLST	m2	1	0	0	P54132	Bloom syndrome protein OS=Homo sapiens OX=9606 GN=BLM PE=1 SV=1	331	HEK293T	Kme3-E
Q969Z0-K494-m2	99.9	VTPLQKELQETLKGLLGSADK	6	KVTPLQkELQETL	m2	1	0	0	Q969Z0	FAST kinase domain-containing protein 4 OS=Homo sapiens OX=9606 GN=TBRG4 PE=1 SV=1	494	HEK293T	Kme3-E
Q15835-K230-m2	95.6	KGYQGAMVEKKILMKVHSR	1	KRLKKRkGYQGAM	m2	5	0	2	Q15835	Rhodopsin kinase GRK1 OS=Homo sapiens OX=9606 GN=GRK1 PE=1 SV=1	230	HEK293T	Kme3-E
Q8WWL7-K358-m2	96.1	SLALQKTNFKEDSLVK	10	LQKTNFkEDSLVK	m2	1	0	0	Q8WWL7	G2/mitotic-specific cyclin-B3 OS=Homo sapiens OX=9606 GN=CCNB3 PE=1 SV=2	358	HEK293T	Kme3-E
Q9H1D9-K268-m2	90.8	VEMTIIAAKEGTVGSVDGHMKLYR	21	SVDGHMkLYRAVN	m2	1	0	0	Q9H1D9	DNA-directed RNA polymerase III subunit RPC6 OS=Homo sapiens OX=9606 GN=POLR3F PE=1 SV=1	268	HEK293T	Kme3-E
Q5JWR5-K53-m2	97.8	VLQNNAKYQVVPKKLTIGK	7	VLQNNAkYQVVPK	m2	1	0	0	Q5JWR5	Protein dopey-1 OS=Homo sapiens OX=9606 GN=DOP1A PE=2 SV=1	53	HEK293T	Kme3-E
Q9UKN7-K81-m2	100	TVLKSTSK	4	KARTVLkSTSKLM	m2	1	0	0	Q9UKN7	Unconventional myosin-XV OS=Homo sapiens OX=9606 GN=MYO15A PE=1 SV=2	81	HEK293T	Kme3-E
Q8WWZ7-K1313-m2	91.8	KDFLLSRKVKKVATK	11	LSRKVKkVATKYI	m2	1	0	0	Q8WWZ7	ATP-binding cassette sub-family A member 5 OS=Homo sapiens OX=9606 GN=ABCA5 PE=2 SV=2	1313	HEK293T	Kme3-E
Q5JPF3-K923-m2	100	KDGEKSRTVSSEKPSGLK	13	RTVSSEkPSGLKA	m2	1	0	0	Q5JPF3	Ankyrin repeat domain-containing protein 36C OS=Homo sapiens OX=9606 GN=ANKRD36C PE=1 SV=3	923	HEK293T	Kme3-E
Q9BWT1-K75-m2	95.7	VAMKFPARSTRGATNK	4	PLRVAMkFPARST	m2	2	0	0	Q9BWT1	Cell division cycle-associated protein 7 OS=Homo sapiens OX=9606 GN=CDCA7 PE=1 SV=1	75	HEK293T	Kme3-E
Q9NRJ4-K1446-m2	91.5	SPRAAGELEEAKCRRASEKEDGR	12	GELEEAkCRRASE	m2	1	0	0	Q9NRJ4	Tubby-related protein 4 OS=Homo sapiens OX=9606 GN=TULP4 PE=1 SV=2	1446	HEK293T	Kme3-E
O43424-K870-m2	97.6	KGSRVPSKEDDKEIDLEHLHR	12	PSKEDDkEIDLEH	m2	1	0	0	O43424	Glutamate receptor ionotropic, delta-2 OS=Homo sapiens OX=9606 GN=GRID2 PE=1 SV=2	870	HEK293T	Kme3-E
Q7Z5Q5-K777-m2	100	QAVNFVVQGSAADLCK	16	SAADLCkLAMIHV	m2	1	0	0	Q7Z5Q5	DNA polymerase nu OS=Homo sapiens OX=9606 GN=POLN PE=1 SV=2	777	HEK293T	Kme3-E
Q9NTX9-K180-m2	99.5	VGGLLGKYIDR	7	VGGLLGkYIDRLI	m2	1	0	0	Q9NTX9	Protein FAM217B OS=Homo sapiens OX=9606 GN=FAM217B PE=2 SV=1	180	HEK293T	Kme3-E
Q9GZL7-K144-m2	100	SIMTIVGHTDVVKDVAWVK	13	GHTDVVkDVAWVK	m2	1	0	0	Q9GZL7	Ribosome biogenesis protein WDR12 OS=Homo sapiens OX=9606 GN=WDR12 PE=1 SV=2	144	HEK293T	Kme3-E
Q8IXT2-K126-m2	100	GEASPKAPNHFRKGTTQPQVPSGK	24	PQVPSGkENIAPQ	m2	1	0	0	Q8IXT2	Doublesex- and mab-3-related transcription factor C2 OS=Homo sapiens OX=9606 GN=DMRTC2 PE=2 SV=2	126	HEK293T	Kme3-E
Q9Y376-K252-m2	97.6	YISKPENLKLMMNLLRDKSR	4	MTKYISkPENLKL	m2	2	0	0	Q9Y376	Calcium-binding protein 39 OS=Homo sapiens OX=9606 GN=CAB39 PE=1 SV=1	252	HEK293T	Kme3-E
O75886-K137-m2	99.8	SMKEEGITFPPAGSQTVSAAAKNGTSSNKNK	3	ATIKSMkEEGITF	m2	2	0	0	O75886	Signal transducing adapter molecule 2 OS=Homo sapiens OX=9606 GN=STAM2 PE=1 SV=1	137	HEK293T	Kme3-E
O94761-K361-m2	100	LARHDRGNYVRLNMKQKHYVR	17	RLNMKQkHYVRGR	m2	1	0	0	O94761	ATP-dependent DNA helicase Q4 OS=Homo sapiens OX=9606 GN=RECQL4 PE=1 SV=2	361	HEK293T	Kme3-E
Q96HH9-K174-m2	98.8	ISIPAFSVTLIKK	12	FSVTLIkKTKTAL	m2	2	0	0	Q96HH9	GRAM domain-containing protein 2B OS=Homo sapiens OX=9606 GN=GRAMD2B PE=1 SV=1	174	HEK293T	Kme3-E
P51116-K217-m2	100	NEEATKHLETSK	6	RNEEATkHLETSK	m2	1	0	0	P51116	Fragile X mental retardation syndrome-related protein 2 OS=Homo sapiens OX=9606 GN=FXR2 PE=1 SV=2	217	HEK293T	Kme3-E
P09622-K300-m2	100	VTGATKKSDGKIDVSIEAASGGK	23	EAASGGkAEVITC	m2	2	0	0	P09622	Dihydrolipoyl dehydrogenase, mitochondrial OS=Homo sapiens OX=9606 GN=DLD PE=1 SV=2	300	HEK293T	Kme3-E
Q13061-K439-m2	93.6	QVKAKTERAKEEIGAVSIKK	19	IGAVSIkKAVPGK	m2	3	0	2	Q13061	Triadin OS=Homo sapiens OX=9606 GN=TRDN PE=1 SV=4	439	HEK293T	Kme3-E
Q9UPU5-K403-m2	99.2	LDILLRMLKSPHFSAKMNSLKEVTK	16	SPHFSAkMNSLKE	m2	1	0	0	Q9UPU5	Ubiquitin carboxyl-terminal hydrolase 24 OS=Homo sapiens OX=9606 GN=USP24 PE=1 SV=3	403	HEK293T	Kme3-E
Q00613-K162-m2	100	LLAMKHENEALWREVASLRQK	5	SKLLAMkHENEAL	m2	1	0	0	Q00613	Heat shock factor protein 1 OS=Homo sapiens OX=9606 GN=HSF1 PE=1 SV=1	162	HEK293T	Kme3-E
Q5JYT7-K244-m2	100	TYGSKYPGLIK	5	GRTYGSkYPGLIK	m2	1	0	0	Q5JYT7	Uncharacterized protein KIAA1755 OS=Homo sapiens OX=9606 GN=KIAA1755 PE=2 SV=2	244	HEK293T	Kme3-E
Q05639-K165-m3	98.4	NGQTREHALLAYTLGVKQLIVGVNKMDSTEPAYSEKR	36	EPAYSEkRYDEIV	m3	2	0	0	Q05639	Elongation factor 1-alpha 2 OS=Homo sapiens OX=9606 GN=EEF1A2 PE=1 SV=1	165	HEK293T	Kme3-E
Q9Y6D5-K833-m3	100	ETKELTIATKSTK	3	IAMKETkELTIAT	m3	2	0	0	Q9Y6D5	Brefeldin A-inhibited guanine nucleotide-exchange protein 2 OS=Homo sapiens OX=9606 GN=ARFGEF2 PE=1 SV=3	833	HEK293T	Kme3-E
Q9Y6D5-K840-m3	100	ETKELTIATKSTK	10	ELTIATkSTKQNV	m3	2	0	0	Q9Y6D5	Brefeldin A-inhibited guanine nucleotide-exchange protein 2 OS=Homo sapiens OX=9606 GN=ARFGEF2 PE=1 SV=3	840	HEK293T	Kme3-E
O94868-K28-m3	91.7	MQPPPRKVKVTQELKNIQVEQMTKLQAK	28	MTKLQAkHQAECD	m3	2	0	0	O94868	F-BAR and double SH3 domains protein 2 OS=Homo sapiens OX=9606 GN=FCHSD2 PE=1 SV=3	28	HEK293T	Kme3-E
Q8IWJ2-K986-m3	97.6	KELDSSRKETQTVKEELESLR	8	ELDSSRkETQTVK	m3	1	0	0	Q8IWJ2	GRIP and coiled-coil domain-containing protein 2 OS=Homo sapiens OX=9606 GN=GCC2 PE=1 SV=4	986	HEK293T	Kme3-E
Q8IWJ2-K958-m3	95.1	NDPLSSVKELEEKIENLEKECK	19	KIENLEkECKEKE	m3	2	0	0	Q8IWJ2	GRIP and coiled-coil domain-containing protein 2 OS=Homo sapiens OX=9606 GN=GCC2 PE=1 SV=4	958	HEK293T	Kme3-E
P0C7M7-K552-m3	100	YPRKVEFVQELPKTITGKIKR	4	PYKYPRkVEFVQE	m3	1	0	0	P0C7M7	Acyl-coenzyme A synthetase ACSM4, mitochondrial OS=Homo sapiens OX=9606 GN=ACSM4 PE=2 SV=1	552	HEK293T	Kme3-E
P30050-K4-m3	100	MPPKFDPNEIK	4	MPPkFDPNEI	m3	1	0	2	P30050	60S ribosomal protein L12 OS=Homo sapiens OX=9606 GN=RPL12 PE=1 SV=1	4	HEK293T	Kme3-E
P30050-K11-m3	99.2	MPPKFDPNEIKVVYLRCTGGEVGATSALAPK	11	FDPNEIkVVYLRC	m3	2	0	0	P30050	60S ribosomal protein L12 OS=Homo sapiens OX=9606 GN=RPL12 PE=1 SV=1	11	HEK293T	Kme3-E
Q5SVQ8-K664-m3	97.4	DHLTVHYKSVHLGEKVWQKYK	21	KVWQKYkATFHQC	m3	2	0	0	Q5SVQ8	Zinc finger and BTB domain-containing protein 41 OS=Homo sapiens OX=9606 GN=ZBTB41 PE=1 SV=1	664	HEK293T	Kme3-E
Q92993-K498-m3	100	IDSKCLHFTPKDWSKR	4	LLRIDSkCLHFTP	m3	1	0	0	Q92993	Histone acetyltransferase KAT5 OS=Homo sapiens OX=9606 GN=KAT5 PE=1 SV=2	498	HEK293T	Kme3-E
Q92993-K505-m3	97.5	IDSKCLHFTPKDWSKR	11	CLHFTPkDWSKRG	m3	1	0	0	Q92993	Histone acetyltransferase KAT5 OS=Homo sapiens OX=9606 GN=KAT5 PE=1 SV=2	505	HEK293T	Kme3-E
Q8N6G2-K133-m3	93.6	IPASMKEVNKALSNQFISLTK	6	KIPASMkEVNKAL	m3	1	0	0	Q8N6G2	Testis-expressed protein 26 OS=Homo sapiens OX=9606 GN=TEX26 PE=2 SV=1	133	HEK293T	Kme3-E
A6NMZ7-K289-m3	96.3	VINSLSMGINKSEVLQHIQNLSPRTGK	11	LSMGINkSEVLQH	m3	1	0	0	A6NMZ7	Collagen alpha-6(VI) chain OS=Homo sapiens OX=9606 GN=COL6A6 PE=1 SV=2	289	HEK293T	Kme3-E
Q9NW75-K357-m3	92.5	LSRLHGMSSKNIKKSGGTPTSMVPIPGPVGNKR	13	MSSKNIkKSGGTP	m3	3	0	0	Q9NW75	G patch domain-containing protein 2 OS=Homo sapiens OX=9606 GN=GPATCH2 PE=1 SV=1	357	HEK293T	Kme3-E
P28827-K257-m3	96.9	FIASFNVVNTTKRDAGK	17	TKRDAGkYRCMIR	m3	2	0	0	P28827	Receptor-type tyrosine-protein phosphatase mu OS=Homo sapiens OX=9606 GN=PTPRM PE=1 SV=2	257	HEK293T	Kme3-E
P55199-K158-m3	98.3	SAIVIKAGGRYLGK	14	GGRYLGkKVQFRK	m3	1	0	0	P55199	RNA polymerase II elongation factor ELL OS=Homo sapiens OX=9606 GN=ELL PE=1 SV=1	158	HEK293T	Kme3-E
P50991-K55-m3	96.7	TSLGPKGMDKMIQDGKGDVTITNDGATILK	6	RTSLGPkGMDKMI	m3	1	0	0	P50991	T-complex protein 1 subunit delta OS=Homo sapiens OX=9606 GN=CCT4 PE=1 SV=4	55	HEK293T	Kme3-E
Q96Q06-K665-m3	99.9	GAVQTGLKTTQNIATGTKNTFGSGVTSAVNVAK	33	SAVNVAkGAAQTG	m3	5	0	4	Q96Q06	Perilipin-4 OS=Homo sapiens OX=9606 GN=PLIN4 PE=1 SV=2	665	HEK293T	Kme3-E
Q8WXF0-K194-m3	100	SIGKSQSSSPQKQTSSGTKSRSHGR	4	RSKSIGkSQSSSP	m3	1	0	0	Q8WXF0	Serine/arginine-rich splicing factor 12 OS=Homo sapiens OX=9606 GN=SRSF12 PE=2 SV=1	194	HEK293T	Kme3-E
P07900-K576-m3	100	IMKDILEKKVEK	3	NLCKIMkDILEKK	m3	2	0	0	P07900	Heat shock protein HSP 90-alpha OS=Homo sapiens OX=9606 GN=HSP90AA1 PE=1 SV=5	576	HEK293T	Kme3-E
Q9UPX0-K771-m3	100	KSLESPLSSGKVSPESIRTLR	1	SITHCRkSLESPL	m3	1	0	0	Q9UPX0	Protein turtle homolog B OS=Homo sapiens OX=9606 GN=IGSF9B PE=2 SV=2	771	HEK293T	Kme3-E
Q7L4E1-K387-m3	100	VGRQMVTGLMTKAEKSPK	12	VTGLMTkAEKSPK	m3	4	0	1	Q7L4E1	Mitoguardin 2 OS=Homo sapiens OX=9606 GN=MIGA2 PE=1 SV=1	387	HEK293T	Kme3-E
Q7L4E1-K390-m3	99.8	VGRQMVTGLMTKAEKSPK	15	LMTKAEkSPKGFL	m3	4	0	1	Q7L4E1	Mitoguardin 2 OS=Homo sapiens OX=9606 GN=MIGA2 PE=1 SV=1	390	HEK293T	Kme3-E
P26358-K43-m3	99	RLKDLERDSLTEKECVK	17	TEKECVkEKLNLL	m3	2	0	0	P26358	DNA (cytosine-5)-methyltransferase 1 OS=Homo sapiens OX=9606 GN=DNMT1 PE=1 SV=2	43	HEK293T	Kme3-E
Q86Y46-K328-m3	98.3	KSKAEAEALYQTKFQELQLAAGR	13	EALYQTkFQELQL	m3	2	0	0	Q86Y46	Keratin, type II cytoskeletal 73 OS=Homo sapiens OX=9606 GN=KRT73 PE=1 SV=1	328	HEK293T	Kme3-E
Q3SXY8-K131-m3	100	HPRISGKPILVLANK	15	ILVLANkQDKEGA	m3	1	0	0	Q3SXY8	ADP-ribosylation factor-like protein 13B OS=Homo sapiens OX=9606 GN=ARL13B PE=1 SV=1	131	HEK293T	Kme3-E
A0A087WX78-K69-m3	99	GHKSSRGASAQKSPPVQESQSERLQAAGADSAGPK	3	SHSKGHkSSRGAS	m3	1	0	0	A0A087WX78	Putative elongin-A3 member C OS=Homo sapiens OX=9606 GN=ELOA3C PE=5 SV=3	69	HEK293T	Kme3-E
O15056-K832-m3	95.8	KHPFDKTAGELNLLDSDLDVDTK	23	DLDVDTkVRHTWS	m3	1	0	0	O15056	Synaptojanin-2 OS=Homo sapiens OX=9606 GN=SYNJ2 PE=1 SV=3	832	HEK293T	Kme3-E
Q9BZF3-K120-m3	100	YSKAPLDIQK	3	GMLKYSkAPLDIQ	m3	1	0	0	Q9BZF3	Oxysterol-binding protein-related protein 6 OS=Homo sapiens OX=9606 GN=OSBPL6 PE=1 SV=1	120	HEK293T	Kme3-E
Q8IUD2-K569-m3	100	KTKQIQDMAEEKGTQAGEIHDLKDMLDVK	29	KDMLDVkERKVNV	m3	1	0	0	Q8IUD2	ELKS/Rab6-interacting/CAST family member 1 OS=Homo sapiens OX=9606 GN=ERC1 PE=1 SV=1	569	HEK293T	Kme3-E
O43301-K182-m3	97.1	KVKALEIFAYALQYFKEQALK	21	FKEQALkELSDQA	m3	1	0	0	O43301	Heat shock 70 kDa protein 12A OS=Homo sapiens OX=9606 GN=HSPA12A PE=1 SV=2	182	HEK293T	Kme3-E
Q9UNP9-K135-m3	93.4	AETQEGEPIAKKARSNPQVYMDIK	12	GEPIAKkARSNPQ	m3	1	0	0	Q9UNP9	Peptidyl-prolyl cis-trans isomerase E OS=Homo sapiens OX=9606 GN=PPIE PE=1 SV=1	135	HEK293T	Kme3-E
Q9Y490-K1530-m3	100	QFVQSAKEVANSTANLVKTIK	7	QFVQSAkEVANST	m3	1	0	0	Q9Y490	Talin-1 OS=Homo sapiens OX=9606 GN=TLN1 PE=1 SV=3	1530	HEK293T	Kme3-E
P05019-K145-m3	91	SVRAQRHTDMPKTQKYQPPSTNKNTK	26	STNKNTkSQRRKG	m3	3	0	0	P05019	Insulin-like growth factor I OS=Homo sapiens OX=9606 GN=IGF1 PE=1 SV=1	145	HEK293T	Kme3-E
Q14690-K495-m3	91	VGEQMRGLVPPMHLADILMKNPEK	24	LMKNPEkKYHIGD	m3	1	0	0	Q14690	Protein RRP5 homolog OS=Homo sapiens OX=9606 GN=PDCD11 PE=1 SV=3	495	HEK293T	Kme3-E
Q96K78-K653-m3	100	VLWKNNQNLTSTKKVSSMK	4	SIKVLWkNNQNLT	m3	3	0	0	Q96K78	Adhesion G-protein coupled receptor G7 OS=Homo sapiens OX=9606 GN=ADGRG7 PE=1 SV=2	653	HEK293T	Kme3-E
P35249-K217-m3	94.1	KENVKISDEGIAYLVKVSEGDLR	1	LLDIAKkENVKIS	m3	1	0	0	P35249	Replication factor C subunit 4 OS=Homo sapiens OX=9606 GN=RFC4 PE=1 SV=2	217	HEK293T	Kme3-E
P01024-K100-m3	100	SEKGRNKFVTVQATFGTQVVEK	3	REFKSEkGRNKFV	m3	2	0	0	P01024	Complement C3 OS=Homo sapiens OX=9606 GN=C3 PE=1 SV=2	100	HEK293T	Kme3-E
P01024-K104-m3	100	SEKGRNKFVTVQATFGTQVVEK	7	SEKGRNkFVTVQA	m3	2	0	0	P01024	Complement C3 OS=Homo sapiens OX=9606 GN=C3 PE=1 SV=2	104	HEK293T	Kme3-E
Q96KQ7-K114-m3	100	ILLGHATKSFPSSPSK	8	LLGHATkSFPSSP	m3	2	0	0	Q96KQ7	Histone-lysine N-methyltransferase EHMT2 OS=Homo sapiens OX=9606 GN=EHMT2 PE=1 SV=3	114	HEK293T	Kme3-E
Q9NQ88-K63-m3	100	TKQTMHGILERSKFCKDMTVK	2	SDLMRTkQTMHGI	m3	1	0	2	Q9NQ88	Fructose-2,6-bisphosphatase TIGAR OS=Homo sapiens OX=9606 GN=TIGAR PE=1 SV=1	63	HEK293T	Kme3-E
Q9NQ88-K74-m3	99.9	TKQTMHGILERSKFCKDMTVK	13	GILERSkFCKDMT	m3	1	0	2	Q9NQ88	Fructose-2,6-bisphosphatase TIGAR OS=Homo sapiens OX=9606 GN=TIGAR PE=1 SV=1	74	HEK293T	Kme3-E
Q9NQ88-K77-m3	99.9	TKQTMHGILERSKFCKDMTVK	16	ERSKFCkDMTVKY	m3	1	0	2	Q9NQ88	Fructose-2,6-bisphosphatase TIGAR OS=Homo sapiens OX=9606 GN=TIGAR PE=1 SV=1	77	HEK293T	Kme3-E
P62753-K215-m3	100	LLAKRMKEAKEK	4	YAKLLAkRMKEAK	m3	1	0	0	P62753	40S ribosomal protein S6 OS=Homo sapiens OX=9606 GN=RPS6 PE=1 SV=1	215	HEK293T	Kme3-E
Q8WZ42-K15024-m3	95.7	WLEVINITKNTADLKWTVPEK	9	EVINITkNTADLK	m3	1	0	0	Q8WZ42	Titin OS=Homo sapiens OX=9606 GN=TTN PE=1 SV=4	15024	HEK293T	Kme3-E
P55082-K195-m3	100	KTEKAINEFFRTEGAEKLQK	17	RTEGAEkLQKAFE	m3	1	0	0	P55082	Microfibril-associated glycoprotein 3 OS=Homo sapiens OX=9606 GN=MFAP3 PE=2 SV=1	195	HEK293T	Kme3-E
P55082-K198-m3	100	KTEKAINEFFRTEGAEKLQK	20	GAEKLQkAFEIAK	m3	1	0	0	P55082	Microfibril-associated glycoprotein 3 OS=Homo sapiens OX=9606 GN=MFAP3 PE=2 SV=1	198	HEK293T	Kme3-E
P55082-K182-m3	99.8	KTEKAINEFFRTEGAEKLQK	4	HLRKTEkAINEFF	m3	1	0	0	P55082	Microfibril-associated glycoprotein 3 OS=Homo sapiens OX=9606 GN=MFAP3 PE=2 SV=1	182	HEK293T	Kme3-E
Q8NCJ5-K432-m3	97.3	KDAVVPSGGFFPTIGMLSCGEKVK	22	MLSCGEkVKVDLH	m3	1	0	0	Q8NCJ5	SPRY domain-containing protein 3 OS=Homo sapiens OX=9606 GN=SPRYD3 PE=1 SV=2	432	HEK293T	Kme3-E
Q2VIQ3-K635-m3	100	TVSKLNQEIWMMKNQRVQLMRQMK	4	TERTVSkLNQEIW	m3	2	0	0	Q2VIQ3	Chromosome-associated kinesin KIF4B OS=Homo sapiens OX=9606 GN=KIF4B PE=2 SV=2	635	HEK293T	Kme3-E
Q8NC51-K68-m3	100	KEAGGGGVGGPGAKSAAQAAAQTNSNAAGK	30	NSNAAGkQLRKES	m3	1	0	2	Q8NC51	Plasminogen activator inhibitor 1 RNA-binding protein OS=Homo sapiens OX=9606 GN=SERBP1 PE=1 SV=2	68	HEK293T	Kme3-E
Q7Z589-K1143-m3	100	ITGGSSVPKLTSPVTSISPIQASEK	25	PIQASEkTAVSDI	m3	2	0	1	Q7Z589	BRCA2-interacting transcriptional repressor EMSY OS=Homo sapiens OX=9606 GN=EMSY PE=1 SV=2	1143	HEK293T	Kme3-E
P05141-K10-m3	100	MTDAAVSFAKDFLAGGVAAAISKTAVAPIERVK	10	AAVSFAkDFLAGG	m3	1	0	0	P05141	ADP/ATP translocase 2 OS=Homo sapiens OX=9606 GN=SLC25A5 PE=1 SV=7	10	HEK293T	Kme3-E
P05141-K52-m3	100	QYKGIIDCVVR	3	TADKQYkGIIDCV	m3	2	0	1	P05141	ADP/ATP translocase 2 OS=Homo sapiens OX=9606 GN=SLC25A5 PE=1 SV=7	52	HEK293T	Kme3-E
P26599-K492-m3	100	KMALIQMGSVEEAVQALIDLHNHDLGENHHLR	1	FFQKDRkMALIQM	m3	1	0	0	P26599	Polypyrimidine tract-binding protein 1 OS=Homo sapiens OX=9606 GN=PTBP1 PE=1 SV=1	492	HEK293T	Kme3-E
Q9H8W5-K26-m3	98.2	MSENRKPLLGFVSKLTSGTALGNSGK	26	ALGNSGkTHCPLC	m3	2	0	0	Q9H8W5	Tripartite motif-containing protein 45 OS=Homo sapiens OX=9606 GN=TRIM45 PE=1 SV=2	26	HEK293T	Kme3-E
E9PAV3-K768-m3	100	SVPSPSLPPAGTPPGTKKVDGISHTSALAPVASSPK	36	PVASSPkECPTED	m3	2	0	0	E9PAV3	Nascent polypeptide-associated complex subunit alpha, muscle-specific form OS=Homo sapiens OX=9606 GN=NACA PE=1 SV=1	768	HEK293T	Kme3-E
P54257-K227-m3	100	IGQSLVKQNSVLMEENSK	18	LMEENSkLEALLG	m3	1	0	0	P54257	Huntingtin-associated protein 1 OS=Homo sapiens OX=9606 GN=HAP1 PE=1 SV=3	227	HEK293T	Kme3-E
Q86TE4-K63-m3	97.2	VNLQSLKNDEQSAKTDVQK	7	VNLQSLkNDEQSA	m3	1	0	0	Q86TE4	Leucine zipper protein 2 OS=Homo sapiens OX=9606 GN=LUZP2 PE=2 SV=2	63	HEK293T	Kme3-E
Q8TE58-K729-m3	100	QRGYKGLIGDDNYLALKNSQGK	17	DNYLALkNSQGKY	m3	1	0	0	Q8TE58	A disintegrin and metalloproteinase with thrombospondin motifs 15 OS=Homo sapiens OX=9606 GN=ADAMTS15 PE=2 SV=1	729	HEK293T	Kme3-E
Q09666-K4144-m3	97.1	APKISMPEVDLNLKGPKMKGDVDVSLPK	19	LKGPKMkGDVDVS	m3	1	0	0	Q09666	Neuroblast differentiation-associated protein AHNAK OS=Homo sapiens OX=9606 GN=AHNAK PE=1 SV=2	4144	HEK293T	Kme3-E
P46013-K251-m3	100	KELDVKSQK	6	KKELDVkSQKENV	m3	1	0	0	P46013	Proliferation marker protein Ki-67 OS=Homo sapiens OX=9606 GN=MKI67 PE=1 SV=2	251	HEK293T	Kme3-E
P11142-K561-m3	100	LQGKINDEDKQK	4	DEKLQGkINDEDK	m3	2	0	0	P11142	Heat shock cognate 71 kDa protein OS=Homo sapiens OX=9606 GN=HSPA8 PE=1 SV=1	561	HEK293T	Kme3-E
Q8IXH7-K384-m3	99.9	KNKRVSINKDELKSTSK	13	INKDELkSTSKAV	m3	3	0	0	Q8IXH7	Negative elongation factor C/D OS=Homo sapiens OX=9606 GN=NELFCD PE=1 SV=2	384	HEK293T	Kme3-E
Q14789-K2464-m3	94.7	ENIQQKAQLDSFVKSMSSLQNDR	14	QLDSFVkSMSSLQ	m3	1	0	0	Q14789	Golgin subfamily B member 1 OS=Homo sapiens OX=9606 GN=GOLGB1 PE=1 SV=2	2464	HEK293T	Kme3-E
A6NCM1-K279-m3	100	AAMVKAHDSLVETEGPDMKEKMK	5	FRAAMVkAHDSLV	m3	5	0	0	A6NCM1	IQ and AAA domain-containing protein 1-like OS=Homo sapiens OX=9606 GN=IQCA1L PE=3 SV=3	279	HEK293T	Kme3-E
A6NCM1-K293-m3	99.9	AAMVKAHDSLVETEGPDMKEKMK	19	TEGPDMkEKMKEQ	m3	5	0	0	A6NCM1	IQ and AAA domain-containing protein 1-like OS=Homo sapiens OX=9606 GN=IQCA1L PE=3 SV=3	293	HEK293T	Kme3-E
Q09472-K1590-m3	100	KKPGMPNVSNDLSQKLYATMEK	22	LYATMEkHKEVFF	m3	1	0	0	Q09472	Histone acetyltransferase p300 OS=Homo sapiens OX=9606 GN=EP300 PE=1 SV=2	1590	HEK293T	Kme3-E
Q16695-K28-m3	100	KSAPATGGVKKPHR	1	ATKVARkSAPATG	m3	3	0	10	Q16695	Histone H3.1t OS=Homo sapiens OX=9606 GN=HIST3H3 PE=1 SV=3	28	HEK293T	Kme3-E
Q8TBF2-K157-m3	100	AVGIQGNLSGDLLQSGGLLVVSKGGDK	27	VSKGGDkVLLHFV	m3	1	0	0	Q8TBF2	Prostamide/prostaglandin F synthase OS=Homo sapiens OX=9606 GN=PRXL2B PE=1 SV=1	157	HEK293T	Kme3-E
Q9NW08-K1013-m3	100	LKHMVLDK	2	VYYQKLkHMVLDK	m3	1	0	0	Q9NW08	DNA-directed RNA polymerase III subunit RPC2 OS=Homo sapiens OX=9606 GN=POLR3B PE=1 SV=2	1013	HEK293T	Kme3-E
Q8NI27-K124-m3	100	RDYFTQLVLACLYLVSDTVLK	21	VSDTVLkERLDPE	m3	2	0	0	Q8NI27	THO complex subunit 2 OS=Homo sapiens OX=9606 GN=THOC2 PE=1 SV=2	124	HEK293T	Kme3-E
P11021-K585-m3	100	LGGKLSSEDK	4	KEKLGGkLSSEDK	m3	4	0	0	P11021	Endoplasmic reticulum chaperone BiP OS=Homo sapiens OX=9606 GN=HSPA5 PE=1 SV=2	585	HEK293T	Kme3-E
Q96P63-K263-m3	97.9	LSMFVLLPSHSKDNLKGLEELERKITYEK	12	LLPSHSkDNLKGL	m3	1	0	0	Q96P63	Serpin B12 OS=Homo sapiens OX=9606 GN=SERPINB12 PE=1 SV=1	263	HEK293T	Kme3-E
O00206-K271-m3	92.2	LVLGEFRNEGNLEKFDK	14	NEGNLEkFDKSAL	m3	1	0	0	O00206	Toll-like receptor 4 OS=Homo sapiens OX=9606 GN=TLR4 PE=1 SV=2	271	HEK293T	Kme3-E
Q96JM2-K1010-m3	100	GGGLPATFNKNTPKTFTPECENQK	14	FNKNTPkTFTPEC	m3	1	0	0	Q96JM2	Zinc finger protein 462 OS=Homo sapiens OX=9606 GN=ZNF462 PE=1 SV=3	1010	HEK293T	Kme3-E
Q96JM2-K1020-m3	100	GGGLPATFNKNTPKTFTPECENQK	24	PECENQkDPLVNT	m3	1	0	0	Q96JM2	Zinc finger protein 462 OS=Homo sapiens OX=9606 GN=ZNF462 PE=1 SV=3	1020	HEK293T	Kme3-E
Q96JM2-K1788-m3	100	KKCSLCSFQSFSKKGIVSHYMK	22	IVSHYMkRHPGVF	m3	1	0	0	Q96JM2	Zinc finger protein 462 OS=Homo sapiens OX=9606 GN=ZNF462 PE=1 SV=3	1788	HEK293T	Kme3-E
P49589-K118-m3	96.7	EKRPEAAQLLEDVQAALKPFSVK	2	FEQYREkRPEAAQ	m3	1	0	0	P49589	Cysteine--tRNA ligase, cytoplasmic OS=Homo sapiens OX=9606 GN=CARS PE=1 SV=3	118	HEK293T	Kme3-E
Q96GE6-K34-m3	92.2	LEAGGKGTERGSGSSKPTGSSR	16	RGSGSSkPTGSSR	m3	1	0	0	Q96GE6	Calmodulin-like protein 4 OS=Homo sapiens OX=9606 GN=CALML4 PE=2 SV=3	34	HEK293T	Kme3-E
Q96H40-K342-m3	98.3	AFISSSILSKHEKIHTGEKPYK	13	ILSKHEkIHTGEK	m3	2	0	0	Q96H40	Zinc finger protein 486 OS=Homo sapiens OX=9606 GN=ZNF486 PE=2 SV=4	342	HEK293T	Kme3-E
Q8NA31-K76-m3	100	NLAKSSEHSMVKEAALYTLGAIAEK	12	SEHSMVkEAALYT	m3	2	0	0	Q8NA31	Telomere repeats-binding bouquet formation protein 1 OS=Homo sapiens OX=9606 GN=TERB1 PE=1 SV=3	76	HEK293T	Kme3-E
P12036-K637-m3	98.3	SPAEAKSPVKEEAKSPAEVKSPEK	24	EVKSPEkAKSPTK	m3	2	0	0	P12036	Neurofilament heavy polypeptide OS=Homo sapiens OX=9606 GN=NEFH PE=1 SV=4	637	HEK293T	Kme3-E
Q9UBU8-K249-m3	91.4	KSRGNTDNKEYAVNEVVAGIK	9	RGNTDNkEYAVNE	m3	1	0	0	Q9UBU8	Mortality factor 4-like protein 1 OS=Homo sapiens OX=9606 GN=MORF4L1 PE=1 SV=2	249	HEK293T	Kme3-E
Q8NCM8-K1014-m3	98.5	TVAGGGLETISNLKAKWDK	16	ISNLKAkWDKFEL	m3	2	0	0	Q8NCM8	Cytoplasmic dynein 2 heavy chain 1 OS=Homo sapiens OX=9606 GN=DYNC2H1 PE=1 SV=4	1014	HEK293T	Kme3-E
Q567U6-K625-m3	99.9	TVKEFKEEGRKNEMLLSKVK	18	NEMLLSkVKAKAS	m3	1	0	0	Q567U6	Coiled-coil domain-containing protein 93 OS=Homo sapiens OX=9606 GN=CCDC93 PE=1 SV=2	625	HEK293T	Kme3-E
P0DMV9-K561-m3	100	SAVEDEGLKGKISEADK	11	DEGLKGkISEADK	m3	3	0	5	P0DMV9	Heat shock 70 kDa protein 1B OS=Homo sapiens OX=9606 GN=HSPA1B PE=1 SV=1	561	HEK293T	Kme3-E
P0DP25-K116-m3	100	HVMTNLGEKLTDEEVDEMIR	9	MTNLGEkLTDEEV	m3	2	0	0	P0DP25	Calmodulin-3 OS=Homo sapiens OX=9606 GN=CALM3 PE=1 SV=1	116	HEK293T	Kme3-E
Q5XG92-K391-m3	99.9	KETITKMLWSTRTLLNITK	19	TLLNITkEQVPLV	m3	1	0	0	Q5XG92	Carboxylesterase 4A OS=Homo sapiens OX=9606 GN=CES4A PE=2 SV=2	391	HEK293T	Kme3-E
Q96M83-K1102-m3	100	GVNGKDIIKHLINIQSK	5	LKGVNGkDIIKHL	m3	1	0	0	Q96M83	Coiled-coil domain-containing protein 7 OS=Homo sapiens OX=9606 GN=CCDC7 PE=2 SV=3	1102	HEK293T	Kme3-E
Q92541-K302-m3	100	EKRKNRTAELLAK	13	TAELLAkKQPLKT	m3	1	0	0	Q92541	RNA polymerase-associated protein RTF1 homolog OS=Homo sapiens OX=9606 GN=RTF1 PE=1 SV=4	302	HEK293T	Kme3-E
Q14684-K683-m3	95.6	AKSSTATHPPGPAVQLNKTPSSSKK	25	TPSSSKkVTFGLN	m3	6	0	0	Q14684	Ribosomal RNA processing protein 1 homolog B OS=Homo sapiens OX=9606 GN=RRP1B PE=1 SV=3	683	HEK293T	Kme3-E
Q02410-K661-m3	98.6	DVFIEKQK	6	KDVFIEkQKGEIL	m3	1	0	0	Q02410	Amyloid-beta A4 precursor protein-binding family A member 1 OS=Homo sapiens OX=9606 GN=APBA1 PE=1 SV=3	661	HEK293T	Kme3-E
Q8NGC5-K327-m3	100	MRAVLRSRLSSNK	13	SRLSSNkDHQGRA	m3	1	0	0	Q8NGC5	Olfactory receptor 6J1 OS=Homo sapiens OX=9606 GN=OR6J1 PE=3 SV=1	327	HEK293T	Kme3-E
P29033-K122-m3	99.5	KFIKGEIKSEFKDIEEIKTQK	18	KDIEEIkTQKVRI	m3	1	0	0	P29033	Gap junction beta-2 protein OS=Homo sapiens OX=9606 GN=GJB2 PE=1 SV=3	122	HEK293T	Kme3-E
Q16825-K827-m3	100	KRPVSDLLSGKKNIVEGLPPLGGMK	12	DLLSGKkNIVEGL	m3	1	0	0	Q16825	Tyrosine-protein phosphatase non-receptor type 21 OS=Homo sapiens OX=9606 GN=PTPN21 PE=1 SV=2	827	HEK293T	Kme3-E
Q16825-K826-m3	99.9	KRPVSDLLSGKKNIVEGLPPLGGMK	11	SDLLSGkKNIVEG	m3	1	0	0	Q16825	Tyrosine-protein phosphatase non-receptor type 21 OS=Homo sapiens OX=9606 GN=PTPN21 PE=1 SV=2	826	HEK293T	Kme3-E
Q9BZF2-K106-m3	99.9	QDITKGKLHGSIDVRLSVMSINK	23	SVMSINkKAQRID	m3	1	0	0	Q9BZF2	Oxysterol-binding protein-related protein 7 OS=Homo sapiens OX=9606 GN=OSBPL7 PE=1 SV=1	106	HEK293T	Kme3-E
Q9NU22-K4136-m3	100	HILMQKQRALSDLFKHLAK	19	LFKHLAkIGLSYR	m3	2	0	0	Q9NU22	Midasin OS=Homo sapiens OX=9606 GN=MDN1 PE=1 SV=2	4136	HEK293T	Kme3-E
Q15057-K537-m3	100	FVDKYSISLSPPEQQKKFVSKSSEEK	26	SKSSEEkRLSISK	m3	1	0	0	Q15057	Arf-GAP with coiled-coil, ANK repeat and PH domain-containing protein 2 OS=Homo sapiens OX=9606 GN=ACAP2 PE=1 SV=3	537	HEK293T	Kme3-E
Q86WG5-K349-m3	100	TALSHSKMLDK	7	TALSHSkMLDKEV	m3	1	0	0	Q86WG5	Myotubularin-related protein 13 OS=Homo sapiens OX=9606 GN=SBF2 PE=1 SV=1	349	HEK293T	Kme3-E
Q6P2Q9-K1425-m3	100	INTLFQKDR	7	INTLFQkDRHTLA	m3	2	0	0	Q6P2Q9	Pre-mRNA-processing-splicing factor 8 OS=Homo sapiens OX=9606 GN=PRPF8 PE=1 SV=2	1425	HEK293T	Kme3-E
Q5K651-K1251-m3	97.7	LALKNYIPYLTKLKFSLKK	4	EYKLALkNYIPYL	m3	4	0	0	Q5K651	Sterile alpha motif domain-containing protein 9 OS=Homo sapiens OX=9606 GN=SAMD9 PE=1 SV=1	1251	HEK293T	Kme3-E
O75494-K229-m3	99	TDSKTHYKSGSRYEKESRK	19	YEKESRkKEPPRS	m3	1	0	0	O75494	Serine/arginine-rich splicing factor 10 OS=Homo sapiens OX=9606 GN=SRSF10 PE=1 SV=1	229	HEK293T	Kme3-E
Q8IYD1-K190-m3	94.4	KSKSVIVPSGAPKKEHVNVVFIGHVDAGK	3	EEIRKSkSVIVPS	m3	2	0	3	Q8IYD1	Eukaryotic peptide chain release factor GTP-binding subunit ERF3B OS=Homo sapiens OX=9606 GN=GSPT2 PE=1 SV=2	190	HEK293T	Kme3-E
Q3ZCX4-K160-m3	100	EKVIECKKVAK	11	ECKKVAkIFPLSS	m3	3	0	0	Q3ZCX4	Zinc finger protein 568 OS=Homo sapiens OX=9606 GN=ZNF568 PE=2 SV=2	160	HEK293T	Kme3-E
Q96FZ2-K294-m3	100	MLQWLATKSPK	8	LQWLATkSPKKED	m3	2	0	0	Q96FZ2	Abasic site processing protein HMCES OS=Homo sapiens OX=9606 GN=HMCES PE=1 SV=1	294	HEK293T	Kme3-E
O75880-K210-m3	98.3	DTKEAIANYVKEFSPKLVGLTGTR	3	DPERDTkEAIANY	m3	1	0	0	O75880	Protein SCO1 homolog, mitochondrial OS=Homo sapiens OX=9606 GN=SCO1 PE=1 SV=1	210	HEK293T	Kme3-E
Q93070-K85-m3	99.5	QVMEKLTQGDYFTKDIEAQK	14	QGDYFTkDIEAQK	m3	1	0	0	Q93070	Ecto-ADP-ribosyltransferase 4 OS=Homo sapiens OX=9606 GN=ART4 PE=2 SV=2	85	HEK293T	Kme3-E
P13797-K444-m3	100	VPVDWSKVNKPPYPKLGANMKK	7	VPVDWSkVNKPPY	m3	1	0	0	P13797	Plastin-3 OS=Homo sapiens OX=9606 GN=PLS3 PE=1 SV=4	444	HEK293T	Kme3-E
P51816-K834-m3	97.2	VPGHSSLHAAPAKPDHKETATKPK	22	HKETATkPKRQTA	m3	3	0	4	P51816	AF4/FMR2 family member 2 OS=Homo sapiens OX=9606 GN=AFF2 PE=1 SV=4	834	HEK293T	Kme3-E
Q9BX66-K48-m3	98.8	TVKNASGLVLPTDMDLTKICTGK	3	IPVKTVkNASGLV	m3	3	0	0	Q9BX66	Sorbin and SH3 domain-containing protein 1 OS=Homo sapiens OX=9606 GN=SORBS1 PE=1 SV=3	48	HEK293T	Kme3-E
Q9BX66-K63-m3	91.8	TVKNASGLVLPTDMDLTKICTGK	18	TDMDLTkICTGKG	m3	3	0	0	Q9BX66	Sorbin and SH3 domain-containing protein 1 OS=Homo sapiens OX=9606 GN=SORBS1 PE=1 SV=3	63	HEK293T	Kme3-E
Q16850-K160-m3	99.9	KMLKSGLNIAHFKQHVSIIEK	4	EQKKMLkSGLNIA	m3	6	0	0	Q16850	Lanosterol 14-alpha demethylase OS=Homo sapiens OX=9606 GN=CYP51A1 PE=1 SV=3	160	HEK293T	Kme3-E
Q96M32-K369-m3	98.8	QSRGLMPIKICILGPPAVGKSSIAK	9	RGLMPIkICILGP	m3	2	0	0	Q96M32	Adenylate kinase 7 OS=Homo sapiens OX=9606 GN=AK7 PE=1 SV=3	369	HEK293T	Kme3-E
Q8WWL7-K364-m3	97.8	SLALQKTNFKEDSLVK	16	KEDSLVkESLAFK	m3	1	0	0	Q8WWL7	G2/mitotic-specific cyclin-B3 OS=Homo sapiens OX=9606 GN=CCNB3 PE=1 SV=2	364	HEK293T	Kme3-E
Q9H967-K122-m3	100	MKNTSSKAESTLQNSSSAVHTESNK	25	VHTESNkLQPKRT	m3	2	0	0	Q9H967	WD repeat-containing protein 76 OS=Homo sapiens OX=9606 GN=WDR76 PE=1 SV=2	122	HEK293T	Kme3-E
Q96PE2-K923-m3	98.7	LADILSPRLIRRGSKK	15	LIRRGSkKRPARS	m3	3	0	0	Q96PE2	Rho guanine nucleotide exchange factor 17 OS=Homo sapiens OX=9606 GN=ARHGEF17 PE=1 SV=1	923	HEK293T	Kme3-E
A6NNP5-K132-m3	98.3	YYALKLEQESKAYQKINNERR	5	VKYYALkLEQESK	m3	4	0	0	A6NNP5	Coiled-coil domain-containing protein 169 OS=Homo sapiens OX=9606 GN=CCDC169 PE=2 SV=4	132	HEK293T	Kme3-E
P55039-K161-m3	93.5	TADVIIMMLDATKGEVQRSLLEK	23	QRSLLEkELESVG	m3	1	0	0	P55039	Developmentally-regulated GTP-binding protein 2 OS=Homo sapiens OX=9606 GN=DRG2 PE=1 SV=1	161	HEK293T	Kme3-E
O43660-K180-m3	99.9	NSALMAKKAPTMPKPQWHPPWK	7	NSALMAkKAPTMP	m3	1	0	0	O43660	Pleiotropic regulator 1 OS=Homo sapiens OX=9606 GN=PLRG1 PE=1 SV=1	180	HEK293T	Kme3-E
Q9NRJ4-K1453-m3	98.6	SPRAAGELEEAKCRRASEKEDGR	19	CRRASEkEDGRLG	m3	1	0	0	Q9NRJ4	Tubby-related protein 4 OS=Homo sapiens OX=9606 GN=TULP4 PE=1 SV=2	1453	HEK293T	Kme3-E
O95995-K363-m3	100	TGFKNLVLERKLQALSAAVEK	4	QQKTGFkNLVLER	m3	2	0	2	O95995	Dynein regulatory complex subunit 4 OS=Homo sapiens OX=9606 GN=GAS8 PE=1 SV=1	363	HEK293T	Kme3-E
P08183-K1168-m3	96.8	EANIHAFIESLPNKYSTKVGDK	18	PNKYSTkVGDKGT	m3	6	0	0	P08183	ATP-dependent translocase ABCB1 OS=Homo sapiens OX=9606 GN=ABCB1 PE=1 SV=3	1168	HEK293T	Kme3-E
P08183-K1164-m3	93.9	EANIHAFIESLPNKYSTKVGDK	14	IESLPNkYSTKVG	m3	6	0	0	P08183	ATP-dependent translocase ABCB1 OS=Homo sapiens OX=9606 GN=ABCB1 PE=1 SV=3	1164	HEK293T	Kme3-E
Q9NTX9-K9-m3	100	MNAGPSWNKVQHSKNSSGK	9	AGPSWNkVQHSKN	m3	1	0	0	Q9NTX9	Protein FAM217B OS=Homo sapiens OX=9606 GN=FAM217B PE=2 SV=1	9	HEK293T	Kme3-E
Q14126-K88-m3	98.6	GLKITYKYTGK	7	GLKITYkYTGKGI	m3	2	0	0	Q14126	Desmoglein-2 OS=Homo sapiens OX=9606 GN=DSG2 PE=1 SV=2	88	HEK293T	Kme3-E
Q5T4S7-K1064-m3	99.8	QGMKAEHASSLLELASTTKCSSVK	4	LIKQGMkAEHASS	m3	1	0	0	Q5T4S7	E3 ubiquitin-protein ligase UBR4 OS=Homo sapiens OX=9606 GN=UBR4 PE=1 SV=1	1064	HEK293T	Kme3-E
Q8NB91-K55-m3	92.9	GTKVFVQKSTGFFTIKEENSHLK	3	VFDRGTkVFVQKS	m3	2	0	0	Q8NB91	Fanconi anemia group B protein OS=Homo sapiens OX=9606 GN=FANCB PE=1 SV=1	55	HEK293T	Kme3-E
O60287-K7-m3	90.4	MGVPKRKASGGQDGAASSAGAAKRAR	7	MGVPKRkASGGQD	m3	1	0	0	O60287	Nucleolar pre-ribosomal-associated protein 1 OS=Homo sapiens OX=9606 GN=URB1 PE=1 SV=4	7	HEK293T	Kme3-E
O00763-K2273-m3	98.6	IDPAYKKLMEQLGEPDLSDKDRK	23	LSDKDRkDLEGRL	m3	4	0	0	O00763	Acetyl-CoA carboxylase 2 OS=Homo sapiens OX=9606 GN=ACACB PE=1 SV=3	2273	HEK293T	Kme3-E
Q96AV8-K217-m3	95.4	VAKNQYGWHGRHSLPKTLR	16	GRHSLPkTLRNLQ	m3	1	0	0	Q96AV8	Transcription factor E2F7 OS=Homo sapiens OX=9606 GN=E2F7 PE=1 SV=3	217	HEK293T	Kme3-E
Q13061-K430-m3	97.6	QVKAKTERAKEEIGAVSIKK	10	AKTERAkEEIGAV	m3	5	0	0	Q13061	Triadin OS=Homo sapiens OX=9606 GN=TRDN PE=1 SV=4	430	HEK293T	Kme3-E
P19622-K326-m3	100	ATGNKNTLAVHLMAQGLYNHSTTAK	25	NHSTTAkEGKSDS	m3	1	0	0	P19622	Homeobox protein engrailed-2 OS=Homo sapiens OX=9606 GN=EN2 PE=2 SV=3	326	HEK293T	Kme3-E
Q9UPU5-K412-m3	98.8	LDILLRMLKSPHFSAKMNSLKEVTK	25	SLKEVTkLIEDST	m3	1	0	0	Q9UPU5	Ubiquitin carboxyl-terminal hydrolase 24 OS=Homo sapiens OX=9606 GN=USP24 PE=1 SV=3	412	HEK293T	Kme3-E
Q9UPU5-K408-m3	93.8	LDILLRMLKSPHFSAKMNSLKEVTK	21	AKMNSLkEVTKLI	m3	1	0	0	Q9UPU5	Ubiquitin carboxyl-terminal hydrolase 24 OS=Homo sapiens OX=9606 GN=USP24 PE=1 SV=3	408	HEK293T	Kme3-E
Q9Y223-K188-m3	96.6	ILLAGCPSYDKLLSAKNKDYMSIIR	11	GCPSYDkLLSAKN	m3	1	0	0	Q9Y223	Bifunctional UDP-N-acetylglucosamine 2-epimerase/N-acetylmannosamine kinase OS=Homo sapiens OX=9606 GN=GNE PE=1 SV=1	188	HEK293T	Kme3-E
Q53EP0-K408-m1	99.8	LAHRSKSSLTLQWKAPIDNGSK	22	PIDNGSkITNYLL	m1	2	0	2	Q53EP0	Fibronectin type III domain-containing protein 3B OS=Homo sapiens OX=9606 GN=FNDC3B PE=1 SV=2	408	HEK293T	PTMScan Rep 1
P06734-K103-m1	100	LKSQDLELSWNLNGLQADLSSFKSQELNER	2	AEQQRLkSQDLEL	m1	1	0	0	P06734	Low affinity immunoglobulin epsilon Fc receptor OS=Homo sapiens OX=9606 GN=FCER2 PE=1 SV=1	103	HEK293T	PTMScan Rep 1
P06734-K124-m1	100	LKSQDLELSWNLNGLQADLSSFKSQELNER	23	ADLSSFkSQELNE	m1	1	0	0	P06734	Low affinity immunoglobulin epsilon Fc receptor OS=Homo sapiens OX=9606 GN=FCER2 PE=1 SV=1	124	HEK293T	PTMScan Rep 1
Q05639-K55-m1	100	GSFKYAWVLDK	4	MGKGSFkYAWVLD	m1	27	0	36	Q05639	Elongation factor 1-alpha 2 OS=Homo sapiens OX=9606 GN=EEF1A2 PE=1 SV=1	55	HEK293T	PTMScan Rep 1
Q05639-K450-m1	99.7	KSGGAGKVTKSAQKAQK	7	KSGGAGkVTKSAQ	m1	2	0	0	Q05639	Elongation factor 1-alpha 2 OS=Homo sapiens OX=9606 GN=EEF1A2 PE=1 SV=1	450	HEK293T	PTMScan Rep 1
Q15434-K86-m1	100	IVSTKAILDKTTNK	5	GKIVSTkAILDKT	m1	2	0	0	Q15434	RNA-binding motif, single-stranded-interacting protein 2 OS=Homo sapiens OX=9606 GN=RBMS2 PE=1 SV=1	86	HEK293T	PTMScan Rep 1
Q6ZMW3-K1089-m1	100	KEMISDIKFSKDTGKYLAVASHDNFVDIYNVLTSK	8	EMISDIkFSKDTG	m1	3	0	0	Q6ZMW3	Echinoderm microtubule-associated protein-like 6 OS=Homo sapiens OX=9606 GN=EML6 PE=2 SV=2	1089	HEK293T	PTMScan Rep 1
Q9Y4G6-K2292-m1	100	QQLAAFSKRVAGAVTELIQAAEAMK	25	QAAEAMkGTEWVD	m1	2	0	0	Q9Y4G6	Talin-2 OS=Homo sapiens OX=9606 GN=TLN2 PE=1 SV=4	2292	HEK293T	PTMScan Rep 1
Q15047-K1170-m1	100	GFALKSTHGIAIK	5	TRGFALkSTHGIA	m1	1	1	1	Q15047	Histone-lysine N-methyltransferase SETDB1 OS=Homo sapiens OX=9606 GN=SETDB1 PE=1 SV=1	1170	HEK293T	PTMScan Rep 1
P34810-K28-m1	100	KSATLLPSFTVTPTVTESTGTTSHR	1	NDCPHKkSATLLP	m1	1	0	3	P34810	Macrosialin OS=Homo sapiens OX=9606 GN=CD68 PE=1 SV=2	28	HEK293T	PTMScan Rep 1
Q92733-K225-m1	100	TKTSSLAPVVGTTTTTPSPSAIK	2	RLASKTkTSSLAP	m1	1	0	0	Q92733	Proline-rich protein PRCC OS=Homo sapiens OX=9606 GN=PRCC PE=1 SV=1	225	HEK293T	PTMScan Rep 1
Q2M3W8-K214-m1	96.4	VNGGKKLLNSNKSGAAFSQGK	12	KLLNSNkSGAAFS	m1	2	0	0	Q2M3W8	Zinc finger protein 181 OS=Homo sapiens OX=9606 GN=ZNF181 PE=1 SV=1	214	HEK293T	PTMScan Rep 1
O00308-K484-m1	99.8	TTTFKDPRPGFESGTKQGSPGAYDR	16	GFESGTkQGSPGA	m1	9	0	8	O00308	NEDD4-like E3 ubiquitin-protein ligase WWP2 OS=Homo sapiens OX=9606 GN=WWP2 PE=1 SV=2	484	HEK293T	PTMScan Rep 1
P84243-K80-m1	100	EIAQDFKTDLR	7	EIAQDFkTDLRFQ	m1	9	0	4	P84243	Histone H3.3 OS=Homo sapiens OX=9606 GN=H3-3A PE=1 SV=2	80	HEK293T	PTMScan Rep 1
O95393-K393-m1	99.7	NSQKASKACCVPTKLEPISILYLDK	14	ACCVPTkLEPISI	m1	1	0	0	O95393	Bone morphogenetic protein 10 OS=Homo sapiens OX=9606 GN=BMP10 PE=1 SV=1	393	HEK293T	PTMScan Rep 1
Q6PCT2-K69-m1	100	MKQSCLLR	2	GGPGRMkQSCLLR	m1	2	0	0	Q6PCT2	F-box/LRR-repeat protein 19 OS=Homo sapiens OX=9606 GN=FBXL19 PE=1 SV=3	69	HEK293T	PTMScan Rep 1
Q7L590-K139-m1	99.4	VTTIKQTASPAR	5	LKVTTIkQTASPA	m1	1	0	0	Q7L590	Protein MCM10 homolog OS=Homo sapiens OX=9606 GN=MCM10 PE=1 SV=2	139	HEK293T	PTMScan Rep 1
P13535-K1085-m1	99.4	LEKKEFEISNLISK	3	LDEKLEkKEFEIS	m1	2	0	0	P13535	Myosin-8 OS=Homo sapiens OX=9606 GN=MYH8 PE=1 SV=3	1085	HEK293T	PTMScan Rep 1
P13535-K1086-m1	99.4	LEKKEFEISNLISK	4	DEKLEKkEFEISN	m1	2	0	0	P13535	Myosin-8 OS=Homo sapiens OX=9606 GN=MYH8 PE=1 SV=3	1086	HEK293T	PTMScan Rep 1
Q9NR48-K996-m1	97.9	KKLLNQILSSSVESSNKGKVQSK	2	KTLKRKkLLNQIL	m1	2	0	0	Q9NR48	Histone-lysine N-methyltransferase ASH1L OS=Homo sapiens OX=9606 GN=ASH1L PE=1 SV=2	996	HEK293T	PTMScan Rep 1
Q9P2P6-K2481-m1	99.5	ITLLGFSTSEDFASEAEVAVQKEIRVSSLNK	31	RVSSLNkVSSQPE	m1	2	0	0	Q9P2P6	StAR-related lipid transfer protein 9 OS=Homo sapiens OX=9606 GN=STARD9 PE=1 SV=3	2481	HEK293T	PTMScan Rep 1
Q04771-K243-m1	97.7	GSWQGENVAVKIFSSRDEKSWFR	19	FSSRDEkSWFRET	m1	1	0	0	Q04771	Activin receptor type-1 OS=Homo sapiens OX=9606 GN=ACVR1 PE=1 SV=1	243	HEK293T	PTMScan Rep 1
Q8WYB5-K590-m1	96.1	KTELSSTAKSKAHFFGKR	17	KAHFFGkRDIRSR	m1	1	0	0	Q8WYB5	Histone acetyltransferase KAT6B OS=Homo sapiens OX=9606 GN=KAT6B PE=1 SV=3	590	HEK293T	PTMScan Rep 1
Q9Y680-K48-m1	98.3	EESTEEVKIEVLHRPENCSKTSK	20	RPENCSkTSKKGD	m1	1	0	0	Q9Y680	Peptidyl-prolyl cis-trans isomerase FKBP7 OS=Homo sapiens OX=9606 GN=FKBP7 PE=1 SV=2	48	HEK293T	PTMScan Rep 1
Q92954-K319-m1	97.5	EKTTSAKETQSIEKTSAK	18	IEKTSAkDLAPTS	m1	1	0	0	Q92954	Proteoglycan 4 OS=Homo sapiens OX=9606 GN=PRG4 PE=1 SV=3	319	HEK293T	PTMScan Rep 1
Q92954-K315-m1	97.4	TTSAKETQSIEKTSAKDLAPTSK	12	ETQSIEkTSAKDL	m1	2	0	0	Q92954	Proteoglycan 4 OS=Homo sapiens OX=9606 GN=PRG4 PE=1 SV=3	315	HEK293T	PTMScan Rep 1
Q9NVD3-K346-m1	100	LLTALKLLCLEAEKFTCWKK	6	RLLTALkLLCLEA	m1	1	0	0	Q9NVD3	SET domain-containing protein 4 OS=Homo sapiens OX=9606 GN=SETD4 PE=2 SV=1	346	HEK293T	PTMScan Rep 1
Q9BZI1-K155-m1	100	IMLAIITKMTLTQVSTWFANARR	8	MLAIITkMTLTQV	m1	2	0	0	Q9BZI1	Iroquois-class homeodomain protein IRX-2 OS=Homo sapiens OX=9606 GN=IRX2 PE=1 SV=2	155	HEK293T	PTMScan Rep 1
O15347-K55-m1	95.2	WKTMSGKEKSKFDEMAK	7	WKTMSGkEKSKFD	m1	1	0	0	O15347	High mobility group protein B3 OS=Homo sapiens OX=9606 GN=HMGB3 PE=1 SV=4	55	HEK293T	PTMScan Rep 1
O15347-K57-m1	95.1	WKTMSGKEKSKFDEMAK	9	TMSGKEkSKFDEM	m1	1	0	0	O15347	High mobility group protein B3 OS=Homo sapiens OX=9606 GN=HMGB3 PE=1 SV=4	57	HEK293T	PTMScan Rep 1
Q14781-K427-m1	98.5	AVAPPTPASKRDCVKGSATPSGQESR	10	PPTPASkRDCVKG	m1	1	0	0	Q14781	Chromobox protein homolog 2 OS=Homo sapiens OX=9606 GN=CBX2 PE=1 SV=2	427	HEK293T	PTMScan Rep 1
Q14781-K432-m1	98.5	AVAPPTPASKRDCVKGSATPSGQESR	15	SKRDCVkGSATPS	m1	1	0	0	Q14781	Chromobox protein homolog 2 OS=Homo sapiens OX=9606 GN=CBX2 PE=1 SV=2	432	HEK293T	PTMScan Rep 1
Q8IWR0-K176-m1	96.9	KAYVRAELSLKSVPGDGATK	1	LGFKIRkAYVRAE	m1	2	0	0	Q8IWR0	Zinc finger CCCH domain-containing protein 7A OS=Homo sapiens OX=9606 GN=ZC3H7A PE=1 SV=1	176	HEK293T	PTMScan Rep 1
Q8IWR0-K588-m1	99.9	MISKRNKDNSTACSHPVTK	7	MISKRNkDNSTAC	m1	1	0	0	Q8IWR0	Zinc finger CCCH domain-containing protein 7A OS=Homo sapiens OX=9606 GN=ZC3H7A PE=1 SV=1	588	HEK293T	PTMScan Rep 1
Q8IWR0-K585-m1	97.3	MISKRNKDNSTACSHPVTK	4	KPRMISkRNKDNS	m1	1	0	0	Q8IWR0	Zinc finger CCCH domain-containing protein 7A OS=Homo sapiens OX=9606 GN=ZC3H7A PE=1 SV=1	585	HEK293T	PTMScan Rep 1
P82675-K330-m1	99.6	LIGIKDMYAK	5	CRLIGIkDMYAKV	m1	1	0	0	P82675	28S ribosomal protein S5, mitochondrial OS=Homo sapiens OX=9606 GN=MRPS5 PE=1 SV=2	330	HEK293T	PTMScan Rep 1
Q15648-K1396-m1	96.2	KTSESKNVGSTGVAKIIISKHDGGSPSIK	20	AKIIISkHDGGSP	m1	1	0	0	Q15648	Mediator of RNA polymerase II transcription subunit 1 OS=Homo sapiens OX=9606 GN=MED1 PE=1 SV=4	1396	HEK293T	PTMScan Rep 1
Q15648-K1382-m1	96	KTSESKNVGSTGVAKIIISKHDGGSPSIK	6	KKTSESkNVGSTG	m1	1	0	0	Q15648	Mediator of RNA polymerase II transcription subunit 1 OS=Homo sapiens OX=9606 GN=MED1 PE=1 SV=4	1382	HEK293T	PTMScan Rep 1
Q15648-K1391-m1	92.9	KTSESKNVGSTGVAKIIISKHDGGSPSIK	15	GSTGVAkIIISKH	m1	1	0	0	Q15648	Mediator of RNA polymerase II transcription subunit 1 OS=Homo sapiens OX=9606 GN=MED1 PE=1 SV=4	1391	HEK293T	PTMScan Rep 1
Q96Q06-K683-m1	100	TVLTGTKDTVTTGLMGAVNVAKGTVQTSVDTTK	7	TVLTGTkDTVTTG	m1	1	0	0	Q96Q06	Perilipin-4 OS=Homo sapiens OX=9606 GN=PLIN4 PE=1 SV=2	683	HEK293T	PTMScan Rep 1
Q96Q06-K709-m1	100	TVLTGTKDTVTTGLMGAVNVAKGTVQTSVDTTK	33	TSVDTTkTVLTGT	m1	1	0	0	Q96Q06	Perilipin-4 OS=Homo sapiens OX=9606 GN=PLIN4 PE=1 SV=2	709	HEK293T	PTMScan Rep 1
P07900-K615-m1	100	IMKAQALR	3	NMERIMkAQALRD	m1	1	0	0	P07900	Heat shock protein HSP 90-alpha OS=Homo sapiens OX=9606 GN=HSP90AA1 PE=1 SV=5	615	HEK293T	PTMScan Rep 1
Q9UJU6-K164-m1	100	FQDVGPQAPVGSVYQKTNAVSEIK	16	VGSVYQkTNAVSE	m1	1	0	0	Q9UJU6	Drebrin-like protein OS=Homo sapiens OX=9606 GN=DBNL PE=1 SV=1	164	HEK293T	PTMScan Rep 1
P26358-K142-m1	100	RSKSDGEAKPEPSPSPR	3	RTPRRSkSDGEAK	m1	2	2	0	P26358	DNA (cytosine-5)-methyltransferase 1 OS=Homo sapiens OX=9606 GN=DNMT1 PE=1 SV=2	142	HEK293T	PTMScan Rep 1
Q5TAT6-K343-m1	99.5	KGERGMPGMPGKHGAKGAPGIAVAGMK	27	IAVAGMkGEPGIP	m1	1	0	0	Q5TAT6	Collagen alpha-1(XIII) chain OS=Homo sapiens OX=9606 GN=COL13A1 PE=1 SV=1	343	HEK293T	PTMScan Rep 1
Q6P0N0-K797-m1	98.5	TKAGNTKEAVVHLRKSTR	7	TKAGNTkEAVVHL	m1	2	0	0	Q6P0N0	Mis18-binding protein 1 OS=Homo sapiens OX=9606 GN=MIS18BP1 PE=1 SV=1	797	HEK293T	PTMScan Rep 1
Q9Y2L1-K331-m1	100	MLKTAVSEK	3	ETERMLkTAVSEK	m1	1	0	0	Q9Y2L1	Exosome complex exonuclease RRP44 OS=Homo sapiens OX=9606 GN=DIS3 PE=1 SV=2	331	HEK293T	PTMScan Rep 1
P16989-K150-m1	100	KYLRSVGDGETVEFDVVEGEKGAEAANVTGPDGVPVEGSRYAADR	21	DVVEGEkGAEAAN	m1	1	0	1	P16989	Y-box-binding protein 3 OS=Homo sapiens OX=9606 GN=YBX3 PE=1 SV=4	150	HEK293T	PTMScan Rep 1
P24530-K73-m1	95.7	GSNASLARSLAPAEVPKGDRTAGSPPR	17	APAEVPkGDRTAG	m1	3	2	4	P24530	Endothelin receptor type B OS=Homo sapiens OX=9606 GN=EDNRB PE=1 SV=1	73	HEK293T	PTMScan Rep 1
Q6P3W7-K739-m1	99.9	QTKDLTDTLMDNMSSLTSLSVSTPK	25	LSVSTPkSSASST	m1	1	0	1	Q6P3W7	SCY1-like protein 2 OS=Homo sapiens OX=9606 GN=SCYL2 PE=1 SV=1	739	HEK293T	PTMScan Rep 1
Q8TEA1-K169-m1	96.1	KGAKEFDGTKVFLGNGISELSR	10	KEFDGTkVFLGNG	m1	1	0	0	Q8TEA1	tRNA (cytosine(72)-C(5))-methyltransferase NSUN6 OS=Homo sapiens OX=9606 GN=NSUN6 PE=1 SV=1	169	HEK293T	PTMScan Rep 1
Q9NSV4-K834-m1	99.8	KSKSFSK	3	EEIKKSkSFSKLL	m1	1	0	0	Q9NSV4	Protein diaphanous homolog 3 OS=Homo sapiens OX=9606 GN=DIAPH3 PE=1 SV=4	834	HEK293T	PTMScan Rep 1
Q9UK61-K390-m1	100	LPEKLDVETVMSIDHLKQK	4	PIKLPEkLDVETV	m1	1	0	1	Q9UK61	Protein TASOR OS=Homo sapiens OX=9606 GN=TASOR PE=1 SV=3	390	HEK293T	PTMScan Rep 1
Q9UNX4-K149-m1	90.5	GHKDAITQALFLREKNLLVTSGK	3	YRLKGHkDAITQA	m1	1	0	0	Q9UNX4	WD repeat-containing protein 3 OS=Homo sapiens OX=9606 GN=WDR3 PE=1 SV=1	149	HEK293T	PTMScan Rep 1
Q9H987-K274-m1	94.2	SIKEAKTKCRTIASLLTAAPNPHSKGVLMFK	6	KSIKEAkTKCRTI	m1	2	0	0	Q9H987	Synaptopodin 2-like protein OS=Homo sapiens OX=9606 GN=SYNPO2L PE=2 SV=3	274	HEK293T	PTMScan Rep 1
Q8N3Y7-K74-m1	100	LGSVLVLWDINK	12	VLWDINkEGNEET	m1	1	0	0	Q8N3Y7	Epidermal retinol dehydrogenase 2 OS=Homo sapiens OX=9606 GN=SDR16C5 PE=2 SV=2	74	HEK293T	PTMScan Rep 1
Q9HC35-K104-m1	95	KPSHTSAVSIAGKETLSSAAKSGTEK	13	AVSIAGkETLSSA	m1	1	0	0	Q9HC35	Echinoderm microtubule-associated protein-like 4 OS=Homo sapiens OX=9606 GN=EML4 PE=1 SV=3	104	HEK293T	PTMScan Rep 1
Q9H5V9-K213-m1	100	MKGTLIDNQFK	2	AKKAKMkGTLIDN	m1	3	0	0	Q9H5V9	UPF0428 protein CXorf56 OS=Homo sapiens OX=9606 GN=CXorf56 PE=1 SV=1	213	HEK293T	PTMScan Rep 1
Q15858-K1976-m1	100	TEKEDKGKDSKESK	3	EQDRTEkEDKGKD	m1	2	0	0	Q15858	Sodium channel protein type 9 subunit alpha OS=Homo sapiens OX=9606 GN=SCN9A PE=1 SV=3	1976	HEK293T	PTMScan Rep 1
O75553-K67-m1	94.3	LIGIDEVSAARGDKLCQDSMMKLKGVVAGAR	22	CQDSMMkLKGVVA	m1	3	0	0	O75553	Disabled homolog 1 OS=Homo sapiens OX=9606 GN=DAB1 PE=1 SV=3	67	HEK293T	PTMScan Rep 1
Q13111-K576-m1	98.1	LLQFCENHRPAYWGTWNKK	18	YWGTWNkKTALIR	m1	1	0	0	Q13111	Chromatin assembly factor 1 subunit A OS=Homo sapiens OX=9606 GN=CHAF1A PE=1 SV=3	576	HEK293T	PTMScan Rep 1
A6NES4-K956-m1	100	GLQEMVQLLEKWILSEKEWEREK	11	MVQLLEkWILSEK	m1	1	0	0	A6NES4	Maestro heat-like repeat-containing protein family member 2A OS=Homo sapiens OX=9606 GN=MROH2A PE=4 SV=4	956	HEK293T	PTMScan Rep 1
Q8NCF5-K189-m1	96.5	KKTEFLDLDNSPLSPPSPRTKSR	2	DKEEKKkTEFLDL	m1	3	0	0	Q8NCF5	NFATC2-interacting protein OS=Homo sapiens OX=9606 GN=NFATC2IP PE=1 SV=1	189	HEK293T	PTMScan Rep 1
Q13901-K119-m1	100	FVKNALWEPK	3	AASRFVkNALWEP	m1	2	0	0	Q13901	Nuclear nucleic acid-binding protein C1D OS=Homo sapiens OX=9606 GN=C1D PE=1 SV=1	119	HEK293T	PTMScan Rep 1
Q8NEY1-K1232-m1	100	GPKSASSYSDIEEIATPDSSAPSSPKLQHGSTETASPSIK	3	SIKKGPkSASSYS	m1	1	0	1	Q8NEY1	Neuron navigator 1 OS=Homo sapiens OX=9606 GN=NAV1 PE=1 SV=2	1232	HEK293T	PTMScan Rep 1
Q99536-K372-m1	100	VADAMKQMQEK	6	KVADAMkQMQEKK	m1	1	0	0	Q99536	Synaptic vesicle membrane protein VAT-1 homolog OS=Homo sapiens OX=9606 GN=VAT1 PE=1 SV=2	372	HEK293T	PTMScan Rep 1
Q13576-K1152-m1	99.9	RNLGSVAKVLQHAASNK	17	QHAASNkLFEGEN	m1	1	0	0	Q13576	Ras GTPase-activating-like protein IQGAP2 OS=Homo sapiens OX=9606 GN=IQGAP2 PE=1 SV=4	1152	HEK293T	PTMScan Rep 1
P0C221-K260-m1	100	KELDKLQTKMSKIK	1	ETYQKKkELDKLQ	m1	2	0	0	P0C221	Coiled-coil domain-containing protein 175 OS=Homo sapiens OX=9606 GN=CCDC175 PE=4 SV=2	260	HEK293T	PTMScan Rep 1
Q9UBC5-K553-m1	100	SLFPEGNPKQASLKRPPTAGAQFKSSVAILMK	9	FPEGNPkQASLKR	m1	1	0	0	Q9UBC5	Unconventional myosin-Ia OS=Homo sapiens OX=9606 GN=MYO1A PE=1 SV=1	553	HEK293T	PTMScan Rep 1
Q5VVJ2-K98-m1	94.7	SQPEKVWLDQKEDDKKYMKSLQK	19	DDKKYMkSLQKTA	m1	2	0	0	Q5VVJ2	Histone H2A deubiquitinase MYSM1 OS=Homo sapiens OX=9606 GN=MYSM1 PE=1 SV=1	98	HEK293T	PTMScan Rep 1
Q86SE5-K34-m1	100	SINSRVFIGNLNTAIVK	17	LNTAIVkKVDIEA	m1	1	0	1	Q86SE5	RNA-binding Raly-like protein OS=Homo sapiens OX=9606 GN=RALYL PE=1 SV=2	34	HEK293T	PTMScan Rep 1
Q96RT1-K560-m1	98.6	VDEREKYMIGNSVQKISEPEAEISPGSLPVTANMK	15	IGNSVQkISEPEA	m1	1	0	0	Q96RT1	Erbin OS=Homo sapiens OX=9606 GN=ERBIN PE=1 SV=2	560	HEK293T	PTMScan Rep 1
Q5BJF6-K801-m1	99.9	LEQSESTNRSMQNYVQFLKSSYANVFGDGPYSTFLTSSPIR	19	NYVQFLkSSYANV	m1	1	0	2	Q5BJF6	Outer dense fiber protein 2 OS=Homo sapiens OX=9606 GN=ODF2 PE=1 SV=1	801	HEK293T	PTMScan Rep 1
Q9NWH7-K192-m1	98.7	KSKSPERSKYCINAK	3	SQKKKSkSPERSK	m1	1	0	0	Q9NWH7	Spermatogenesis-associated protein 6 OS=Homo sapiens OX=9606 GN=SPATA6 PE=1 SV=1	192	HEK293T	PTMScan Rep 1
P35580-K1452-m1	99.1	QKKFDQLLAEEKSISAR	3	LEKKQKkFDQLLA	m1	1	0	0	P35580	Myosin-10 OS=Homo sapiens OX=9606 GN=MYH10 PE=1 SV=3	1452	HEK293T	PTMScan Rep 1
Q5TCQ9-K1479-m1	99.7	TLITPGPWKVPSGNKVTGTIGMAEK	25	TIGMAEkRQ	m1	2	0	0	Q5TCQ9	Membrane-associated guanylate kinase, WW and PDZ domain-containing protein 3 OS=Homo sapiens OX=9606 GN=MAGI3 PE=1 SV=3	1479	HEK293T	PTMScan Rep 1
Q86V21-K394-m1	100	AMKPVETHSLQMLHTILSTGSPLK	3	LEEKAMkPVETHS	m1	5	0	1	Q86V21	Acetoacetyl-CoA synthetase OS=Homo sapiens OX=9606 GN=AACS PE=1 SV=1	394	HEK293T	PTMScan Rep 1
Q86V21-K415-m1	100	AMKPVETHSLQMLHTILSTGSPLK	24	STGSPLkAQSYEY	m1	5	0	1	Q86V21	Acetoacetyl-CoA synthetase OS=Homo sapiens OX=9606 GN=AACS PE=1 SV=1	415	HEK293T	PTMScan Rep 1
Q9NX08-K148-m1	100	LALSSDKIAALRMPLLSLHLDVK	23	SLHLDVkENGEVK	m1	1	0	0	Q9NX08	COMM domain-containing protein 8 OS=Homo sapiens OX=9606 GN=COMMD8 PE=1 SV=1	148	HEK293T	PTMScan Rep 1
Q9Y6F7-K96-m1	91.4	TSRSTKANYSKNSPKTPVTDKHHR	15	YSKNSPkTPVTDK	m1	1	2	3	Q9Y6F7	Testis-specific chromodomain protein Y 2 OS=Homo sapiens OX=9606 GN=CDY2A PE=1 SV=1	96	HEK293T	PTMScan Rep 1
Q92800-K736-m1	100	YSQADALKYVGIER	8	SQADALkYVGIER	m1	3	0	0	Q92800	Histone-lysine N-methyltransferase EZH1 OS=Homo sapiens OX=9606 GN=EZH1 PE=1 SV=2	736	HEK293T	PTMScan Rep 1
Q8N531-K213-m1	98.1	FSQLQRLTLIHWKSQVHPVLK	21	QVHPVLkLVGECC	m1	1	0	0	Q8N531	F-box/LRR-repeat protein 6 OS=Homo sapiens OX=9606 GN=FBXL6 PE=2 SV=1	213	HEK293T	PTMScan Rep 1
Q92922-K856-m1	98	KKVEHEISEGNVATAAAAALASAATKAK	2	SDTGKKkVEHEIS	m1	4	0	0	Q92922	SWI/SNF complex subunit SMARCC1 OS=Homo sapiens OX=9606 GN=SMARCC1 PE=1 SV=3	856	HEK293T	PTMScan Rep 1
Q14184-K167-m1	100	AKGLKPMDHNGLADPYVK	18	LADPYVkLHLLPG	m1	1	0	0	Q14184	Double C2-like domain-containing protein beta OS=Homo sapiens OX=9606 GN=DOC2B PE=1 SV=2	167	HEK293T	PTMScan Rep 1
Q8TE73-K3277-m1	99.9	AQAIVDSISKDKAIAEEK	12	DSISKDkAIAEEK	m1	2	0	0	Q8TE73	Dynein heavy chain 5, axonemal OS=Homo sapiens OX=9606 GN=DNAH5 PE=1 SV=3	3277	HEK293T	PTMScan Rep 1
Q2PPJ7-K679-m1	100	GKGCVLDPQK	2	EKKQRGkGCVLDP	m1	2	0	0	Q2PPJ7	Ral GTPase-activating protein subunit alpha-2 OS=Homo sapiens OX=9606 GN=RALGAPA2 PE=1 SV=2	679	HEK293T	PTMScan Rep 1
P07205-K6-m1	98.1	MSLSKKLTLDK	6	MSLSKkLTLDKL	m1	4	1	2	P07205	Phosphoglycerate kinase 2 OS=Homo sapiens OX=9606 GN=PGK2 PE=1 SV=3	6	HEK293T	PTMScan Rep 1
P00450-K712-m1	99.1	QKYTVNQCRRQSEDSTFYLGER	2	TGGMKQkYTVNQC	m1	4	0	0	P00450	Ceruloplasmin OS=Homo sapiens OX=9606 GN=CP PE=1 SV=1	712	HEK293T	PTMScan Rep 1
O95803-K250-m1	100	VKTPENLSPSISKGAFYATIIHDLGLHDGIQR	13	LSPSISkGAFYAT	m1	1	0	0	O95803	Bifunctional heparan sulfate N-deacetylase/N-sulfotransferase 3 OS=Homo sapiens OX=9606 GN=NDST3 PE=2 SV=1	250	HEK293T	PTMScan Rep 1
P36956-K924-m1	96.9	VLQESERPLPRAALHSFKAAR	18	AALHSFkAARALL	m1	1	0	0	P36956	Sterol regulatory element-binding protein 1 OS=Homo sapiens OX=9606 GN=SREBF1 PE=1 SV=2	924	HEK293T	PTMScan Rep 1
O95425-K312-m1	99.3	EKLVKEESAR	5	VREKLVkEESARN	m1	1	0	0	O95425	Supervillin OS=Homo sapiens OX=9606 GN=SVIL PE=1 SV=2	312	HEK293T	PTMScan Rep 1
Q5T0W9-K774-m1	99.9	KGSQKLRSLLSLTPDK	5	LKKGSQkLRSLLS	m1	1	0	0	Q5T0W9	Protein FAM83B OS=Homo sapiens OX=9606 GN=FAM83B PE=1 SV=1	774	HEK293T	PTMScan Rep 1
P09884-K625-m1	100	KNVKVEVAATERTLLGFFLAK	21	LGFFLAkVHKIDP	m1	1	0	0	P09884	DNA polymerase alpha catalytic subunit OS=Homo sapiens OX=9606 GN=POLA1 PE=1 SV=2	625	HEK293T	PTMScan Rep 1
P09884-K1432-m1	98.1	VLQDYRKLKNTAEQFLSR	7	VLQDYRkLKNTAE	m1	2	0	0	P09884	DNA polymerase alpha catalytic subunit OS=Homo sapiens OX=9606 GN=POLA1 PE=1 SV=2	1432	HEK293T	PTMScan Rep 1
Q5T9S5-K232-m1	98.1	QGKRAERQRNEALYNAEELSKAFQQYK	3	EQTKQGkRAERQR	m1	3	0	0	Q5T9S5	Coiled-coil domain-containing protein 18 OS=Homo sapiens OX=9606 GN=CCDC18 PE=1 SV=1	232	HEK293T	PTMScan Rep 1
Q9NVA1-K107-m1	100	LSTTKDSPQPVEEKVGAFTKIIEAMGFTGPLK	32	GFTGPLkYSKWKI	m1	7	0	7	Q9NVA1	Ubiquinol-cytochrome-c reductase complex assembly factor 1 OS=Homo sapiens OX=9606 GN=UQCC1 PE=1 SV=3	107	HEK293T	PTMScan Rep 1
Q9NVA1-K89-m1	99.6	LSTTKDSPQPVEEKVGAFTKIIEAMGFTGPLK	14	PQPVEEkVGAFTK	m1	2	0	12	Q9NVA1	Ubiquinol-cytochrome-c reductase complex assembly factor 1 OS=Homo sapiens OX=9606 GN=UQCC1 PE=1 SV=3	89	HEK293T	PTMScan Rep 1
Q9Y2G9-K754-m1	91	VAEMTGRKGRVVSRPDGTVAFESR	8	AEMTGRkGRVVSR	m1	1	0	1	Q9Y2G9	Protein strawberry notch homolog 2 OS=Homo sapiens OX=9606 GN=SBNO2 PE=2 SV=3	754	HEK293T	PTMScan Rep 1
Q2YD98-K7-m1	100	LSKLVEELTTSGEPRLNPEK	3	MDQKLSkLVEELT	m1	1	0	0	Q2YD98	UV-stimulated scaffold protein A OS=Homo sapiens OX=9606 GN=UVSSA PE=1 SV=2	7	HEK293T	PTMScan Rep 1
Q8WZ42-K15748-m1	99.9	KTSVLCKWEPPLDDGGSEIINYTLEKKDK	7	KTSVLCkWEPPLD	m1	5	0	3	Q8WZ42	Titin OS=Homo sapiens OX=9606 GN=TTN PE=1 SV=4	15748	HEK293T	PTMScan Rep 1
Q8WZ42-K2835-m1	91.6	WFHKSVEIKPSDKHR	9	HKSVEIkPSDKHR	m1	1	0	0	Q8WZ42	Titin OS=Homo sapiens OX=9606 GN=TTN PE=1 SV=4	2835	HEK293T	PTMScan Rep 1
Q9Y6W5-K200-m1	97.4	TRKEEWEKMKMGQEFVESKEK	3	RKIKTRkEEWEKM	m1	2	0	0	Q9Y6W5	Wiskott-Aldrich syndrome protein family member 2 OS=Homo sapiens OX=9606 GN=WASF2 PE=1 SV=3	200	HEK293T	PTMScan Rep 1
Q9UKY7-K76-m1	92.1	KERSNRAASAAGAAGSAGGSSGAAGAAGGGAGAGTRPGDGGTASAGAAGPGAATKAVTK	55	GPGAATkAVTKDE	m1	1	0	0	Q9UKY7	Protein CDV3 homolog OS=Homo sapiens OX=9606 GN=CDV3 PE=1 SV=1	76	HEK293T	PTMScan Rep 1
P43146-K493-m1	99.7	ALNTTQPGSLQLTVGNLKPEAMYTFR	18	LTVGNLkPEAMYT	m1	1	0	0	P43146	Netrin receptor DCC OS=Homo sapiens OX=9606 GN=DCC PE=1 SV=2	493	HEK293T	PTMScan Rep 1
P33778-K21-m1	100	KAITKAQK	5	SKKAITkAQKKDG	m1	1	0	0	P33778	Histone H2B type 1-B OS=Homo sapiens OX=9606 GN=HIST1H2BB PE=1 SV=2	21	HEK293T	PTMScan Rep 1
P02549-K1599-m1	95.9	TNDKGKKLNEASRQQRFNTSIR	4	LERTNDkGKKLNE	m1	14	3	2	P02549	Spectrin alpha chain, erythrocytic 1 OS=Homo sapiens OX=9606 GN=SPTA1 PE=1 SV=5	1599	HEK293T	PTMScan Rep 1
Q14191-K1182-m1	100	QKHANKMDVPPAILATNK	18	AILATNkILVDMA	m1	1	0	0	Q14191	Werner syndrome ATP-dependent helicase OS=Homo sapiens OX=9606 GN=WRN PE=1 SV=2	1182	HEK293T	PTMScan Rep 1
Q9NRA8-K727-m1	97	EKSKEEPASGKAALGDSK	18	AALGDSkEDTQKA	m1	3	0	0	Q9NRA8	Eukaryotic translation initiation factor 4E transporter OS=Homo sapiens OX=9606 GN=EIF4ENIF1 PE=1 SV=2	727	HEK293T	PTMScan Rep 1
Q96CM3-K111-m1	99.9	GILHQDKNLVVINKPYGLPVHGGPGVQLCITDVLPILAK	14	NLVVINkPYGLPV	m1	1	0	0	Q96CM3	Mitochondrial RNA pseudouridine synthase RPUSD4 OS=Homo sapiens OX=9606 GN=RPUSD4 PE=1 SV=1	111	HEK293T	PTMScan Rep 1
Q2TBE0-K184-m1	100	IEQEKNQALEQSKLMER	5	RKIEQEkNQALEQ	m1	1	0	0	Q2TBE0	CWF19-like protein 2 OS=Homo sapiens OX=9606 GN=CWF19L2 PE=1 SV=4	184	HEK293T	PTMScan Rep 1
Q674X7-K565-m1	100	MLNSLMKRDLEKHLNVSK	12	MKRDLEkHLNVSK	m1	1	0	0	Q674X7	Kazrin OS=Homo sapiens OX=9606 GN=KAZN PE=1 SV=2	565	HEK293T	PTMScan Rep 1
Q05996-K340-m1	100	TLLKTKLSEKCLLHQFYLASLK	22	FYLASLkLTFLLR	m1	1	0	0	Q05996	Zona pellucida sperm-binding protein 2 OS=Homo sapiens OX=9606 GN=ZP2 PE=1 SV=1	340	HEK293T	PTMScan Rep 1
Q9NPC2-K321-m1	98.8	SVAPQNSFSAKLAPHYFHSISYK	11	QNSFSAkLAPHYF	m1	1	0	0	Q9NPC2	Potassium channel subfamily K member 9 OS=Homo sapiens OX=9606 GN=KCNK9 PE=1 SV=1	321	HEK293T	PTMScan Rep 1
Q15311-K128-m1	100	KEKDFKIKEKPK	8	EKDFKIkEKPKEE	m1	1	0	0	Q15311	RalA-binding protein 1 OS=Homo sapiens OX=9606 GN=RALBP1 PE=1 SV=3	128	HEK293T	PTMScan Rep 1
Q9UQM7-K300-m1	100	KLKGAILTTMLATR	3	NARRKLkGAILTT	m1	1	0	0	Q9UQM7	Calcium/calmodulin-dependent protein kinase type II subunit alpha OS=Homo sapiens OX=9606 GN=CAMK2A PE=1 SV=2	300	HEK293T	PTMScan Rep 1
Q96DN5-K360-m1	99.9	NKLSSSDLKMKVTSGRVQQPAK	2	EDLPKNkLSSSDL	m1	2	0	0	Q96DN5	TBC1 domain family member 31 OS=Homo sapiens OX=9606 GN=TBC1D31 PE=1 SV=2	360	HEK293T	PTMScan Rep 1
Q96DN5-K367-m1	97.4	NKLSSSDLKMKVTSGRVQQPAK	9	LSSSDLkMKVTSG	m1	2	0	0	Q96DN5	TBC1 domain family member 31 OS=Homo sapiens OX=9606 GN=TBC1D31 PE=1 SV=2	367	HEK293T	PTMScan Rep 1
Q9UKL3-K151-m1	98.4	NNHKTARTFDTVKTKDLK	4	HFRNNHkTARTFD	m1	1	0	0	Q9UKL3	CASP8-associated protein 2 OS=Homo sapiens OX=9606 GN=CASP8AP2 PE=1 SV=1	151	HEK293T	PTMScan Rep 1
Q8N1G1-K390-m1	98.3	KTGAPPAPSCKDGAQGKDKTK	11	PPAPSCkDGAQGK	m1	1	0	0	Q8N1G1	RNA exonuclease 1 homolog OS=Homo sapiens OX=9606 GN=REXO1 PE=1 SV=3	390	HEK293T	PTMScan Rep 1
O00291-K488-m1	97.8	KNAEVTKQVSMARQAQVDLER	1	HADLLRkNAEVTK	m1	1	0	0	O00291	Huntingtin-interacting protein 1 OS=Homo sapiens OX=9606 GN=HIP1 PE=1 SV=5	488	HEK293T	PTMScan Rep 1
Q8TCU4-K721-m1	95.7	EKPGIFYQQEFADSHQTEETLTKVSATPGPADQK	2	PHSHREkPGIFYQ	m1	2	0	0	Q8TCU4	Alstrom syndrome protein 1 OS=Homo sapiens OX=9606 GN=ALMS1 PE=1 SV=4	721	HEK293T	PTMScan Rep 1
Q8NC51-K52-m1	99.6	KEAGGGGVGGPGAKSAAQAAAQTNSNAAGK	14	VGGPGAkSAAQAA	m1	12	0	7	Q8NC51	Plasminogen activator inhibitor 1 RNA-binding protein OS=Homo sapiens OX=9606 GN=SERBP1 PE=1 SV=2	52	HEK293T	PTMScan Rep 1
Q8NC51-K68-m1	99.8	KEAGGGGVGGPGAKSAAQAAAQTNSNAAGK	30	NSNAAGkQLRKES	m1	7	0	12	Q8NC51	Plasminogen activator inhibitor 1 RNA-binding protein OS=Homo sapiens OX=9606 GN=SERBP1 PE=1 SV=2	68	HEK293T	PTMScan Rep 1
Q7Z5P4-K70-m1	100	QSILVLWDINK	11	VLWDINkRGVEET	m1	2	0	0	Q7Z5P4	17-beta-hydroxysteroid dehydrogenase 13 OS=Homo sapiens OX=9606 GN=HSD17B13 PE=1 SV=1	70	HEK293T	PTMScan Rep 1
Q5JSZ5-K142-m1	99.5	SVSNLQKPTQSISQENTNSVPGGPK	25	SVPGGPkSWAQLN	m1	1	0	0	Q5JSZ5	Protein PRRC2B OS=Homo sapiens OX=9606 GN=PRRC2B PE=1 SV=2	142	HEK293T	PTMScan Rep 1
O60271-K742-m1	98.8	SASQSSLDKLDQELKEQQK	15	KLDQELkEQQKEL	m1	1	0	0	O60271	C-Jun-amino-terminal kinase-interacting protein 4 OS=Homo sapiens OX=9606 GN=SPAG9 PE=1 SV=4	742	HEK293T	PTMScan Rep 1
P05141-K52-m1	100	QYKGIIDCVVR	3	TADKQYkGIIDCV	m1	6	0	3	P05141	ADP/ATP translocase 2 OS=Homo sapiens OX=9606 GN=SLC25A5 PE=1 SV=7	52	HEK293T	PTMScan Rep 1
P08238-K607-m1	100	IMKAQALR	3	NMERIMkAQALRD	m1	1	0	0	P08238	Heat shock protein HSP 90-beta OS=Homo sapiens OX=9606 GN=HSP90AB1 PE=1 SV=4	607	HEK293T	PTMScan Rep 1
Q8N1W1-K702-m1	100	GCKDAAPACTKKFQEKYNK	12	APACTKkFQEKYN	m1	3	0	0	Q8N1W1	Rho guanine nucleotide exchange factor 28 OS=Homo sapiens OX=9606 GN=ARHGEF28 PE=1 SV=3	702	HEK293T	PTMScan Rep 1
O00515-K259-m1	92	TSVSEKSLAPGMALGSGRRLVSEK	24	RRLVSEkASIFEK	m1	1	0	0	O00515	Ladinin-1 OS=Homo sapiens OX=9606 GN=LAD1 PE=1 SV=2	259	HEK293T	PTMScan Rep 1
Q6ZUS6-K197-m1	99.8	KNSKGQGKSSSSALTGVLSAK	1	NALERRkNSKGQG	m1	2	0	0	Q6ZUS6	Coiled-coil domain-containing protein 149 OS=Homo sapiens OX=9606 GN=CCDC149 PE=2 SV=2	197	HEK293T	PTMScan Rep 1
Q6ZUS6-K204-m1	92	KNSKGQGKSSSSALTGVLSAK	8	NSKGQGkSSSSAL	m1	2	0	0	Q6ZUS6	Coiled-coil domain-containing protein 149 OS=Homo sapiens OX=9606 GN=CCDC149 PE=2 SV=2	204	HEK293T	PTMScan Rep 1
Q01813-K25-m1	99.9	GSLRKFLEHLSGAGKAIGVLTSGGDAQGMNAAVR	15	HLSGAGkAIGVLT	m1	2	0	0	Q01813	ATP-dependent 6-phosphofructokinase, platelet type OS=Homo sapiens OX=9606 GN=PFKP PE=1 SV=2	25	HEK293T	PTMScan Rep 1
Q9Y520-K1640-m1	98.1	KREDPKPGPKKPKEK	13	PGPKKPkEKVDAL	m1	2	0	0	Q9Y520	Protein PRRC2C OS=Homo sapiens OX=9606 GN=PRRC2C PE=1 SV=4	1640	HEK293T	PTMScan Rep 1
Q9Y520-K27-m1	99.8	YATLSLFNTYKGK	11	SLFNTYkGKSLET	m1	4	0	0	Q9Y520	Protein PRRC2C OS=Homo sapiens OX=9606 GN=PRRC2C PE=1 SV=4	27	HEK293T	PTMScan Rep 1
Q9Y2Q1-K264-m1	93.8	EKPYKCEECGKAFNRSSHITQHKR	11	KCEECGkAFNRSS	m1	2	0	1	Q9Y2Q1	Zinc finger protein 257 OS=Homo sapiens OX=9606 GN=ZNF257 PE=2 SV=2	264	HEK293T	PTMScan Rep 1
Q6PKC3-K950-m1	99.5	EVHPKQPEPSATPQLPGSSPPPANVSATLVSER	5	QREVHPkQPEPSA	m1	2	0	0	Q6PKC3	Thioredoxin domain-containing protein 11 OS=Homo sapiens OX=9606 GN=TXNDC11 PE=1 SV=2	950	HEK293T	PTMScan Rep 1
P55263-K264-m1	99.9	KTQALPKMNSKR	1	IKEIAKkTQALPK	m1	1	0	0	P55263	Adenosine kinase OS=Homo sapiens OX=9606 GN=ADK PE=1 SV=2	264	HEK293T	PTMScan Rep 1
Q9ULL1-K865-m1	96.4	LLAAFPVSKDDVPDRLHAESTPELSR	9	AAFPVSkDDVPDR	m1	1	0	0	Q9ULL1	Pleckstrin homology domain-containing family G member 1 OS=Homo sapiens OX=9606 GN=PLEKHG1 PE=1 SV=2	865	HEK293T	PTMScan Rep 1
Q9H201-K151-m1	97.8	TKERMALEGIGIGSGQLGFSR	2	THALKTkERMALE	m1	2	0	0	Q9H201	Epsin-3 OS=Homo sapiens OX=9606 GN=EPN3 PE=2 SV=1	151	HEK293T	PTMScan Rep 1
Q9UPA5-K3342-m1	98.5	VEKYGPGPMGPKHPSKSLAPAAISSK	12	PGPMGPkHPSKSL	m1	2	0	0	Q9UPA5	Protein bassoon OS=Homo sapiens OX=9606 GN=BSN PE=1 SV=4	3342	HEK293T	PTMScan Rep 1
P46060-K500-m1	100	VSSVFKDEATVRMAVQDAVDALMQK	25	VDALMQkAFNSSS	m1	1	0	0	P46060	Ran GTPase-activating protein 1 OS=Homo sapiens OX=9606 GN=RANGAP1 PE=1 SV=1	500	HEK293T	PTMScan Rep 1
Q92616-K1663-m1	100	DLAPYLPSVTPGLKASLLDPVPEVR	14	SVTPGLkASLLDP	m1	5	0	0	Q92616	eIF-2-alpha kinase activator GCN1 OS=Homo sapiens OX=9606 GN=GCN1 PE=1 SV=6	1663	HEK293T	PTMScan Rep 1
P01008-K85-m1	96.2	VWELSKANSRFATTFYQHLADSK	6	RVWELSkANSRFA	m1	2	0	2	P01008	Antithrombin-III OS=Homo sapiens OX=9606 GN=SERPINC1 PE=1 SV=1	85	HEK293T	PTMScan Rep 1
B1AJZ9-K860-m1	99	EDVLNNKLSDALAMVEETQKTK	20	MVEETQkTKATES	m1	1	0	0	B1AJZ9	Forkhead-associated domain-containing protein 1 OS=Homo sapiens OX=9606 GN=FHAD1 PE=2 SV=2	860	HEK293T	PTMScan Rep 1
Q9Y608-K378-m1	99.1	YMQGLKELKESLSEVEEKYK	18	LSEVEEkYKKAMV	m1	1	0	0	Q9Y608	Leucine-rich repeat flightless-interacting protein 2 OS=Homo sapiens OX=9606 GN=LRRFIP2 PE=1 SV=1	378	HEK293T	PTMScan Rep 1
Q03692-K466-m1	100	GAPGIPGTRGPIGPPGIPGFPGSKGDPGSPGPPGPAGIATK	24	PGFPGSkGDPGSP	m1	1	0	0	Q03692	Collagen alpha-1(X) chain OS=Homo sapiens OX=9606 GN=COL10A1 PE=1 SV=2	466	HEK293T	PTMScan Rep 1
O43929-K7-m1	100	SKSNSLIHTECLSQVQR	2	MSSRKSkSNSLIH	m1	2	0	0	O43929	Origin recognition complex subunit 4 OS=Homo sapiens OX=9606 GN=ORC4 PE=1 SV=2	7	HEK293T	PTMScan Rep 1
P28069-K273-m1	100	VKTSLNQSLFSISK	2	QREKRVkTSLNQS	m1	1	0	0	P28069	Pituitary-specific positive transcription factor 1 OS=Homo sapiens OX=9606 GN=POU1F1 PE=1 SV=1	273	HEK293T	PTMScan Rep 1
Q5T5U3-K1111-m1	99.5	KLLSKDDTSPPKDKGTWR	5	ERKLLSkDDTSPP	m1	2	0	1	Q5T5U3	Rho GTPase-activating protein 21 OS=Homo sapiens OX=9606 GN=ARHGAP21 PE=1 SV=2	1111	HEK293T	PTMScan Rep 1
Q5T5U3-K1118-m1	99.1	KLLSKDDTSPPKDKGTWR	12	DDTSPPkDKGTWR	m1	2	1	0	Q5T5U3	Rho GTPase-activating protein 21 OS=Homo sapiens OX=9606 GN=ARHGAP21 PE=1 SV=2	1118	HEK293T	PTMScan Rep 1
Q86UW6-K1050-m1	100	VLTGRLDGFKPK	10	GRLDGFkPKVFNI	m1	1	0	0	Q86UW6	NEDD4-binding protein 2 OS=Homo sapiens OX=9606 GN=N4BP2 PE=1 SV=2	1050	HEK293T	PTMScan Rep 1
P09874-K508-m1	99.7	KSKGQVKEEGINKSEK	3	ALSKKSkGQVKEE	m1	1	0	0	P09874	Poly [ADP-ribose] polymerase 1 OS=Homo sapiens OX=9606 GN=PARP1 PE=1 SV=4	508	HEK293T	PTMScan Rep 1
P09874-K425-m1	100	LGGKLTGTANKASLCISTK	11	LTGTANkASLCIS	m1	2	0	0	P09874	Poly [ADP-ribose] polymerase 1 OS=Homo sapiens OX=9606 GN=PARP1 PE=1 SV=4	425	HEK293T	PTMScan Rep 1
Q8WZA1-K224-m1	100	KGGPVFGEKHSK	9	GPVFGEkHSKSPA	m1	1	0	0	Q8WZA1	Protein O-linked-mannose beta-1,2-N-acetylglucosaminyltransferase 1 OS=Homo sapiens OX=9606 GN=POMGNT1 PE=1 SV=2	224	HEK293T	PTMScan Rep 1
Q09666-K341-m1	99.7	FGVSTGREGQTPKAGLRVSAPEVSVGHK	28	EVSVGHkGGKPGL	m1	4	0	0	Q09666	Neuroblast differentiation-associated protein AHNAK OS=Homo sapiens OX=9606 GN=AHNAK PE=1 SV=2	341	HEK293T	PTMScan Rep 1
Q09666-K5337-m1	98.4	GPSLKGDLDASVPSMKVHAPGLNLSGVGGK	30	LSGVGGkMQVGGD	m1	1	0	0	Q09666	Neuroblast differentiation-associated protein AHNAK OS=Homo sapiens OX=9606 GN=AHNAK PE=1 SV=2	5337	HEK293T	PTMScan Rep 1
Q09666-K2349-m1	100	LEGELKGPELDVKGPKLDADMPEVAVEGPNGKWK	13	GPELDVkGPKLDA	m1	3	0	0	Q09666	Neuroblast differentiation-associated protein AHNAK OS=Homo sapiens OX=9606 GN=AHNAK PE=1 SV=2	2349	HEK293T	PTMScan Rep 1
Q09666-K2194-m1	100	ISMPDVNLNLKGPK	11	DVNLNLkGPKVKG	m1	1	0	0	Q09666	Neuroblast differentiation-associated protein AHNAK OS=Homo sapiens OX=9606 GN=AHNAK PE=1 SV=2	2194	HEK293T	PTMScan Rep 1
O75626-K34-m1	98.3	VGTTLAAPKCNSSTVRFQGLAEGTKGTMK	25	GLAEGTkGTMKMD	m1	2	0	0	O75626	PR domain zinc finger protein 1 OS=Homo sapiens OX=9606 GN=PRDM1 PE=1 SV=2	34	HEK293T	PTMScan Rep 1
Q92782-K197-m1	96.2	AKGKAYGIGGLRKRQDTASLEDR	2	RRKNRAkGKAYGI	m1	1	0	0	Q92782	Zinc finger protein neuro-d4 OS=Homo sapiens OX=9606 GN=DPF1 PE=1 SV=2	197	HEK293T	PTMScan Rep 1
Q92782-K199-m1	96.1	AKGKAYGIGGLRKRQDTASLEDR	4	KNRAKGkAYGIGG	m1	1	0	0	Q92782	Zinc finger protein neuro-d4 OS=Homo sapiens OX=9606 GN=DPF1 PE=1 SV=2	199	HEK293T	PTMScan Rep 1
P46013-K231-m1	98.3	YGELKSVPTTQCLDNSKK	17	QCLDNSkKNESPF	m1	2	0	0	P46013	Proliferation marker protein Ki-67 OS=Homo sapiens OX=9606 GN=MKI67 PE=1 SV=2	231	HEK293T	PTMScan Rep 1
[truncated: 4,577 more rows]

## Sheet: Sup Table 6
Protein.Accession	Num_Protein_Kme_Events	Kme_Site
P12036	24	P12036-K919-m1
P12036	24	P12036-K923-m1
P12036	24	P12036-K539-m2
P12036	24	P12036-K573-m2
P12036	24	P12036-K599-m1
P12036	24	P12036-K589-m2
P12036	24	P12036-K1002-m1
P12036	24	P12036-K667-m2
P12036	24	P12036-K659-m3
P12036	24	P12036-K982-m3
P12036	24	P12036-K768-m3
P12036	24	P12036-K559-m1
P12036	24	P12036-K593-m1
P12036	24	P12036-K555-m1
P12036	24	P12036-K545-m1
P12036	24	P12036-K559-m2
P12036	24	P12036-K637-m3
P12036	24	P12036-K525-m1
P12036	24	P12036-K521-m1
P12036	24	P12036-K569-m2
P12036	24	P12036-K982-m2
P12036	24	P12036-K627-m1
P12036	24	P12036-K605-m1
P12036	24	P12036-K589-m1
Q5CZC0	16	Q5CZC0-K2708-m2
Q5CZC0	16	Q5CZC0-K2723-m2
Q5CZC0	16	Q5CZC0-K6879-m3
Q5CZC0	16	Q5CZC0-K2872-m1
Q5CZC0	16	Q5CZC0-K2857-m2
Q5CZC0	16	Q5CZC0-K4928-m2
Q5CZC0	16	Q5CZC0-K1556-m3
Q5CZC0	16	Q5CZC0-K1558-m3
Q5CZC0	16	Q5CZC0-K1571-m3
Q5CZC0	16	Q5CZC0-K3679-m3
Q5CZC0	16	Q5CZC0-K3688-m3
Q5CZC0	16	Q5CZC0-K6848-m1
Q5CZC0	16	Q5CZC0-K6875-m3
Q5CZC0	16	Q5CZC0-K5910-m3
Q5CZC0	16	Q5CZC0-K6590-m3
Q5CZC0	16	Q5CZC0-K4657-m2
Q92954	11	Q92954-K520-m1
Q92954	11	Q92954-K512-m3
Q92954	11	Q92954-K303-m3
Q92954	11	Q92954-K315-m2
Q92954	11	Q92954-K771-m3
Q92954	11	Q92954-K779-m3
Q92954	11	Q92954-K319-m1
Q92954	11	Q92954-K315-m1
Q92954	11	Q92954-K308-m3
Q92954	11	Q92954-K326-m3
Q92954	11	Q92954-K599-m2
Q13402	10	Q13402-K1779-m3
Q13402	10	Q13402-K1787-m3
Q13402	10	Q13402-K1084-m3
Q13402	10	Q13402-K1081-m3
Q13402	10	Q13402-K2093-m2
Q13402	10	Q13402-K427-m3
Q13402	10	Q13402-K2091-m3
Q13402	10	Q13402-K1270-m1
Q13402	10	Q13402-K2207-m3
Q13402	10	Q13402-K1281-m3
Q13439	10	Q13439-K578-m2
Q13439	10	Q13439-K584-m2
Q13439	10	Q13439-K598-m3
Q13439	10	Q13439-K1170-m2
Q13439	10	Q13439-K815-m3
Q13439	10	Q13439-K471-m2
Q13439	10	Q13439-K480-m3
Q13439	10	Q13439-K1261-m3
Q13439	10	Q13439-K1581-m2
Q13439	10	Q13439-K1586-m3
P0DP25	8	P0DP25-K116-m1
P0DP25	8	P0DP25-K116-m3
P0DP25	8	P0DP25-K22-m1
P0DP25	8	P0DP25-K116-m2
P0DP25	8	P0DP25-K14-m3
P0DP25	8	P0DP25-K22-m3
P0DP25	8	P0DP25-K95-m2
P0DP25	8	P0DP25-K95-m3
Q14966	8	Q14966-K835-m1
Q14966	8	Q14966-K839-m1
Q14966	8	Q14966-K845-m2
Q14966	8	Q14966-K1516-m2
Q14966	8	Q14966-K1064-m1
Q14966	8	Q14966-K1365-m2
Q14966	8	Q14966-K1345-m3
Q14966	8	Q14966-K1365-m3
Q711Q0	8	Q711Q0-K526-m3
Q711Q0	8	Q711Q0-K401-m2
Q711Q0	8	Q711Q0-K391-m3
Q711Q0	8	Q711Q0-K391-m2
Q711Q0	8	Q711Q0-K814-m1
Q711Q0	8	Q711Q0-K389-m2
Q711Q0	8	Q711Q0-K389-m3
Q711Q0	8	Q711Q0-K1169-m2
Q8NB66	8	Q8NB66-K1163-m1
Q8NB66	8	Q8NB66-K990-m1
Q8NB66	8	Q8NB66-K1154-m3
Q8NB66	8	Q8NB66-K1157-m3
Q8NB66	8	Q8NB66-K155-m1
Q8NB66	8	Q8NB66-K981-m2
Q8NB66	8	Q8NB66-K805-m3
Q8NB66	8	Q8NB66-K1002-m1
P52179	7	P52179-K194-m2
P52179	7	P52179-K188-m3
P52179	7	P52179-K1436-m1
P52179	7	P52179-K1421-m2
P52179	7	P52179-K1274-m1
P52179	7	P52179-K1282-m1
P52179	7	P52179-K1096-m2
P58107	7	P58107-K1398-m2
P58107	7	P58107-K2299-m1
P58107	7	P58107-K2835-m1
P58107	7	P58107-K3366-m1
P58107	7	P58107-K3900-m1
P58107	7	P58107-K4434-m1
P58107	7	P58107-K4967-m1
Q12955	7	Q12955-K1550-m3
Q12955	7	Q12955-K4319-m2
Q12955	7	Q12955-K4327-m2
Q12955	7	Q12955-K1661-m2
Q12955	7	Q12955-K4160-m1
Q12955	7	Q12955-K4147-m3
Q12955	7	Q12955-K1235-m3
Q7Z2K8	7	Q7Z2K8-K518-m2
Q7Z2K8	7	Q7Z2K8-K510-m3
Q7Z2K8	7	Q7Z2K8-K629-m1
Q7Z2K8	7	Q7Z2K8-K641-m1
Q7Z2K8	7	Q7Z2K8-K660-m1
Q7Z2K8	7	Q7Z2K8-K637-m3
Q7Z2K8	7	Q7Z2K8-K669-m1
Q9NVA1	7	Q9NVA1-K107-m1
Q9NVA1	7	Q9NVA1-K80-m3
Q9NVA1	7	Q9NVA1-K69-m1
Q9NVA1	7	Q9NVA1-K75-m2
Q9NVA1	7	Q9NVA1-K89-m3
Q9NVA1	7	Q9NVA1-K89-m1
Q9NVA1	7	Q9NVA1-K95-m1
Q9ULD9	7	Q9ULD9-K880-m1
Q9ULD9	7	Q9ULD9-K860-m2
Q9ULD9	7	Q9ULD9-K885-m2
Q9ULD9	7	Q9ULD9-K188-m2
Q9ULD9	7	Q9ULD9-K880-m2
Q9ULD9	7	Q9ULD9-K1277-m2
Q9ULD9	7	Q9ULD9-K1292-m3
A8TX70	6	A8TX70-K1605-m1
A8TX70	6	A8TX70-K1617-m2
A8TX70	6	A8TX70-K513-m1
A8TX70	6	A8TX70-K1617-m3
A8TX70	6	A8TX70-K537-m3
A8TX70	6	A8TX70-K542-m3
O00294	6	O00294-K199-m2
O00294	6	O00294-K233-m3
O00294	6	O00294-K218-m1
O00294	6	O00294-K200-m2
O00294	6	O00294-K218-m3
O00294	6	O00294-K207-m3
O43493	6	O43493-K111-m1
O43493	6	O43493-K214-m2
O43493	6	O43493-K214-m1
O43493	6	O43493-K237-m1
O43493	6	O43493-K223-m1
O43493	6	O43493-K97-m3
Q13099	6	Q13099-K438-m2
Q13099	6	Q13099-K473-m3
Q13099	6	Q13099-K438-m1
Q13099	6	Q13099-K448-m1
Q13099	6	Q13099-K386-m1
Q13099	6	Q13099-K393-m2
Q13459	6	Q13459-K1529-m3
Q13459	6	Q13459-K1428-m2
Q13459	6	Q13459-K1453-m3
Q13459	6	Q13459-K40-m3
Q13459	6	Q13459-K1392-m1
Q13459	6	Q13459-K1413-m3
Q5T4S7	6	Q5T4S7-K4780-m1
Q5T4S7	6	Q5T4S7-K1079-m1
Q5T4S7	6	Q5T4S7-K1064-m3
Q5T4S7	6	Q5T4S7-K4085-m1
Q5T4S7	6	Q5T4S7-K4089-m2
Q5T4S7	6	Q5T4S7-K4100-m3
Q8IWJ2	6	Q8IWJ2-K986-m3
Q8IWJ2	6	Q8IWJ2-K947-m2
Q8IWJ2	6	Q8IWJ2-K952-m2
Q8IWJ2	6	Q8IWJ2-K958-m3
Q8IWJ2	6	Q8IWJ2-K129-m1
Q8IWJ2	6	Q8IWJ2-K135-m1
Q8N1W1	6	Q8N1W1-K1035-m1
Q8N1W1	6	Q8N1W1-K702-m1
Q8N1W1	6	Q8N1W1-K706-m2
Q8N1W1	6	Q8N1W1-K701-m2
Q8N1W1	6	Q8N1W1-K701-m3
Q8N1W1	6	Q8N1W1-K706-m1
Q96T21	6	Q96T21-K387-m1
Q96T21	6	Q96T21-K385-m1
Q96T21	6	Q96T21-K385-m3
Q96T21	6	Q96T21-K387-m3
Q96T21	6	Q96T21-K461-m3
Q96T21	6	Q96T21-K462-m3
Q9NR99	6	Q9NR99-K1686-m1
Q9NR99	6	Q9NR99-K1256-m1
Q9NR99	6	Q9NR99-K1264-m1
Q9NR99	6	Q9NR99-K1091-m3
Q9NR99	6	Q9NR99-K1264-m3
Q9NR99	6	Q9NR99-K1256-m3
Q9ULN7	6	Q9ULN7-K617-m1
Q9ULN7	6	Q9ULN7-K594-m1
Q9ULN7	6	Q9ULN7-K617-m2
Q9ULN7	6	Q9ULN7-K609-m3
Q9ULN7	6	Q9ULN7-K617-m3
Q9ULN7	6	Q9ULN7-K609-m1
A0A0J9YWL9	5	A0A0J9YWL9-K651-m1
A0A0J9YWL9	5	A0A0J9YWL9-K754-m1
A0A0J9YWL9	5	A0A0J9YWL9-K535-m3
A0A0J9YWL9	5	A0A0J9YWL9-K408-m1
A0A0J9YWL9	5	A0A0J9YWL9-K430-m1
B5MCY1	5	B5MCY1-K84-m3
B5MCY1	5	B5MCY1-K85-m3
B5MCY1	5	B5MCY1-K1584-m3
B5MCY1	5	B5MCY1-K1501-m1
B5MCY1	5	B5MCY1-K1517-m3
O14810	5	O14810-K32-m1
O14810	5	O14810-K26-m2
O14810	5	O14810-K32-m3
O14810	5	O14810-K18-m1
O14810	5	O14810-K26-m1
P11055	5	P11055-K1074-m1
P11055	5	P11055-K1055-m3
P11055	5	P11055-K1061-m3
P11055	5	P11055-K207-m3
P11055	5	P11055-K940-m1
P27448	5	P27448-K480-m1
P27448	5	P27448-K746-m1
P27448	5	P27448-K454-m3
P27448	5	P27448-K454-m1
P27448	5	P27448-K463-m3
P42331	5	P42331-K625-m1
P42331	5	P42331-K632-m2
P42331	5	P42331-K636-m3
P42331	5	P42331-K622-m3
P42331	5	P42331-K642-m3
P46821	5	P46821-K2330-m2
P46821	5	P46821-K787-m3
P46821	5	P46821-K775-m3
P46821	5	P46821-K2273-m1
P46821	5	P46821-K2266-m2
P54577	5	P54577-K346-m2
P54577	5	P54577-K154-m1
P54577	5	P54577-K327-m1
P54577	5	P54577-K47-m1
P54577	5	P54577-K58-m1
Q02224	5	Q02224-K301-m3
Q02224	5	Q02224-K287-m3
Q02224	5	Q02224-K1560-m1
Q02224	5	Q02224-K766-m1
Q02224	5	Q02224-K777-m1
Q14517	5	Q14517-K1666-m2
Q14517	5	Q14517-K3508-m1
Q14517	5	Q14517-K3516-m1
Q14517	5	Q14517-K2611-m1
Q14517	5	Q14517-K2600-m2
Q15057	5	Q15057-K515-m1
Q15057	5	Q15057-K532-m1
Q15057	5	Q15057-K527-m1
Q15057	5	Q15057-K528-m1
Q15057	5	Q15057-K537-m3
Q5JRA6	5	Q5JRA6-K683-m2
Q5JRA6	5	Q5JRA6-K1472-m1
Q5JRA6	5	Q5JRA6-K1472-m2
Q5JRA6	5	Q5JRA6-K1452-m2
Q5JRA6	5	Q5JRA6-K1472-m3
Q86SE5	5	Q86SE5-K34-m1
Q86SE5	5	Q86SE5-K176-m2
Q86SE5	5	Q86SE5-K34-m2
Q86SE5	5	Q86SE5-K190-m3
Q86SE5	5	Q86SE5-K170-m3
Q86UP2	5	Q86UP2-K345-m1
Q86UP2	5	Q86UP2-K950-m1
Q86UP2	5	Q86UP2-K1285-m1
Q86UP2	5	Q86UP2-K1296-m1
Q86UP2	5	Q86UP2-K1299-m1
Q8IXW5	5	Q8IXW5-K27-m1
Q8IXW5	5	Q8IXW5-K33-m3
Q8IXW5	5	Q8IXW5-K278-m3
Q8IXW5	5	Q8IXW5-K27-m3
Q8IXW5	5	Q8IXW5-K33-m2
Q8IZF0	5	Q8IZF0-K615-m2
Q8IZF0	5	Q8IZF0-K624-m2
Q8IZF0	5	Q8IZF0-K1677-m2
Q8IZF0	5	Q8IZF0-K1702-m3
Q8IZF0	5	Q8IZF0-K1677-m1
Q8NI51	5	Q8NI51-K489-m2
Q8NI51	5	Q8NI51-K487-m3
Q8NI51	5	Q8NI51-K489-m3
Q8NI51	5	Q8NI51-K481-m1
Q8NI51	5	Q8NI51-K478-m3
Q8TB73	5	Q8TB73-K432-m1
Q8TB73	5	Q8TB73-K432-m2
Q8TB73	5	Q8TB73-K441-m2
Q8TB73	5	Q8TB73-K516-m1
Q8TB73	5	Q8TB73-K533-m1
Q96M83	5	Q96M83-K1106-m2
Q96M83	5	Q96M83-K1102-m3
Q96M83	5	Q96M83-K1086-m1
Q96M83	5	Q96M83-K557-m1
Q96M83	5	Q96M83-K543-m1
Q9NX95	5	Q9NX95-K191-m1
Q9NX95	5	Q9NX95-K202-m1
Q9NX95	5	Q9NX95-K202-m2
Q9NX95	5	Q9NX95-K191-m3
Q9NX95	5	Q9NX95-K202-m3
Q9UKX3	5	Q9UKX3-K1225-m2
Q9UKX3	5	Q9UKX3-K1229-m2
Q9UKX3	5	Q9UKX3-K1298-m2
Q9UKX3	5	Q9UKX3-K1246-m3
Q9UKX3	5	Q9UKX3-K1229-m3
Q9UPU5	5	Q9UPU5-K408-m1
Q9UPU5	5	Q9UPU5-K396-m3
Q9UPU5	5	Q9UPU5-K403-m2
Q9UPU5	5	Q9UPU5-K412-m3
Q9UPU5	5	Q9UPU5-K408-m3
A4UGR9	4	A4UGR9-K1698-m1
A4UGR9	4	A4UGR9-K2890-m3
A4UGR9	4	A4UGR9-K1960-m1
A4UGR9	4	A4UGR9-K1970-m2
C9JN71	4	C9JN71-K346-m2
C9JN71	4	C9JN71-K75-m2
C9JN71	4	C9JN71-K75-m1
C9JN71	4	C9JN71-K93-m3
D6RIA3	4	D6RIA3-K773-m2
D6RIA3	4	D6RIA3-K777-m2
D6RIA3	4	D6RIA3-K710-m1
D6RIA3	4	D6RIA3-K711-m1
O00308	4	O00308-K484-m1
O00308	4	O00308-K484-m2
O00308	4	O00308-K473-m3
O00308	4	O00308-K828-m3
O15018	4	O15018-K1833-m1
O15018	4	O15018-K1511-m2
O15018	4	O15018-K1242-m1
O15018	4	O15018-K1251-m3
O43423	4	O43423-K95-m1
O43423	4	O43423-K82-m2
O43423	4	O43423-K82-m3
O43423	4	O43423-K133-m3
O43602	4	O43602-K285-m1
O43602	4	O43602-K275-m3
O43602	4	O43602-K275-m2
O43602	4	O43602-K292-m2
O60524	4	O60524-K503-m3
O60524	4	O60524-K873-m1
O60524	4	O60524-K489-m1
O60524	4	O60524-K496-m3
O75449	4	O75449-K181-m1
O75449	4	O75449-K189-m3
O75449	4	O75449-K267-m1
O75449	4	O75449-K281-m1
O95996	4	O95996-K1773-m1
O95996	4	O95996-K481-m2
O95996	4	O95996-K341-m2
O95996	4	O95996-K2237-m1
O95997	4	O95997-K25-m1
O95997	4	O95997-K21-m2
O95997	4	O95997-K25-m2
O95997	4	O95997-K33-m1
P01008	4	P01008-K85-m1
P01008	4	P01008-K182-m2
P01008	4	P01008-K171-m2
P01008	4	P01008-K168-m2
P0DMV9	4	P0DMV9-K561-m3
P0DMV9	4	P0DMV9-K561-m2
P0DMV9	4	P0DMV9-K561-m1
P0DMV9	4	P0DMV9-K567-m1
P11234	4	P11234-K16-m1
P11234	4	P11234-K5-m3
P11234	4	P11234-K7-m3
P11234	4	P11234-K27-m2
P18583	4	P18583-K2108-m2
P18583	4	P18583-K2110-m3
P18583	4	P18583-K2340-m3
P18583	4	P18583-K2328-m3
P34972	4	P34972-K345-m1
P34972	4	P34972-K345-m2
P34972	4	P34972-K329-m2
P34972	4	P34972-K329-m3
Q13585	4	Q13585-K398-m2
Q13585	4	Q13585-K405-m3
Q13585	4	Q13585-K447-m2
Q13585	4	Q13585-K454-m3
Q14184	4	Q14184-K167-m1
Q14184	4	Q14184-K154-m2
Q14184	4	Q14184-K151-m1
Q14184	4	Q14184-K154-m3
Q14185	4	Q14185-K994-m1
Q14185	4	Q14185-K1383-m1
Q14185	4	Q14185-K1395-m3
Q14185	4	Q14185-K1385-m3
Q16555	4	Q16555-K511-m2
Q16555	4	Q16555-K520-m2
Q16555	4	Q16555-K270-m1
Q16555	4	Q16555-K293-m1
Q17RW2	4	Q17RW2-K1338-m1
Q17RW2	4	Q17RW2-K872-m3
Q17RW2	4	Q17RW2-K491-m3
Q17RW2	4	Q17RW2-K511-m3
Q2TB90	4	Q2TB90-K418-m1
Q2TB90	4	Q2TB90-K425-m1
Q2TB90	4	Q2TB90-K324-m2
Q2TB90	4	Q2TB90-K331-m3
Q2UY09	4	Q2UY09-K761-m1
Q2UY09	4	Q2UY09-K750-m1
Q2UY09	4	Q2UY09-K222-m2
Q2UY09	4	Q2UY09-K276-m1
Q3BBV0	4	Q3BBV0-K96-m1
Q3BBV0	4	Q3BBV0-K367-m1
Q3BBV0	4	Q3BBV0-K638-m1
Q3BBV0	4	Q3BBV0-K726-m1
Q3MIW9	4	Q3MIW9-K387-m2
Q3MIW9	4	Q3MIW9-K376-m2
Q3MIW9	4	Q3MIW9-K367-m3
Q3MIW9	4	Q3MIW9-K163-m2
Q567U6	4	Q567U6-K625-m3
Q567U6	4	Q567U6-K224-m2
Q567U6	4	Q567U6-K223-m3
Q567U6	4	Q567U6-K236-m3
Q5ST30	4	Q5ST30-K684-m1
Q5ST30	4	Q5ST30-K1040-m1
Q5ST30	4	Q5ST30-K1043-m1
Q5ST30	4	Q5ST30-K1030-m2
Q5T1V6	4	Q5T1V6-K565-m3
Q5T1V6	4	Q5T1V6-K8-m3
Q5T1V6	4	Q5T1V6-K18-m3
Q5T1V6	4	Q5T1V6-K219-m1
Q5TEA6	4	Q5TEA6-K101-m3
Q5TEA6	4	Q5TEA6-K112-m3
Q5TEA6	4	Q5TEA6-K101-m2
Q5TEA6	4	Q5TEA6-K116-m3
Q68CZ1	4	Q68CZ1-K318-m1
Q68CZ1	4	Q68CZ1-K482-m1
Q68CZ1	4	Q68CZ1-K489-m1
Q68CZ1	4	Q68CZ1-K473-m2
Q68DL7	4	Q68DL7-K665-m1
Q68DL7	4	Q68DL7-K86-m2
Q68DL7	4	Q68DL7-K90-m3
Q68DL7	4	Q68DL7-K559-m2
Q6ZRR7	4	Q6ZRR7-K303-m1
Q6ZRR7	4	Q6ZRR7-K307-m3
Q6ZRR7	4	Q6ZRR7-K279-m1
Q6ZRR7	4	Q6ZRR7-K370-m1
Q6ZTR5	4	Q6ZTR5-K2118-m3
Q6ZTR5	4	Q6ZTR5-K2984-m3
Q6ZTR5	4	Q6ZTR5-K2991-m3
Q6ZTR5	4	Q6ZTR5-K2235-m3
Q70CQ4	4	Q70CQ4-K3-m1
Q70CQ4	4	Q70CQ4-K18-m1
Q70CQ4	4	Q70CQ4-K25-m3
Q70CQ4	4	Q70CQ4-K3-m2
Q7Z7M9	4	Q7Z7M9-K399-m1
Q7Z7M9	4	Q7Z7M9-K411-m1
Q7Z7M9	4	Q7Z7M9-K72-m3
Q7Z7M9	4	Q7Z7M9-K75-m3
Q8IVF7	4	Q8IVF7-K613-m1
Q8IVF7	4	Q8IVF7-K635-m1
Q8IVF7	4	Q8IVF7-K611-m2
Q8IVF7	4	Q8IVF7-K613-m2
Q8IWR0	4	Q8IWR0-K176-m1
Q8IWR0	4	Q8IWR0-K588-m1
Q8IWR0	4	Q8IWR0-K585-m1
Q8IWR0	4	Q8IWR0-K186-m3
Q8IZQ1	4	Q8IZQ1-K2220-m2
Q8IZQ1	4	Q8IZQ1-K2615-m3
Q8IZQ1	4	Q8IZQ1-K2603-m1
Q8IZQ1	4	Q8IZQ1-K2615-m1
Q8N3K9	4	Q8N3K9-K1986-m3
Q8N3K9	4	Q8N3K9-K2333-m1
Q8N3K9	4	Q8N3K9-K2344-m1
Q8N3K9	4	Q8N3K9-K1873-m1
Q8N9C0	4	Q8N9C0-K189-m1
Q8N9C0	4	Q8N9C0-K183-m1
Q8N9C0	4	Q8N9C0-K184-m1
Q8N9C0	4	Q8N9C0-K197-m3
Q8NHV4	4	Q8NHV4-K502-m3
Q8NHV4	4	Q8NHV4-K490-m3
Q8NHV4	4	Q8NHV4-K494-m3
Q8NHV4	4	Q8NHV4-K498-m3
Q8NI27	4	Q8NI27-K1540-m2
Q8NI27	4	Q8NI27-K1549-m3
Q8NI27	4	Q8NI27-K124-m3
Q8NI27	4	Q8NI27-K197-m2
Q8TCU4	4	Q8TCU4-K721-m1
Q8TCU4	4	Q8TCU4-K753-m3
Q8TCU4	4	Q8TCU4-K3918-m3
Q8TCU4	4	Q8TCU4-K3900-m3
Q8WYB5	4	Q8WYB5-K590-m1
Q8WYB5	4	Q8WYB5-K574-m2
Q8WYB5	4	Q8WYB5-K412-m2
Q8WYB5	4	Q8WYB5-K460-m3
Q96DN5	4	Q96DN5-K360-m1
Q96DN5	4	Q96DN5-K367-m1
Q96DN5	4	Q96DN5-K369-m2
Q96DN5	4	Q96DN5-K367-m2
Q96JE9	4	Q96JE9-K411-m2
Q96JE9	4	Q96JE9-K420-m2
Q96JE9	4	Q96JE9-K560-m3
Q96JE9	4	Q96JE9-K582-m1
Q96MT7	4	Q96MT7-K691-m2
Q96MT7	4	Q96MT7-K1053-m2
Q96MT7	4	Q96MT7-K1056-m3
Q96MT7	4	Q96MT7-K691-m1
Q96P44	4	Q96P44-K631-m1
Q96P44	4	Q96P44-K658-m1
Q96P44	4	Q96P44-K538-m1
Q96P44	4	Q96P44-K541-m1
Q99541	4	Q99541-K213-m3
Q99541	4	Q99541-K213-m2
Q99541	4	Q99541-K280-m3
Q99541	4	Q99541-K375-m1
Q99962	4	Q99962-K16-m1
Q99962	4	Q99962-K28-m2
Q99962	4	Q99962-K28-m1
Q99962	4	Q99962-K39-m2
Q9BQL6	4	Q9BQL6-K407-m2
Q9BQL6	4	Q9BQL6-K397-m2
Q9BQL6	4	Q9BQL6-K397-m3
Q9BQL6	4	Q9BQL6-K407-m3
Q9BRD0	4	Q9BRD0-K339-m1
Q9BRD0	4	Q9BRD0-K333-m2
Q9BRD0	4	Q9BRD0-K297-m2
Q9BRD0	4	Q9BRD0-K303-m3
Q9BXU7	4	Q9BXU7-K142-m2
Q9BXU7	4	Q9BXU7-K148-m2
Q9BXU7	4	Q9BXU7-K138-m3
Q9BXU7	4	Q9BXU7-K777-m1
Q9BXX3	4	Q9BXX3-K460-m1
Q9BXX3	4	Q9BXX3-K473-m3
Q9BXX3	4	Q9BXX3-K448-m3
Q9BXX3	4	Q9BXX3-K615-m3
Q9H694	4	Q9H694-K745-m1
Q9H694	4	Q9H694-K765-m1
Q9H694	4	Q9H694-K102-m3
Q9H694	4	Q9H694-K111-m3
Q9HC84	4	Q9HC84-K2290-m1
Q9HC84	4	Q9HC84-K2847-m1
Q9HC84	4	Q9HC84-K4104-m1
Q9HC84	4	Q9HC84-K3547-m1
Q9HDC5	4	Q9HDC5-K597-m2
Q9HDC5	4	Q9HDC5-K326-m3
Q9HDC5	4	Q9HDC5-K303-m3
Q9HDC5	4	Q9HDC5-K601-m3
Q9NRY4	4	Q9NRY4-K756-m1
Q9NRY4	4	Q9NRY4-K26-m2
Q9NRY4	4	Q9NRY4-K749-m2
Q9NRY4	4	Q9NRY4-K1346-m1
Q9NVK5	4	Q9NVK5-K125-m1
Q9NVK5	4	Q9NVK5-K127-m1
Q9NVK5	4	Q9NVK5-K132-m1
Q9NVK5	4	Q9NVK5-K117-m1
Q9NYV4	4	Q9NYV4-K496-m1
Q9NYV4	4	Q9NYV4-K509-m1
Q9NYV4	4	Q9NYV4-K1064-m1
Q9NYV4	4	Q9NYV4-K1068-m3
Q9UI46	4	Q9UI46-K676-m1
Q9UI46	4	Q9UI46-K684-m1
Q9UI46	4	Q9UI46-K669-m3
Q9UI46	4	Q9UI46-K670-m3
Q9ULL0	4	Q9ULL0-K1185-m1
Q9ULL0	4	Q9ULL0-K1420-m1
Q9ULL0	4	Q9ULL0-K1176-m2
Q9ULL0	4	Q9ULL0-K57-m1
Q9Y287	4	Q9Y287-K13-m1
Q9Y287	4	Q9Y287-K16-m3
Q9Y287	4	Q9Y287-K16-m1
Q9Y287	4	Q9Y287-K13-m3
Q9Y6D5	4	Q9Y6D5-K833-m3
Q9Y6D5	4	Q9Y6D5-K840-m3
Q9Y6D5	4	Q9Y6D5-K183-m1
Q9Y6D5	4	Q9Y6D5-K741-m1
A0A1B0GTZ2	3	A0A1B0GTZ2-K146-m1
A0A1B0GTZ2	3	A0A1B0GTZ2-K136-m2
A0A1B0GTZ2	3	A0A1B0GTZ2-K143-m3
A0AVT1	3	A0AVT1-K796-m1
A0AVT1	3	A0AVT1-K991-m1
A0AVT1	3	A0AVT1-K978-m2
A6NCI4	3	A6NCI4-K827-m2
A6NCI4	3	A6NCI4-K836-m2
A6NCI4	3	A6NCI4-K801-m3
A6NCM1	3	A6NCM1-K295-m1
A6NCM1	3	A6NCM1-K279-m3
A6NCM1	3	A6NCM1-K293-m3
A8MVU1	3	A8MVU1-K110-m3
A8MVU1	3	A8MVU1-K111-m3
A8MVU1	3	A8MVU1-K119-m3
O00370	3	O00370-K527-m2
O00370	3	O00370-K541-m3
O00370	3	O00370-K615-m1
O00541	3	O00541-K108-m1
O00541	3	O00541-K111-m2
O00541	3	O00541-K115-m2
O00763	3	O00763-K2273-m3
O00763	3	O00763-K2270-m2
O00763	3	O00763-K2270-m3
O14513	3	O14513-K1180-m2
O14513	3	O14513-K1169-m2
O14513	3	O14513-K1172-m3
O14967	3	O14967-K218-m1
O14967	3	O14967-K211-m1
O14967	3	O14967-K208-m1
O15014	3	O15014-K739-m1
O15014	3	O15014-K749-m1
O15014	3	O15014-K507-m1
O15027	3	O15027-K2162-m3
O15027	3	O15027-K1652-m3
O15027	3	O15027-K2118-m1
O15054	3	O15054-K228-m2
O15054	3	O15054-K636-m1
O15054	3	O15054-K651-m1
O15439	3	O15439-K515-m2
O15439	3	O15439-K607-m3
O15439	3	O15439-K610-m3
O15480	3	O15480-K52-m1
O15480	3	O15480-K37-m2
O15480	3	O15480-K175-m1
O43149	3	O43149-K251-m1
O43149	3	O43149-K267-m1
O43149	3	O43149-K2414-m1
O43680	3	O43680-K66-m1
O43680	3	O43680-K65-m1
O43680	3	O43680-K77-m3
O60229	3	O60229-K1821-m1
O60229	3	O60229-K1806-m1
O60229	3	O60229-K146-m3
O75044	3	O75044-K197-m1
O75044	3	O75044-K190-m2
O75044	3	O75044-K194-m2
O75121	3	O75121-K5-m3
O75121	3	O75121-K29-m3
O75121	3	O75121-K95-m3
O75899	3	O75899-K66-m1
O75899	3	O75899-K70-m3
O75899	3	O75899-K66-m3
O75970	3	O75970-K1867-m3
O75970	3	O75970-K1013-m1
O75970	3	O75970-K1026-m1
O95199	3	O95199-K397-m1
O95199	3	O95199-K403-m1
O95199	3	O95199-K294-m1
O95259	3	O95259-K784-m1
O95259	3	O95259-K768-m2
O95259	3	O95259-K841-m3
O95995	3	O95995-K380-m1
O95995	3	O95995-K363-m3
O95995	3	O95995-K370-m1
P00390	3	P00390-K144-m2
P00390	3	P00390-K146-m2
P00390	3	P00390-K146-m3
P02549	3	P02549-K1599-m1
P02549	3	P02549-K1601-m1
P02549	3	P02549-K1599-m3
P04114	3	P04114-K1586-m2
P04114	3	P04114-K2025-m1
P04114	3	P04114-K3404-m3
P06756	3	P06756-K489-m3
P06756	3	P06756-K499-m3
P06756	3	P06756-K793-m1
P0DPH8	3	P0DPH8-K112-m1
P0DPH8	3	P0DPH8-K304-m1
P0DPH8	3	P0DPH8-K280-m1
P11532	3	P11532-K1195-m1
P11532	3	P11532-K2628-m2
P11532	3	P11532-K2619-m2
P11717	3	P11717-K1264-m1
P11717	3	P11717-K1275-m1
P11717	3	P11717-K1285-m2
P13535	3	P13535-K1085-m1
P13535	3	P13535-K1086-m1
P13535	3	P13535-K432-m3
P13929	3	P13929-K275-m1
P13929	3	P13929-K228-m1
P13929	3	P13929-K358-m2
P16260	3	P16260-K163-m1
P16260	3	P16260-K176-m1
P16260	3	P16260-K181-m1
P17038	3	P17038-K125-m2
P17038	3	P17038-K119-m3
P17038	3	P17038-K125-m3
P25208	3	P25208-K135-m2
P25208	3	P25208-K80-m1
P25208	3	P25208-K77-m2
P26232	3	P26232-K892-m3
P26232	3	P26232-K358-m2
P26232	3	P26232-K368-m3
P42356	3	P42356-K1474-m3
P42356	3	P42356-K1473-m1
P42356	3	P42356-K1474-m1
P48169	3	P48169-K487-m2
P48169	3	P48169-K206-m2
P48169	3	P48169-K197-m3
P49796	3	P49796-K405-m3
P49796	3	P49796-K1111-m1
P49796	3	P49796-K1113-m3
P50219	3	P50219-K303-m1
P50219	3	P50219-K322-m1
P50219	3	P50219-K312-m1
P51665	3	P51665-K304-m3
P51665	3	P51665-K304-m2
P51665	3	P51665-K306-m2
P52740	3	P52740-K298-m2
P52740	3	P52740-K294-m2
P52740	3	P52740-K305-m3
P55082	3	P55082-K195-m3
P55082	3	P55082-K198-m3
P55082	3	P55082-K182-m3
P56192	3	P56192-K663-m3
P56192	3	P56192-K889-m1
P56192	3	P56192-K881-m2
P56645	3	P56645-K375-m1
P56645	3	P56645-K1093-m1
P56645	3	P56645-K716-m3
P59540	3	P59540-K222-m2
P59540	3	P59540-K214-m2
P59540	3	P59540-K226-m3
P63010	3	P63010-K322-m3
P63010	3	P63010-K495-m1
P63010	3	P63010-K35-m3
Q01484	3	Q01484-K1677-m1
Q01484	3	Q01484-K1528-m1
Q01484	3	Q01484-K1680-m3
Q03188	3	Q03188-K784-m2
Q03188	3	Q03188-K80-m2
Q03188	3	Q03188-K76-m3
Q03721	3	Q03721-K18-m2
Q03721	3	Q03721-K22-m2
Q03721	3	Q03721-K26-m3
Q0P641	3	Q0P641-K143-m2
Q0P641	3	Q0P641-K178-m2
Q0P641	3	Q0P641-K178-m1
Q0VF96	3	Q0VF96-K520-m1
Q0VF96	3	Q0VF96-K194-m1
Q0VF96	3	Q0VF96-K210-m1
Q12796	3	Q12796-K188-m3
Q12796	3	Q12796-K185-m2
Q12796	3	Q12796-K188-m1
Q13017	3	Q13017-K200-m2
Q13017	3	Q13017-K724-m3
Q13017	3	Q13017-K603-m2
Q13619	3	Q13619-K8-m1
Q13619	3	Q13619-K23-m1
Q13619	3	Q13619-K33-m3
Q13976	3	Q13976-K156-m3
Q13976	3	Q13976-K164-m3
Q13976	3	Q13976-K10-m3
Q14004	3	Q14004-K488-m3
Q14004	3	Q14004-K721-m2
Q14004	3	Q14004-K725-m3
Q14031	3	Q14031-K293-m2
Q14031	3	Q14031-K290-m3
Q14031	3	Q14031-K261-m3
Q14055	3	Q14055-K89-m3
Q14055	3	Q14055-K79-m3
Q14055	3	Q14055-K434-m3
Q15025	3	Q15025-K249-m1
Q15025	3	Q15025-K268-m3
Q15025	3	Q15025-K274-m3
Q15042	3	Q15042-K605-m1
Q15042	3	Q15042-K609-m1
Q15042	3	Q15042-K625-m2
Q15413	3	Q15413-K1070-m1
Q15413	3	Q15413-K310-m1
Q15413	3	Q15413-K4591-m2
Q15431	3	Q15431-K283-m2
Q15431	3	Q15431-K295-m2
Q15431	3	Q15431-K944-m1
Q16825	3	Q16825-K840-m3
Q16825	3	Q16825-K827-m3
Q16825	3	Q16825-K826-m3
Q32P28	3	Q32P28-K435-m1
Q32P28	3	Q32P28-K408-m1
Q32P28	3	Q32P28-K426-m3
Q5JTW2	3	Q5JTW2-K293-m1
Q5JTW2	3	Q5JTW2-K303-m1
Q5JTW2	3	Q5JTW2-K303-m2
Q5QGS0	3	Q5QGS0-K1256-m2
Q5QGS0	3	Q5QGS0-K1272-m2
Q5QGS0	3	Q5QGS0-K411-m3
Q5TAT6	3	Q5TAT6-K328-m1
Q5TAT6	3	Q5TAT6-K417-m3
Q5TAT6	3	Q5TAT6-K343-m1
Q5TC12	3	Q5TC12-K131-m1
Q5TC12	3	Q5TC12-K140-m3
Q5TC12	3	Q5TC12-K142-m3
Q5VU97	3	Q5VU97-K296-m2
Q5VU97	3	Q5VU97-K305-m2
Q5VU97	3	Q5VU97-K645-m3
Q5VVJ2	3	Q5VVJ2-K135-m1
Q5VVJ2	3	Q5VVJ2-K98-m1
Q5VVJ2	3	Q5VVJ2-K102-m2
Q68DN1	3	Q68DN1-K1348-m1
Q68DN1	3	Q68DN1-K1358-m3
Q68DN1	3	Q68DN1-K545-m3
Q6N043	3	Q6N043-K597-m1
Q6N043	3	Q6N043-K596-m3
Q6N043	3	Q6N043-K597-m3
Q6VMQ6	3	Q6VMQ6-K623-m2
Q6VMQ6	3	Q6VMQ6-K628-m3
Q6VMQ6	3	Q6VMQ6-K623-m3
Q6ZMJ2	3	Q6ZMJ2-K352-m1
Q6ZMJ2	3	Q6ZMJ2-K365-m2
Q6ZMJ2	3	Q6ZMJ2-K347-m2
Q6ZTQ4	3	Q6ZTQ4-K810-m1
Q6ZTQ4	3	Q6ZTQ4-K802-m2
Q6ZTQ4	3	Q6ZTQ4-K760-m3
Q6ZUS6	3	Q6ZUS6-K197-m1
Q6ZUS6	3	Q6ZUS6-K204-m1
Q6ZUS6	3	Q6ZUS6-K217-m2
Q6ZVT6	3	Q6ZVT6-K501-m2
Q6ZVT6	3	Q6ZVT6-K514-m1
Q6ZVT6	3	Q6ZVT6-K501-m3
Q7RTY7	3	Q7RTY7-K514-m2
Q7RTY7	3	Q7RTY7-K315-m2
Q7RTY7	3	Q7RTY7-K330-m3
Q7Z4L5	3	Q7Z4L5-K596-m3
Q7Z4L5	3	Q7Z4L5-K584-m1
Q7Z4L5	3	Q7Z4L5-K575-m2
Q7Z6W7	3	Q7Z6W7-K303-m2
Q7Z6W7	3	Q7Z6W7-K306-m2
Q7Z6W7	3	Q7Z6W7-K302-m3
Q7Z6Z7	3	Q7Z6Z7-K3716-m1
Q7Z6Z7	3	Q7Z6Z7-K3721-m1
Q7Z6Z7	3	Q7Z6Z7-K3745-m1
Q86TB3	3	Q86TB3-K1712-m2
Q86TB3	3	Q86TB3-K1641-m2
Q86TB3	3	Q86TB3-K1631-m3
Q86V21	3	Q86V21-K394-m1
Q86V21	3	Q86V21-K415-m1
Q86V21	3	Q86V21-K394-m2
Q86XI2	3	Q86XI2-K27-m1
Q86XI2	3	Q86XI2-K256-m1
Q86XI2	3	Q86XI2-K248-m2
Q8IUD2	3	Q8IUD2-K563-m1
Q8IUD2	3	Q8IUD2-K387-m2
Q8IUD2	3	Q8IUD2-K569-m3
Q8IV32	3	Q8IV32-K271-m3
Q8IV32	3	Q8IV32-K279-m1
Q8IV32	3	Q8IV32-K279-m2
Q8IYB9	3	Q8IYB9-K338-m3
Q8IYB9	3	Q8IYB9-K344-m3
Q8IYB9	3	Q8IYB9-K347-m3
Q8N264	3	Q8N264-K708-m3
Q8N264	3	Q8N264-K693-m1
Q8N264	3	Q8N264-K227-m2
Q8N2M8	3	Q8N2M8-K553-m2
Q8N2M8	3	Q8N2M8-K577-m1
Q8N2M8	3	Q8N2M8-K571-m1
Q8N309	3	Q8N309-K515-m3
Q8N309	3	Q8N309-K516-m3
Q8N309	3	Q8N309-K162-m2
Q8N4C6	3	Q8N4C6-K1808-m1
Q8N4C6	3	Q8N4C6-K1949-m1
Q8N4C6	3	Q8N4C6-K1952-m1
Q8N7Z5	3	Q8N7Z5-K45-m3
Q8N7Z5	3	Q8N7Z5-K394-m1
Q8N7Z5	3	Q8N7Z5-K400-m3
Q8N823	3	Q8N823-K536-m3
Q8N823	3	Q8N823-K539-m3
Q8N823	3	Q8N823-K68-m1
Q8NEY4	3	Q8NEY4-K114-m2
Q8NEY4	3	Q8NEY4-K28-m3
Q8NEY4	3	Q8NEY4-K36-m3
Q8NFZ4	3	Q8NFZ4-K572-m3
Q8NFZ4	3	Q8NFZ4-K576-m1
Q8NFZ4	3	Q8NFZ4-K572-m2
Q8TDG4	3	Q8TDG4-K1072-m1
Q8TDG4	3	Q8TDG4-K1066-m3
Q8TDG4	3	Q8TDG4-K483-m2
Q8WWL7	3	Q8WWL7-K358-m2
Q8WWL7	3	Q8WWL7-K364-m3
Q8WWL7	3	Q8WWL7-K364-m1
Q92520	3	Q92520-K72-m1
Q92520	3	Q92520-K62-m1
Q92520	3	Q92520-K67-m2
Q92993	3	Q92993-K498-m3
Q92993	3	Q92993-K505-m3
Q92993	3	Q92993-K80-m2
Q969S9	3	Q969S9-K69-m1
Q969S9	3	Q969S9-K57-m1
Q969S9	3	Q969S9-K205-m3
Q96EV8	3	Q96EV8-K170-m2
Q96EV8	3	Q96EV8-K21-m1
Q96EV8	3	Q96EV8-K26-m1
Q96NM4	3	Q96NM4-K274-m1
Q96NM4	3	Q96NM4-K301-m1
Q96NM4	3	Q96NM4-K274-m3
Q96PE2	3	Q96PE2-K923-m3
Q96PE2	3	Q96PE2-K1823-m1
Q96PE2	3	Q96PE2-K1823-m2
Q96SU4	3	Q96SU4-K11-m2
Q96SU4	3	Q96SU4-K17-m3
Q96SU4	3	Q96SU4-K17-m2
Q99442	3	Q99442-K147-m1
Q99442	3	Q99442-K152-m2
Q99442	3	Q99442-K151-m3
Q9BVA0	3	Q9BVA0-K631-m1
Q9BVA0	3	Q9BVA0-K615-m1
Q9BVA0	3	Q9BVA0-K621-m1
Q9BX63	3	Q9BX63-K1242-m2
Q9BX63	3	Q9BX63-K1235-m3
Q9BX63	3	Q9BX63-K1249-m3
Q9BXT5	3	Q9BXT5-K2620-m3
Q9BXT5	3	Q9BXT5-K2623-m3
Q9BXT5	3	Q9BXT5-K2584-m3
Q9BY66	3	Q9BY66-K257-m2
Q9BY66	3	Q9BY66-K244-m1
Q9BY66	3	Q9BY66-K257-m3
Q9BZF1	3	Q9BZF1-K49-m1
Q9BZF1	3	Q9BZF1-K85-m1
Q9BZF1	3	Q9BZF1-K78-m2
Q9H2G9	3	Q9H2G9-K72-m1
Q9H2G9	3	Q9H2G9-K53-m3
Q9H2G9	3	Q9H2G9-K67-m1
Q9H845	3	Q9H845-K600-m2
Q9H845	3	Q9H845-K211-m3
Q9H845	3	Q9H845-K459-m2
Q9H8W5	3	Q9H8W5-K14-m1
Q9H8W5	3	Q9H8W5-K26-m3
Q9H8W5	3	Q9H8W5-K26-m2
Q9H967	3	Q9H967-K122-m3
Q9H967	3	Q9H967-K99-m3
Q9H967	3	Q9H967-K104-m2
Q9HC35	3	Q9HC35-K104-m1
Q9HC35	3	Q9HC35-K164-m2
Q9HC35	3	Q9HC35-K173-m3
Q9HCK8	3	Q9HCK8-K1044-m2
Q9HCK8	3	Q9HCK8-K520-m2
Q9HCK8	3	Q9HCK8-K1039-m3
Q9NS61	3	Q9NS61-K255-m1
Q9NS61	3	Q9NS61-K235-m1
Q9NS61	3	Q9NS61-K240-m3
Q9NSN8	3	Q9NSN8-K73-m1
Q9NSN8	3	Q9NSN8-K86-m2
Q9NSN8	3	Q9NSN8-K89-m2
Q9NV70	3	Q9NV70-K454-m3
Q9NV70	3	Q9NV70-K466-m3
Q9NV70	3	Q9NV70-K476-m3
Q9NXG0	3	Q9NXG0-K862-m1
Q9NXG0	3	Q9NXG0-K851-m1
Q9NXG0	3	Q9NXG0-K835-m2
Q9NY46	3	Q9NY46-K533-m2
Q9NY46	3	Q9NY46-K525-m3
Q9NY46	3	Q9NY46-K1059-m3
Q9NZM3	3	Q9NZM3-K743-m1
Q9NZM3	3	Q9NZM3-K747-m1
Q9NZM3	3	Q9NZM3-K752-m3
Q9P2H3	3	Q9P2H3-K449-m2
Q9P2H3	3	Q9P2H3-K709-m3
Q9P2H3	3	Q9P2H3-K161-m3
Q9P2J5	3	Q9P2J5-K807-m1
Q9P2J5	3	Q9P2J5-K814-m1
Q9P2J5	3	Q9P2J5-K988-m3
Q9P2P6	3	Q9P2P6-K2481-m1
Q9P2P6	3	Q9P2P6-K2893-m3
Q9P2P6	3	Q9P2P6-K2510-m1
[truncated: 2,098 more rows]

## Sheet: Sup Table 7
Kme_Site	Identified
[truncated: 10,008 more rows]
