# Supplementary material for: Global lysine methylome profiling using systematically characterized affinity reagents
Source: Sci Rep. 2023 Jan 7;13:377. doi: 10.1038/s41598-022-27175-x (PMC9825382; doi:10.1038/s41598-022-27175-x)
Supplement: Supplementary file 3 — Supplementary Information 3. [file 41598_2022_27175_MOESM3_ESM.xlsx]

## Sheet: Kme1A
ID	Signal	STErr	Context	Histone	Normalized Signal	Normalized STErr
383	13590.1	234.943	H4K5acK8acK12me1K16ac	H4(1-23)	1	0.0172878
376	10161.8	281.733	H4K5me1K8me1K12me1	H4(1-23)	0.747733	0.0207308
8120	7140.43	1191.64	KOPL-me1	KOPL	0.525414	0.0876843
375	7105.1	506.623	H4K5me1K8acK12me1	H4(1-23)	0.522814	0.0372788
373	7103.43	725.667	H4K12me1	H4(1-23)	0.522692	0.0533967
1003	6728.1	179.477	p53K382me2	p53(366-390)	0.495074	0.0132065
1007	4135.6	157.609	p53T377pK382me2	p53(366-390)	0.30431	0.0115974
1005	3187.93	472.942	p53K382me2K386ac	p53(366-390)	0.234578	0.0348005
35	2681.76	387.5	H3.1K4me1K9acK14acK18ac	H3.1(1-20)	0.197332	0.0285134
1004	2430.76	165.591	p53K381acK382me2	p53(366-390)	0.178863	0.0121847
260	1776.6	73.9111	H3.1K4me1K9me2	H3.1(1-15)	0.130727	0.0054386
135	1652.43	429.289	H3.1K4me1K18ac	H3.1(1-20)	0.121591	0.0315884
34	1489.1	366.176	H3.1K4me1	H3.1(1-20)	0.109572	0.0269443
371	1356.1	259.922	H4K5me1	H4(1-23)	0.0997857	0.0191259
5005	1226.43	303.664	LIG1K126me1	LIG1(118-130)	0.0902445	0.0223445
163	1049.72	469.931	H3.1K4me3T6p	H3.1(1-20)	0.0772412	0.0345789
8240	879.098	332.095	KOPL-me2	KOPL	0.0646866	0.0244365
381	686.598	220.025	H4K5me1K8acK12acK16ac	H4(1-23)	0.0505219	0.0161901
45	613.098	93.1551	H3.1K4me1K9acK18ac	H3.1(1-20)	0.0451136	0.00685463
238	557.098	78.6202	H3.1K9me2K27me1	H3.1(1-32)	0.0409929	0.00578511
382	510.598	36.8581	H4K5acK8me1K12acK16ac	H4(1-23)	0.0375713	0.00271213
403	248.265	61.4781	H2BK5me1	H2B(1-24)	0.018268	0.00452374
147	177.098	62.4559	H3.1K9me1S10p	H3.1(1-20)	0.0130314	0.00459569
372	162.931	24.6285	H4K8me1	H4(1-23)	0.011989	0.00181224
182	153.931	29.1015	H3.1R8me2aK9me1	H3.1(1-20)	0.0113267	0.00214137
185	152.098	53.1112	H3.1R8me2sK9me1	H3.1(1-20)	0.0111918	0.00390808
374	142.431	28.0947	H4K5acK8me1K12ac	H4(1-23)	0.0104805	0.00206729
187	128.598	33.496	H3.1K4acK9me1K14acK18ac	H3.1(1-20)	0.00946261	0.00246474
139	123.431	36.5939	H3.1K18me1	H3.1(1-20)	0.00908244	0.00269269
134	116.082	58.3617	H3.1K9me1	H3.1(1-20)	0.00854163	0.00429443
216	116.065	60.7913	H3.1K9-Nle	H3.1(1-20)	0.00854043	0.0044732
8360	91.8823	42.9801	KOPL-me3	KOPL	0.00676097	0.00316261
178	85.4149	28.9171	H3.1R8me1K9me3	H3.1(1-20)	0.00628508	0.00212781
62	60.5489	27.6954	H3.1R2me1K4me2	H3.1(1-20)	0.00445537	0.00203791
1116	55.5979	11.4477	LIG1K126me2	LIG1(118-130)	0.00409106	0.000842356
242	52.6993	51.4893	H3.3K27acS28p	H3.3(15-34)	0.00387777	0.00378874
197	51.3823	30.0641	H3.3K27me1	H3.3(15-34)	0.00378086	0.00221221
174	50.3823	22.5691	H3.1R2me2sK4me3K9acK14acK18ac	H3.1(1-20)	0.00370728	0.0016607
53	47.5489	23.8127	H3.1Cit2	H3.1(1-20)	0.00349879	0.00175221
88	45.0652	39.4697	H4K12acK16ac	H4(11-27)	0.00331604	0.0029043
245	44.2319	32.1207	H3.1.1(1-32)	H3.1(1-32)	0.00325472	0.00236354
8000	42.5979	15.327	KOPL-umod	KOPL	0.00313448	0.00112781
237	42.2319	18.9274	H3.1K9me2	H3.1(1-32)	0.00310755	0.00139273
2447	38.2156	17.2697	H3.1K23ac	H3.1(1-32)	0.00281202	0.00127075
200	35.9312	9.72083	H3.3R26me2aK27me1	H3.3(15-34)	0.00264392	0.000715287
84	32.2645	9.63126	H4K20me1	H4(11-27)	0.00237412	0.000708697
393	32.2319	15.4736	H4K20me3	H4(1-23)	0.00237172	0.00113859
402	29.0489	26.4506	H2BK5me2	H2B(1-24)	0.00213751	0.00194631
58	23.9312	9.02373	H4(1-23)	H4(1-23)	0.00176093	0.000663993
215	23.5816	10.466	H3.1K23me1	H3.1(15-34)	0.0017352	0.000770119
67	22.5652	13.8568	H4K8ac	H4(1-23)	0.00166042	0.00101962
70	21.8823	10.122	H4K5acK12ac	H4(1-23)	0.00161016	0.00074481
18	20.7156	10.5633	H3.1K4me3	H3.1(1-20)	0.00152432	0.000777277
73	20.2645	11.1697	H4R3me2a	H4(1-23)	0.00149112	0.000821896
5006	20.2482	12.0205	LIG1K126me2	LIG1(118-130)	0.00148992	0.000884506
208	19.5489	9.61763	H3.1(105-124)	H3.1(105-124)	0.00143847	0.000707694
159	18.5489	11.6138	H3.1R17me2a	H3.1(1-25)	0.00136489	0.000854575
142	17.7482	13.2222	H3.1R8me2s	H3.1(1-20)	0.00130597	0.000972929
1000	17.5979	3.40343	p53	p53(366-390)	0.0012949	0.000250435
87	17.0652	6.44119	H4K12acK16acK20me1	H4(11-27)	0.00125571	0.000473962
626	16.5816	6.03528	H2A.XK5ac	H2A.X(1-17)	0.00122012	0.000444094
57	16.1993	15.7834	H3.1T3p	H3.1(1-20)	0.00119199	0.00116139
161	15.1993	12.7603	H3.1.1(1-25)	H3.1(1-25)	0.00111841	0.000938937
80	14.3823	6.88419	H4R3me2sK5acK8acK12acK16acK20ac	H4(1-23)	0.00105829	0.00050656
2446	14.0816	5.54601	H3.1K18ac	H3.1(1-32)	0.00103616	0.000408092
357	13.2319	4.46468	H4S1p	H4(1-23)	0.000973643	0.000328524
14	13.2156	7.85404	H3.1K9acK14acK18ac	H3.1(1-20)	0.000972443	0.000577924
5	13.183	13.183	H3.1K4acK14ac	H3.1(1-20)	0.000970043	0.000970043
90	12.8823	7.01518	H3.3(15-41)	H3.3(15-43)	0.000947916	0.000516198
366	12.5489	6.42613	H4K16acK20ac	H4(1-23)	0.000923388	0.000472854
1008	12.2319	5.36535	p53K370me3	p53(366-390)	0.00090006	0.000394798
225	12.2319	8.57051	H3.3K27me3S28p	H3.3(15-34)	0.00090006	0.000630644
160	12.2319	7.36118	H3.1R17me2aK18ac	H3.1(1-25)	0.00090006	0.000541658
79	12.2319	6.16336	H4R3me2aK5acK8acK12acK16acK20ac	H4(1-23)	0.00090006	0.000453518
309	11.8823	6.4078	H2AK5acK9acK13acK15ac(noN-ac)	H2A(1-17)	0.000874333	0.000471505
380	11.5489	7.3988	H4K5acK8acK16ac	H4(1-23)	0.000849805	0.000544426
336	11.3823	7.36207	H3.1K27acK36me1	H3.1(21-44)	0.000837541	0.000541723
363	11.2482	3.98759	H4K8acK20ac	H4(1-23)	0.000827678	0.000293419
352	11.2156	6.89784	H4K20ac	H4(1-23)	0.000825277	0.000507563
138	11.0652	5.56273	H3.1K18me2	H3.1(1-20)	0.000814214	0.000409322
149	11.0489	6.84708	H3.1R17me2a	H3.1(1-22)	0.000813013	0.000503828
125	10.8823	5.82869	H3.1T3p	H3.1(1-20)	0.00080075	0.000428892
4	10.2156	4.80561	H3.1K4ac	H3.1(1-20)	0.000751694	0.000353611
82	10.1993	8.02663	H4K20me3	H4(11-27)	0.000750494	0.000590624
44	10.0326	8.02048	H3.1K4me2K9acK18ac	H3.1(1-20)	0.00073823	0.000590171
114	9.89858	5.83294	H3.1K9me3	H3.1(1-43)	0.000728367	0.000429205
21	9.88227	5.92909	H3.1K4me3K18ac	H3.1(1-20)	0.000727167	0.00043628
141	9.54893	4.88226	H3.1R8me2a	H3.1(1-20)	0.000702639	0.000359251
33	8.91489	3.90969	H3.1K4me2K9acK14acK18ac	H3.1(1-20)	0.000655984	0.000287687
413	8.89858	3.298	yH2A(112-129)	yeast(S.c.)H2A(112-129)	0.000654784	0.000242677
176	8.88227	4.66203	H3.1K36me3	H3.1(1-43)	0.000653584	0.000343046
1002	8.7156	6.72418	p53K372me2-ERR	p53(366-390)	0.00064132	0.000494785
66	8.7156	5.19755	H4K5ac	H4(1-23)	0.00064132	0.000382451
20	8.54893	4.94808	H3.1K4me3K14ac	H3.1(1-20)	0.000629056	0.000364095
360	8.39858	6.04596	H4K5acK16ac	H4(1-23)	0.000617992	0.00044488
63	7.88227	4.21682	H3.1Cit2K4me2	H3.1(1-20)	0.000580001	0.000310286
219	7.56524	4.6849	H3.3K23-Nle	H3.3(15-31)	0.000556673	0.000344729
395	7.38227	3.18056	H4K5butK8butK12but	H4(1-23)	0.000543209	0.000234035
158	7.19929	4.85269	H3.1K18ac	H3.1(1-25)	0.000529745	0.000357075
47	7.19929	5.73427	H3.1R2me2a	H3.1(1-20)	0.000529745	0.000421945
72	7.06524	4.30021	H4K5acK8acK12ac	H4(1-23)	0.000519882	0.000316422
1	7.01631	7.01631	H3.1(1-20)	H3.1(1-20)	0.000516281	0.000516281
140	6.91489	1.6143	H3.1R8me1	H3.1(1-20)	0.000508818	0.000118785
210	6.89858	2.24738	H3.3(30-49)	H3.3(30-49)	0.000507618	0.000165369
132	6.88227	4.0202	H3.1K4me3K9me3	H3.1(1-20)	0.000506418	0.000295818
126	6.7156	3.0728	H3.3K36me1	H3.3(27-45)	0.000494154	0.000226106
213	6.58155	2.68812	H3.1.1(120-135)	H3.1(120-135)	0.00048429	0.0001978
103	6.53262	4.67832	H3.1K79me1	H3.1(74-84)	0.00048069	0.000344245
156	6.2156	3.18574	H3.1K14me3	H3.1(1-20)	0.000457362	0.000234416
133	6.2156	3.14361	H3.1K9me2	H3.1(1-20)	0.000457362	0.000231316
301	6.04893	2.8492	H2AK5acK9acK13acK15ac	H2A(1-17)	0.000445098	0.000209652
59	6.04893	2.86087	H4K5acK8acK12acK16ac	H4(1-23)	0.000445098	0.000210511
475	5.88227	2.67217	H3.3K36meT32p	H3.3(27-45)	0.000432835	0.000196626
15	5.88227	2.78252	H3.1K4acK14acK18ac	H3.1(1-20)	0.000432835	0.000204746
378	5.7156	3.44807	H4K8acK12acK16ac	H4(1-23)	0.000420571	0.000253719
476	5.62411	2.29722	H3.3T32p	H3.3(27-45)	0.000413839	0.000169036
1001	5.38227	2.53298	p53K370me2	p53(366-390)	0.000396043	0.000186384
51	5.38227	3.9093	H3.1R2me1K4me3	H3.1(1-20)	0.000396043	0.000287658
8	5.38227	3.17532	H3.1K4acK9acK14ac	H3.1(1-20)	0.000396043	0.000233649
218	5.36595	4.26428	H3.1K18-Nle	H3.1(11-26)	0.000394843	0.000313778
335	5.03262	4.81639	H3.1K36ac	H3.1(21-44)	0.000370315	0.000354404
306	4.88227	2.27805	H2ACit3K5ac	H2A(1-17)	0.000359252	0.000167626
789	4.86595	3.38935	H3.3K36me3	H3.3(27-46)	0.000358051	0.000249398
85	4.86595	4.10134	H4K12acK16acK20me3	H4(11-27)	0.000358051	0.000301789
241	4.7156	2.78141	H3.3K27ac	H3.3(15-34)	0.000346988	0.000204665
171	4.69929	3.14642	H3.3K23ac	H3.3(15-34)	0.000345788	0.000231523
24	4.54893	2.81754	H3.1K4me3K14acK18ac	H3.1(1-20)	0.000334724	0.000207323
243	4.53262	3.19915	H3.3S28p	H3.3(15-34)	0.000333524	0.000235403
92	4.51631	4.51631	H3.1K9me2K14ac	H3.1(1-20)	0.000332324	0.000332324
195	4.38227	1.96547	H3.3K27me3	H3.3(15-34)	0.00032246	0.000144625
353	4.36595	3.3002	H4S1pK5acK8acK12acK16ac	H4(1-23)	0.00032126	0.000242838
258	4.36595	3.16617	H3.1K9me2	H3.1(1-15)	0.00032126	0.000232976
217	4.36595	3.16617	H3.1K14-Nle	H3.1(1-20)	0.00032126	0.000232976
69	4.36595	3.04816	H4K16ac	H4(1-23)	0.00032126	0.000224293
179	4.34964	4.34964	H3.1R8me1K9me2	H3.1(1-20)	0.00032006	0.00032006
229	4.2156	2.93992	H3.1K4acK9me3	H3.1(1-20)	0.000310196	0.000216328
148	4.2156	1.9087	H3.1K4me3K9acS10p	H3.1(1-20)	0.000310196	0.000140448
331	4.19929	2.659	H3.1.1(21-44)	H3.1(21-44)	0.000308996	0.000195657
253	4.19929	2.73318	H3.1.1(52-61)	H3.1(52-61)	0.000308996	0.000201116
23	4.19929	2.8054	H3.1K4me3K9acK18ac	H3.1(1-20)	0.000308996	0.00020643
11	4.04893	2.132	H3.1K14acK18ac	H3.1(1-20)	0.000297933	0.000156879
365	4.03262	3.62925	H4K12acK20ac	H4(1-23)	0.000296732	0.000267051
332	4.03262	2.60221	H3.1K36me1	H3.1(21-44)	0.000296732	0.000191478
76	3.89858	1.41829	H4S1pR3me2a	H4(1-23)	0.000286869	0.000104362
414	3.86595	2.44845	yH2AS121p	yeast(S.c.)H2A(112-129)	0.000284468	0.000180164
196	3.86595	2.96562	H3.3K27me2	H3.3(15-34)	0.000284468	0.000218219
129	3.86595	2.70707	H3.1K9me2K27me2	H3.1(6-30)	0.000284468	0.000199194
81	3.86595	3.46337	H4R3me1K5acK8acK12acK16acK20ac	H4(1-23)	0.000284468	0.000254845
32	3.86595	2.44845	H3.1K4me2	H3.1(1-20)	0.000284468	0.000180164
60	3.69929	2.46453	H3.1R2me2aK4me2	H3.1(1-20)	0.000272205	0.000181347
29	3.69929	2.80605	H3.1R2me2aT3pK4me3	H3.1(1-20)	0.000272205	0.000206477
361	3.38227	1.94341	H4K5acK20ac	H4(1-23)	0.000248877	0.000143002
164	3.38227	1.9088	H3.1K4me2T6p	H3.1(1-20)	0.000248877	0.000140455
625	3.36595	3.15149	H2A.X(1-17)	H2A.X(1-17)	0.000247677	0.000231896
167	3.36595	3.15149	H3.1K4me2T6pK9acK14acK18ac	H3.1(1-20)	0.000247677	0.000231896
162	3.36595	2.36612	H3.1T6p	H3.1(1-20)	0.000247677	0.000174106
150	3.36595	2.36612	H3.1R17me2s	H3.1(1-22)	0.000247677	0.000174106
100	3.34964	3.34964	H3.1.1(74-84)N-ac	H3.1(74-84)	0.000246477	0.000246477
1117	3.19929	2.02752	LIG1	LIG1(118-130)	0.000235413	0.000149191
203	3.19929	2.33328	H3.1.1(30-49)	H3.1(30-49)	0.000235413	0.000171689
379	3.03262	3.01309	H4K5acK12acK16ac	H4(1-23)	0.000223149	0.000221712
255	3.03262	2.31201	H3.1K56me3	H3.1(52-61)	0.000223149	0.000170124
56	3.03262	2.63541	H3.1Cit2K4acK9acK14acK18ac	H3.1(1-20)	0.000223149	0.000193921
209	3.01631	3.01631	H3.3(15-34)	H3.3(15-34)	0.000221949	0.000221949
50	2.89858	1.61199	H3.1R2me2aK4me3K9acK14acK18ac	H3.1(1-20)	0.000213286	0.000118615
54	2.88227	1.5112	H3.1Cit2K4me3	H3.1(1-20)	0.000212086	0.000111198
1009	2.69929	2.14036	p53K382me3	p53(366-390)	0.000198622	0.000157494
96	2.69929	2.30531	H3.1K4me3R8me2aK9me3	H3.1(1-20)	0.000198622	0.000169632
169	2.68298	2.68298	H3.3K18acK23acK27ac	H3.3(15-34)	0.000197421	0.000197421
7	2.68298	2.68298	H3.1K4acK9ac	H3.1(1-20)	0.000197421	0.000197421
394	2.64042	1.05699	H4K5proK8proK12pro	H4(1-23)	0.00019429	7.77761e-05
265	2.53262	2.14064	H3.1K4AK9me2	H3.1(1-15)	0.000186358	0.000157515
95	2.53262	1.83911	H3.3K18me3K36me3	H3.3(15-43)	0.000186358	0.000135327
254	2.51631	2.51631	H3.1K56ac	H3.1(52-61)	0.000185158	0.000185158
77	2.51631	2.51631	H4S1pR3me2s	H4(1-23)	0.000185158	0.000185158
322	2.36595	1.51847	H2A.Z.1K4acK7acK11ac	H2A.Z.1(1-19)	0.000174094	0.000111734
10	2.36595	1.68496	H3.1K18ac	H3.1(1-20)	0.000174094	0.000123985
211	2.34964	2.34964	H3.3(75-94)	H3.3(75-94)	0.000172894	0.000172894
19	2.34964	2.34964	H3.1K4me3K9ac	H3.1(1-20)	0.000172894	0.000172894
3	2.34964	2.34964	H3.1K9ac	H3.1(1-20)	0.000172894	0.000172894
91	2.19929	1.98782	H3.3K18me3	H3.3(15-43)	0.00016183	0.000146269
28	2.19929	1.44387	H3.1R2me2aT3pK4me3K9acK14acK18ac	H3.1(1-20)	0.00016183	0.000106244
170	2.01631	2.01631	H3.3K18acK23acK27acS28p	H3.3(15-34)	0.000148366	0.000148366
99	2.01631	2.01631	H4(11-27)	H4(11-27)	0.000148366	0.000148366
104	1.88227	1.12434	H3.1.1(74-84)	H3.1(74-84)	0.000138503	8.27323e-05
350	1.86595	1.18717	H4R3me2aK5ac	H4(1-23)	0.000137303	8.73558e-05
25	1.86595	1.65611	H3.1K4me3K9acK14acK18ac	H3.1(1-20)	0.000137303	0.000121862
316	1.69929	1.32478	HAtag	HAtag	0.000125039	9.7481e-05
144	1.69929	1.32478	H3.1K9acS10p	H3.1(1-20)	0.000125039	9.7481e-05
359	1.68298	1.68298	H4K5acK8ac	H4(1-23)	0.000123838	0.000123838
362	1.54893	1.1313	H4K8acK12ac	H4(1-23)	0.000113975	8.32444e-05
338	1.53262	1.32523	H3.1K27acK36me3	H3.1(21-44)	0.000112775	9.75145e-05
155	1.53262	1.04383	H3.1K14me2	H3.1(1-20)	0.000112775	7.68078e-05
68	1.53262	1.04383	H4K12ac	H4(1-23)	0.000112775	7.68078e-05
323	1.51631	1.51631	H2A.Z.1K4acK7acK11acN-ac	H2A.Z.1(1-19)	0.000111575	0.000111575
157	1.51631	1.51631	H3.1R2me2sK4me3	H3.1(1-20)	0.000111575	0.000111575
86	1.51631	1.51631	H4K12acK16acK20me2	H4(11-27)	0.000111575	0.000111575
52	1.51631	1.51631	H3.1R2me1K4me3K9acK14acK18ac	H3.1(1-20)	0.000111575	0.000111575
12	1.51631	1.51631	H3.1K9acK18ac	H3.1(1-20)	0.000111575	0.000111575
2550	1.38227	0.635888	H3.1K27ac	H3.1(15-34)	0.000101711	4.67905e-05
151	1.36595	1.00648	H3.1R17me1	H3.1(1-22)	0.000100511	7.40597e-05
315	1.2156	0.671633	flag	FLAG	8.94474e-05	4.94208e-05
145	1.19929	0.769405	H3.1K9me3S10p	H3.1(1-20)	8.82472e-05	5.66151e-05
412	1.18298	1.18298	H2BK12acK15acK16acK20ac	H2B(1-24)	8.7047e-05	8.7047e-05
411	1.18298	1.18298	H2BK20ac	H2B(1-24)	8.7047e-05	8.7047e-05
321	1.18298	1.18298	H2A.Z.1(1-19)N-ac	H2A.Z.1(1-19)	8.7047e-05	8.7047e-05
61	1.03262	0.83258	H3.1R2me2sK4me2	H3.1(1-20)	7.59834e-05	6.12637e-05
853	1.01631	1.01631	H3.1K23me3	H3.1(15-34)	7.47832e-05	7.47832e-05
311	1.01631	1.01631	H2A.X(132-142)	H2A.X(132-142)	7.47832e-05	7.47832e-05
264	1.01631	1.01631	H3.1K4me3K9me2	H3.1(1-15)	7.47832e-05	7.47832e-05
181	1.01631	1.01631	H3.1R8me2aK9me2	H3.1(1-20)	7.47832e-05	7.47832e-05
137	0.882265	0.494537	H3.1K18me3	H3.1(1-20)	6.49197e-05	3.63895e-05
2551	0.865955	0.670784	H3.1.1(15-34)	H3.1(15-34)	6.37195e-05	4.93583e-05
408	0.865955	0.846533	H2BK12ac	H2B(1-24)	6.37195e-05	6.22904e-05
83	0.865955	0.670784	H4K20me2	H4(11-27)	6.37195e-05	4.93583e-05
303	0.849644	0.849644	H2AS1pK5ac	H2A(1-17)	6.25193e-05	6.25193e-05
259	0.849644	0.849644	H3.1K4me2K9me2	H3.1(1-15)	6.25193e-05	6.25193e-05
220	0.849644	0.849644	H3.1T6pK9me3	H3.1(1-20)	6.25193e-05	6.25193e-05
146	0.849644	0.849644	H3.1K9me2S10p	H3.1(1-20)	6.25193e-05	6.25193e-05
101	0.849644	0.849644	H3.1K79me3	H3.1(74-84)	6.25193e-05	6.25193e-05
39	0.849644	0.849644	H3.1K4me3K9acS10pK14acK18ac	H3.1(1-20)	6.25193e-05	6.25193e-05
186	0.699288	0.679903	H3.1K4acK9me2K14acK18ac	H3.1(1-20)	5.14557e-05	5.00293e-05
166	0.699288	0.512121	H3.1K4me3T6pK9acK14acK18ac	H3.1(1-20)	5.14557e-05	3.76834e-05
65	0.682977	0.682977	H3.1K4N3	H3.1(1-20)	5.02555e-05	5.02555e-05
37	0.682977	0.682977	H3.1K4acK9acS10pK14acK18ac	H3.1(1-20)	5.02555e-05	5.02555e-05
198	0.548932	0.510162	H3.3R26me2aK27me3	H3.3(15-34)	4.03921e-05	3.75392e-05
302	0.516311	0.516311	H2AK5ac	H2A(1-17)	3.79917e-05	3.79917e-05
184	0.516311	0.516311	H3.1R8me2sK9me2	H3.1(1-20)	3.79917e-05	3.79917e-05
183	0.516311	0.516311	H3.1R8me2sK9me3	H3.1(1-20)	3.79917e-05	3.79917e-05
172	0.516311	0.516311	H3.1R2me2aK9me2	H3.1(1-20)	3.79917e-05	3.79917e-05
93	0.516311	0.516311	H3.3K36me3	H3.3(15-43)	3.79917e-05	3.79917e-05
74	0.516311	0.516311	H4R3me2s	H4(1-23)	3.79917e-05	3.79917e-05
22	0.516311	0.516311	H3.1K4me3K9acK14ac	H3.1(1-20)	3.79917e-05	3.79917e-05
36	0.365955	0.23145	H3.1S10p	H3.1(1-20)	2.6928e-05	1.70308e-05
364	0.182977	0.182977	H4K12acK16ac	H4(1-23)	1.3464e-05	1.3464e-05
305	0.182977	0.182977	H2AS1pR3me2aK5ac	H2A(1-17)	1.3464e-05	1.3464e-05
2	0.182977	0.182977	H3.1K14ac	H3.1(1-20)	1.3464e-05	1.3464e-05
661	0.0163106	0.0163106	H3.1K4me3	H3.1(1-11)	1.20019e-06	1.20019e-06
308	0.0163106	0.0163106	H2AS1pK5acK9acK13acK15ac	H2A(1-17)	1.20019e-06	1.20019e-06
75	0.0163106	0.0163106	H4R3me1	H4(1-23)	1.20019e-06	1.20019e-06
5007	0	0	LIG1K126me3	LIG1(118-130)	0	0
5004	0	0	LIG1	LIG1(118-130)	0	0
2695	0	0	H2A.Z.1K4RK7RK11R	H2A.Z.1(1-19)	0	0
2694	0	0	H2A.Z.2K4acK7acK11ac	H2A.Z.2(1-19)	0	0
2445	0	0	H3.1K14ac	H3.1(1-32)	0	0
790	0	0	H3.3S31pK36me3	H3.3(27-46)	0	0
662	0	0	H3.1K4me3	H3.1(1-7)	0	0
587	0	0	H2A(10-25)	H2A(10-25)	0	0
410	0	0	H2BK16ac	H2B(1-24)	0	0
409	0	0	H2BK15ac	H2B(1-24)	0	0
401	0	0	H2BK5me3	H2B(1-24)	0	0
400	0	0	H2B(1-24)	H2B(1-24)	0	0
370	0	0	H4K12acK5QK8QK16QK20Q	H4(1-23)	0	0
337	0	0	H3.1K27acK36me2	H3.1(21-44)	0	0
334	0	0	H3.1K36me3	H3.1(21-44)	0	0
333	0	0	H3.1K36me2	H3.1(21-44)	0	0
320	0	0	H2A.Z.1 unmod (1-19)	H2A.Z.1(1-19)	0	0
318	0	0	Myc	Myc	0	0
312	0	0	H2A.XS139p	H2A.X(132-142)	0	0
310	0	0	H2AS1pK5acK9acK13acK15ac(noN-ac)	H2A(1-17)	0	0
307	0	0	H2AS1pCit3K5ac	H2A(1-17)	0	0
304	0	0	H2AR3me2aK5ac	H2A(1-17)	0	0
300	0	0	H2A(1-17)	H2A(1-17)	0	0
246	0	0	H3.1.1(1-20)N-ac	H3.1(1-20)	0	0
226	0	0	H3.3K27me2S28p	H3.3(15-34)	0	0
224	0	0	H3.3R26me2a	H3.3(15-34)	0	0
221	0	0	H3.1T6pR8me2aK9me3	H3.1(1-20)	0	0
202	0	0	H3.1.1(15-34)	H3.1(15-34)	0	0
180	0	0	H3.1R8me2aK9me3	H3.1(1-20)	0	0
177	0	0	H3.1.1(1-43)	H3.1(1-43)	0	0
165	0	0	H3.1T6pK9acK14acK18ac	H3.1(1-20)	0	0
136	0	0	H3.1T11p	H3.1(1-20)	0	0
102	0	0	H3.1K79me2	H3.1(74-84)	0	0
89	0	0	H3.1K4me3R8me2sK9me3	H3.1(1-20)	0	0
78	0	0	H4S1pR3me1	H4(1-23)	0	0
71	0	0	H4K8acK16ac	H4(1-23)	0	0
55	0	0	H3.1Cit2K4me3K9acK14acK18ac	H3.1(1-20)	0	0
48	0	0	H3.1R2me2aK4acK9acK14acK18ac	H3.1(1-20)	0	0
43	0	0	H3.1K4acK9me3K14acK18ac	H3.1(1-20)	0	0
42	0	0	H3.1K9me3	H3.1(1-20)	0	0
41	0	0	H3.1R2me2aK4me3K9acS10pK14acK18ac	H3.1(1-20)	0	0
40	0	0	H3.1R2me2aK4me3S10p	H3.1(1-20)	0	0
38	0	0	H3.1K4me3S10p	H3.1(1-20)	0	0
30	0	0	H3.1R2me2aK4me3	H3.1(1-20)	0	0
27	0	0	H3.1T3pK4me3	H3.1(1-20)	0	0
26	0	0	H3.1T3pK4me3K9acK14acK18ac	H3.1(1-20)	0	0
17	0	0	H3.1K4acK9acK14acK18ac	H3.1(1-20)	0	0
16	0	0	H3.1K4acK9acK18ac	H3.1(1-20)	0	0
13	0	0	H3.1K4acK18ac	H3.1(1-20)	0	0
6	0	0	H3.1K9acK14ac	H3.1(1-20)	0	0

## Sheet: Kme2A
ID	Signal	STErr	Context	Histone	Normalized Signal	Normalized STErr
8240	3451.83	75.4937	KOPL-me2	KOPL	1	0.0218706
102	2576.17	237.323	H3.1K79me2	H3.1(74-84)	0.746318	0.0687528
103	2060.83	139.463	H3.1K79me1	H3.1(74-84)	0.597026	0.0404026
167	626	31.3486	H3.1K4me2T6pK9acK14acK18ac	H3.1(1-20)	0.181353	0.00908172
1002	601	106.027	p53K372me2-ERR	p53(366-390)	0.17411	0.0307162
383	367.833	102.116	H4K5acK8acK12me1K16ac	H4(1-23)	0.106562	0.0295831
164	246	18.477	H3.1K4me2T6p	H3.1(1-20)	0.0712665	0.00535281
412	80.8333	80.434	H2BK12acK15acK16acK20ac	H2B(1-24)	0.0234175	0.0233018
8360	64.1667	39.9411	KOPL-me3	KOPL	0.0185892	0.011571
376	62.8333	30.8323	H4K5me1K8me1K12me1	H4(1-23)	0.0182029	0.00893214
373	52.6667	23.9258	H4K12me1	H4(1-23)	0.0152576	0.00693133
336	34.5	34.5	H3.1K27acK36me1	H3.1(21-44)	0.00999469	0.00999469
29	20.3333	9.56614	H3.1R2me2aT3pK4me3	H3.1(1-20)	0.00589059	0.00277132
100	20	18.6351	H3.1.1(74-84)N-ac	H3.1(74-84)	0.00579402	0.00539861
132	19.1667	17.8034	H3.1K4me3K9me3	H3.1(1-20)	0.0055526	0.00515767
210	14.3333	14.3333	H3.3(30-49)	H3.3(30-49)	0.00415238	0.00415238
146	13	13	H3.1K9me2S10p	H3.1(1-20)	0.00376611	0.00376611
39	7.5	7.5	H3.1K4me3K9acS10pK14acK18ac	H3.1(1-20)	0.00217276	0.00217276
7	7.16667	7.16667	H3.1K4acK9ac	H3.1(1-20)	0.00207619	0.00207619
375	7	2.8519	H4K5me1K8acK12me1	H4(1-23)	0.00202791	0.000826199
79	7	7	H4R3me2aK5acK8acK12acK16acK20ac	H4(1-23)	0.00202791	0.00202791
2551	5.66667	5.66667	H3.1.1(15-34)	H3.1(15-34)	0.00164164	0.00164164
662	5.33333	5.33333	H3.1K4me3	H3.1(1-7)	0.00154507	0.00154507
48	5.33333	2.57768	H3.1R2me2aK4acK9acK14acK18ac	H3.1(1-20)	0.00154507	0.000746757
303	5.16667	3.9363	H2AS1pK5ac	H2A(1-17)	0.00149679	0.00114035
216	5.16667	4.08588	H3.1K9-Nle	H3.1(1-20)	0.00149679	0.00118369
177	4.83333	4.63621	H3.1.1(1-43)	H3.1(1-43)	0.00140022	0.00134312
197	4.16667	3.12428	H3.3K27me1	H3.3(15-34)	0.00120709	0.000905107
254	4	4	H3.1K56ac	H3.1(52-61)	0.0011588	0.0011588
67	4	3.26599	H4K8ac	H4(1-23)	0.0011588	0.00094616
1003	3.83333	3.27024	p53K382me2	p53(366-390)	0.00111052	0.000947391
395	3.83333	3.22592	H4K5butK8butK12but	H4(1-23)	0.00111052	0.000934553
90	3.66667	2.78887	H3.3(15-41)	H3.3(15-43)	0.00106224	0.000807938
24	3.66667	3.66667	H3.1K4me3K14acK18ac	H3.1(1-20)	0.00106224	0.00106224
8120	3.5	1.96214	KOPL-me1	KOPL	0.00101395	0.000568435
394	3.5	3.4101	H4K5proK8proK12pro	H4(1-23)	0.00101395	0.00098791
2446	3.16667	2.613	H3.1K18ac	H3.1(1-32)	0.000917387	0.00075699
71	3.16667	2.613	H4K8acK16ac	H4(1-23)	0.000917387	0.00075699
37	3.16667	3.16667	H3.1K4acK9acS10pK14acK18ac	H3.1(1-20)	0.000917387	0.000917387
408	3	3	H2BK12ac	H2B(1-24)	0.000869103	0.000869103
318	2.83333	2.83333	Myc	Myc	0.00082082	0.00082082
183	2.83333	2.45515	H3.1R8me2sK9me3	H3.1(1-20)	0.00082082	0.000711261
21	2.83333	1.49257	H3.1K4me3K18ac	H3.1(1-20)	0.00082082	0.0004324
38	2.5	1.76541	H3.1K4me3S10p	H3.1(1-20)	0.000724253	0.000511441
476	2.41667	2.41667	H3.3T32p	H3.3(27-45)	0.000700111	0.000700111
315	2.33333	1.96073	flag	FLAG	0.000675969	0.000568024
155	2.33333	2.33333	H3.1K14me2	H3.1(1-20)	0.000675969	0.000675969
148	2.33333	2.33333	H3.1K4me3K9acS10p	H3.1(1-20)	0.000675969	0.000675969
381	2.16667	2.16667	H4K5me1K8acK12acK16ac	H4(1-23)	0.000627686	0.000627686
158	2.16667	1.51474	H3.1K18ac	H3.1(1-25)	0.000627686	0.000438823
54	2.16667	2.16667	H3.1Cit2K4me3	H3.1(1-20)	0.000627686	0.000627686
30	2.16667	1.04616	H3.1R2me2aK4me3	H3.1(1-20)	0.000627686	0.000303073
75	2	1.29099	H4R3me1	H4(1-23)	0.000579402	0.000374003
1001	1.83333	1.27584	p53K370me2	p53(366-390)	0.000531119	0.000369613
56	1.83333	1.83333	H3.1Cit2K4acK9acK14acK18ac	H3.1(1-20)	0.000531119	0.000531119
45	1.66667	0.802773	H3.1K4me1K9acK18ac	H3.1(1-20)	0.000482835	0.000232564
393	1.58333	1.01099	H4K20me3	H4(1-23)	0.000458693	0.000292884
160	1.5	1.0247	H3.1R17me2aK18ac	H3.1(1-25)	0.000434552	0.000296855
134	1.5	1.14746	H3.1K9me1	H3.1(1-20)	0.000434552	0.000332421
5006	1.33333	1.33333	LIG1K126me2	LIG1(118-130)	0.000386268	0.000386268
246	1.33333	1.14504	H3.1.1(1-20)N-ac	H3.1(1-20)	0.000386268	0.000331719
301	1.16667	1.16667	H2AK5acK9acK13acK15ac	H2A(1-17)	0.000337985	0.000337985
156	1.16667	1.16667	H3.1K14me3	H3.1(1-20)	0.000337985	0.000337985
1005	1	1	p53K382me2K386ac	p53(366-390)	0.000289701	0.000289701
333	1	1	H3.1K36me2	H3.1(21-44)	0.000289701	0.000289701
309	1	0.68313	H2AK5acK9acK13acK15ac(noN-ac)	H2A(1-17)	0.000289701	0.000197904
260	1	1	H3.1K4me1K9me2	H3.1(1-15)	0.000289701	0.000289701
77	1	1	H4S1pR3me2s	H4(1-23)	0.000289701	0.000289701
14	1	1	H3.1K9acK14acK18ac	H3.1(1-20)	0.000289701	0.000289701
403	0.833333	0.833333	H2BK5me1	H2B(1-24)	0.000241418	0.000241418
302	0.833333	0.833333	H2AK5ac	H2A(1-17)	0.000241418	0.000241418
162	0.833333	0.833333	H3.1T6p	H3.1(1-20)	0.000241418	0.000241418
74	0.833333	0.833333	H4R3me2s	H4(1-23)	0.000241418	0.000241418
20	0.833333	0.833333	H3.1K4me3K14ac	H3.1(1-20)	0.000241418	0.000241418
331	0.666667	0.666667	H3.1.1(21-44)	H3.1(21-44)	0.000193134	0.000193134
99	0.666667	0.666667	H4(11-27)	H4(11-27)	0.000193134	0.000193134
73	0.666667	0.666667	H4R3me2a	H4(1-23)	0.000193134	0.000193134
379	0.5	0.5	H4K5acK12acK16ac	H4(1-23)	0.000144851	0.000144851
372	0.5	0.5	H4K8me1	H4(1-23)	0.000144851	0.000144851
316	0.5	0.5	HAtag	HAtag	0.000144851	0.000144851
209	0.5	0.5	H3.3(15-34)	H3.3(15-34)	0.000144851	0.000144851
114	0.5	0.341565	H3.1K9me3	H3.1(1-43)	0.000144851	9.89518e-05
62	0.5	0.5	H3.1R2me1K4me2	H3.1(1-20)	0.000144851	0.000144851
402	0.333333	0.333333	H2BK5me2	H2B(1-24)	9.6567e-05	9.6567e-05
363	0.333333	0.333333	H4K8acK20ac	H4(1-23)	9.6567e-05	9.6567e-05
357	0.333333	0.333333	H4S1p	H4(1-23)	9.6567e-05	9.6567e-05
241	0.333333	0.333333	H3.3K27ac	H3.3(15-34)	9.6567e-05	9.6567e-05
237	0.333333	0.333333	H3.1K9me2	H3.1(1-32)	9.6567e-05	9.6567e-05
184	0.333333	0.333333	H3.1R8me2sK9me2	H3.1(1-20)	9.6567e-05	9.6567e-05
147	0.333333	0.210819	H3.1K9me1S10p	H3.1(1-20)	9.6567e-05	6.10744e-05
141	0.333333	0.333333	H3.1R8me2a	H3.1(1-20)	9.6567e-05	9.6567e-05
140	0.333333	0.333333	H3.1R8me1	H3.1(1-20)	9.6567e-05	9.6567e-05
44	0.333333	0.210819	H3.1K4me2K9acK18ac	H3.1(1-20)	9.6567e-05	6.10744e-05
35	0.333333	0.210819	H3.1K4me1K9acK14acK18ac	H3.1(1-20)	9.6567e-05	6.10744e-05
2445	0.166667	0.166667	H3.1K14ac	H3.1(1-32)	4.82835e-05	4.82835e-05
1007	0.166667	0.166667	p53T377pK382me2	p53(366-390)	4.82835e-05	4.82835e-05
1004	0.166667	0.166667	p53K381acK382me2	p53(366-390)	4.82835e-05	4.82835e-05
1000	0.166667	0.166667	p53	p53(366-390)	4.82835e-05	4.82835e-05
626	0.166667	0.166667	H2A.XK5ac	H2A.X(1-17)	4.82835e-05	4.82835e-05
337	0.166667	0.166667	H3.1K27acK36me2	H3.1(21-44)	4.82835e-05	4.82835e-05
320	0.166667	0.166667	H2A.Z.1 unmod (1-19)	H2A.Z.1(1-19)	4.82835e-05	4.82835e-05
308	0.166667	0.166667	H2AS1pK5acK9acK13acK15ac	H2A(1-17)	4.82835e-05	4.82835e-05
300	0.166667	0.166667	H2A(1-17)	H2A(1-17)	4.82835e-05	4.82835e-05
264	0.166667	0.166667	H3.1K4me3K9me2	H3.1(1-15)	4.82835e-05	4.82835e-05
258	0.166667	0.166667	H3.1K9me2	H3.1(1-15)	4.82835e-05	4.82835e-05
255	0.166667	0.166667	H3.1K56me3	H3.1(52-61)	4.82835e-05	4.82835e-05
226	0.166667	0.166667	H3.3K27me2S28p	H3.3(15-34)	4.82835e-05	4.82835e-05
224	0.166667	0.166667	H3.3R26me2a	H3.3(15-34)	4.82835e-05	4.82835e-05
218	0.166667	0.166667	H3.1K18-Nle	H3.1(11-26)	4.82835e-05	4.82835e-05
217	0.166667	0.166667	H3.1K14-Nle	H3.1(1-20)	4.82835e-05	4.82835e-05
213	0.166667	0.166667	H3.1.1(120-135)	H3.1(120-135)	4.82835e-05	4.82835e-05
203	0.166667	0.166667	H3.1.1(30-49)	H3.1(30-49)	4.82835e-05	4.82835e-05
202	0.166667	0.166667	H3.1.1(15-34)	H3.1(15-34)	4.82835e-05	4.82835e-05
198	0.166667	0.166667	H3.3R26me2aK27me3	H3.3(15-34)	4.82835e-05	4.82835e-05
196	0.166667	0.166667	H3.3K27me2	H3.3(15-34)	4.82835e-05	4.82835e-05
182	0.166667	0.166667	H3.1R8me2aK9me1	H3.1(1-20)	4.82835e-05	4.82835e-05
95	0.166667	0.166667	H3.3K18me3K36me3	H3.3(15-43)	4.82835e-05	4.82835e-05
91	0.166667	0.166667	H3.3K18me3	H3.3(15-43)	4.82835e-05	4.82835e-05
68	0.166667	0.166667	H4K12ac	H4(1-23)	4.82835e-05	4.82835e-05
65	0.166667	0.166667	H3.1K4N3	H3.1(1-20)	4.82835e-05	4.82835e-05
59	0.166667	0.166667	H4K5acK8acK12acK16ac	H4(1-23)	4.82835e-05	4.82835e-05
50	0.166667	0.166667	H3.1R2me2aK4me3K9acK14acK18ac	H3.1(1-20)	4.82835e-05	4.82835e-05
43	0.166667	0.166667	H3.1K4acK9me3K14acK18ac	H3.1(1-20)	4.82835e-05	4.82835e-05
40	0.166667	0.166667	H3.1R2me2aK4me3S10p	H3.1(1-20)	4.82835e-05	4.82835e-05
36	0.166667	0.166667	H3.1S10p	H3.1(1-20)	4.82835e-05	4.82835e-05
25	0.166667	0.166667	H3.1K4me3K9acK14acK18ac	H3.1(1-20)	4.82835e-05	4.82835e-05
5	0.166667	0.166667	H3.1K4acK14ac	H3.1(1-20)	4.82835e-05	4.82835e-05
2	0.166667	0.166667	H3.1K14ac	H3.1(1-20)	4.82835e-05	4.82835e-05
8000	0	0	KOPL-umod	KOPL	0	0
1117	0	0	LIG1	LIG1(118-130)	0	0
1116	0	0	LIG1K126me2	LIG1(118-130)	0	0
5007	0	0	LIG1K126me3	LIG1(118-130)	0	0
5005	0	0	LIG1K126me1	LIG1(118-130)	0	0
5004	0	0	LIG1	LIG1(118-130)	0	0
2695	0	0	H2A.Z.1K4RK7RK11R	H2A.Z.1(1-19)	0	0
2694	0	0	H2A.Z.2K4acK7acK11ac	H2A.Z.2(1-19)	0	0
2550	0	0	H3.1K27ac	H3.1(15-34)	0	0
2447	0	0	H3.1K23ac	H3.1(1-32)	0	0
1009	0	0	p53K382me3	p53(366-390)	0	0
1008	0	0	p53K370me3	p53(366-390)	0	0
853	0	0	H3.1K23me3	H3.1(15-34)	0	0
790	0	0	H3.3S31pK36me3	H3.3(27-46)	0	0
789	0	0	H3.3K36me3	H3.3(27-46)	0	0
661	0	0	H3.1K4me3	H3.1(1-11)	0	0
625	0	0	H2A.X(1-17)	H2A.X(1-17)	0	0
587	0	0	H2A(10-25)	H2A(10-25)	0	0
475	0	0	H3.3K36meT32p	H3.3(27-45)	0	0
414	0	0	yH2AS121p	yeast(S.c.)H2A(112-129)	0	0
413	0	0	yH2A(112-129)	yeast(S.c.)H2A(112-129)	0	0
411	0	0	H2BK20ac	H2B(1-24)	0	0
410	0	0	H2BK16ac	H2B(1-24)	0	0
409	0	0	H2BK15ac	H2B(1-24)	0	0
401	0	0	H2BK5me3	H2B(1-24)	0	0
400	0	0	H2B(1-24)	H2B(1-24)	0	0
382	0	0	H4K5acK8me1K12acK16ac	H4(1-23)	0	0
380	0	0	H4K5acK8acK16ac	H4(1-23)	0	0
378	0	0	H4K8acK12acK16ac	H4(1-23)	0	0
374	0	0	H4K5acK8me1K12ac	H4(1-23)	0	0
371	0	0	H4K5me1	H4(1-23)	0	0
370	0	0	H4K12acK5QK8QK16QK20Q	H4(1-23)	0	0
366	0	0	H4K16acK20ac	H4(1-23)	0	0
365	0	0	H4K12acK20ac	H4(1-23)	0	0
364	0	0	H4K12acK16ac	H4(1-23)	0	0
362	0	0	H4K8acK12ac	H4(1-23)	0	0
361	0	0	H4K5acK20ac	H4(1-23)	0	0
360	0	0	H4K5acK16ac	H4(1-23)	0	0
359	0	0	H4K5acK8ac	H4(1-23)	0	0
353	0	0	H4S1pK5acK8acK12acK16ac	H4(1-23)	0	0
352	0	0	H4K20ac	H4(1-23)	0	0
350	0	0	H4R3me2aK5ac	H4(1-23)	0	0
338	0	0	H3.1K27acK36me3	H3.1(21-44)	0	0
335	0	0	H3.1K36ac	H3.1(21-44)	0	0
334	0	0	H3.1K36me3	H3.1(21-44)	0	0
332	0	0	H3.1K36me1	H3.1(21-44)	0	0
323	0	0	H2A.Z.1K4acK7acK11acN-ac	H2A.Z.1(1-19)	0	0
322	0	0	H2A.Z.1K4acK7acK11ac	H2A.Z.1(1-19)	0	0
321	0	0	H2A.Z.1(1-19)N-ac	H2A.Z.1(1-19)	0	0
312	0	0	H2A.XS139p	H2A.X(132-142)	0	0
311	0	0	H2A.X(132-142)	H2A.X(132-142)	0	0
310	0	0	H2AS1pK5acK9acK13acK15ac(noN-ac)	H2A(1-17)	0	0
307	0	0	H2AS1pCit3K5ac	H2A(1-17)	0	0
306	0	0	H2ACit3K5ac	H2A(1-17)	0	0
305	0	0	H2AS1pR3me2aK5ac	H2A(1-17)	0	0
304	0	0	H2AR3me2aK5ac	H2A(1-17)	0	0
265	0	0	H3.1K4AK9me2	H3.1(1-15)	0	0
259	0	0	H3.1K4me2K9me2	H3.1(1-15)	0	0
253	0	0	H3.1.1(52-61)	H3.1(52-61)	0	0
245	0	0	H3.1.1(1-32)	H3.1(1-32)	0	0
243	0	0	H3.3S28p	H3.3(15-34)	0	0
242	0	0	H3.3K27acS28p	H3.3(15-34)	0	0
238	0	0	H3.1K9me2K27me1	H3.1(1-32)	0	0
229	0	0	H3.1K4acK9me3	H3.1(1-20)	0	0
225	0	0	H3.3K27me3S28p	H3.3(15-34)	0	0
221	0	0	H3.1T6pR8me2aK9me3	H3.1(1-20)	0	0
220	0	0	H3.1T6pK9me3	H3.1(1-20)	0	0
219	0	0	H3.3K23-Nle	H3.3(15-31)	0	0
215	0	0	H3.1K23me1	H3.1(15-34)	0	0
211	0	0	H3.3(75-94)	H3.3(75-94)	0	0
208	0	0	H3.1(105-124)	H3.1(105-124)	0	0
200	0	0	H3.3R26me2aK27me1	H3.3(15-34)	0	0
195	0	0	H3.3K27me3	H3.3(15-34)	0	0
187	0	0	H3.1K4acK9me1K14acK18ac	H3.1(1-20)	0	0
186	0	0	H3.1K4acK9me2K14acK18ac	H3.1(1-20)	0	0
185	0	0	H3.1R8me2sK9me1	H3.1(1-20)	0	0
181	0	0	H3.1R8me2aK9me2	H3.1(1-20)	0	0
180	0	0	H3.1R8me2aK9me3	H3.1(1-20)	0	0
179	0	0	H3.1R8me1K9me2	H3.1(1-20)	0	0
178	0	0	H3.1R8me1K9me3	H3.1(1-20)	0	0
176	0	0	H3.1K36me3	H3.1(1-43)	0	0
174	0	0	H3.1R2me2sK4me3K9acK14acK18ac	H3.1(1-20)	0	0
172	0	0	H3.1R2me2aK9me2	H3.1(1-20)	0	0
171	0	0	H3.3K23ac	H3.3(15-34)	0	0
170	0	0	H3.3K18acK23acK27acS28p	H3.3(15-34)	0	0
169	0	0	H3.3K18acK23acK27ac	H3.3(15-34)	0	0
166	0	0	H3.1K4me3T6pK9acK14acK18ac	H3.1(1-20)	0	0
165	0	0	H3.1T6pK9acK14acK18ac	H3.1(1-20)	0	0
163	0	0	H3.1K4me3T6p	H3.1(1-20)	0	0
161	0	0	H3.1.1(1-25)	H3.1(1-25)	0	0
159	0	0	H3.1R17me2a	H3.1(1-25)	0	0
157	0	0	H3.1R2me2sK4me3	H3.1(1-20)	0	0
151	0	0	H3.1R17me1	H3.1(1-22)	0	0
150	0	0	H3.1R17me2s	H3.1(1-22)	0	0
149	0	0	H3.1R17me2a	H3.1(1-22)	0	0
145	0	0	H3.1K9me3S10p	H3.1(1-20)	0	0
144	0	0	H3.1K9acS10p	H3.1(1-20)	0	0
142	0	0	H3.1R8me2s	H3.1(1-20)	0	0
139	0	0	H3.1K18me1	H3.1(1-20)	0	0
138	0	0	H3.1K18me2	H3.1(1-20)	0	0
137	0	0	H3.1K18me3	H3.1(1-20)	0	0
136	0	0	H3.1T11p	H3.1(1-20)	0	0
135	0	0	H3.1K4me1K18ac	H3.1(1-20)	0	0
133	0	0	H3.1K9me2	H3.1(1-20)	0	0
129	0	0	H3.1K9me2K27me2	H3.1(6-30)	0	0
126	0	0	H3.3K36me1	H3.3(27-45)	0	0
125	0	0	H3.1T3p	H3.1(1-20)	0	0
104	0	0	H3.1.1(74-84)	H3.1(74-84)	0	0
101	0	0	H3.1K79me3	H3.1(74-84)	0	0
96	0	0	H3.1K4me3R8me2aK9me3	H3.1(1-20)	0	0
93	0	0	H3.3K36me3	H3.3(15-43)	0	0
92	0	0	H3.1K9me2K14ac	H3.1(1-20)	0	0
89	0	0	H3.1K4me3R8me2sK9me3	H3.1(1-20)	0	0
88	0	0	H4K12acK16ac	H4(11-27)	0	0
87	0	0	H4K12acK16acK20me1	H4(11-27)	0	0
86	0	0	H4K12acK16acK20me2	H4(11-27)	0	0
85	0	0	H4K12acK16acK20me3	H4(11-27)	0	0
84	0	0	H4K20me1	H4(11-27)	0	0
83	0	0	H4K20me2	H4(11-27)	0	0
82	0	0	H4K20me3	H4(11-27)	0	0
81	0	0	H4R3me1K5acK8acK12acK16acK20ac	H4(1-23)	0	0
80	0	0	H4R3me2sK5acK8acK12acK16acK20ac	H4(1-23)	0	0
78	0	0	H4S1pR3me1	H4(1-23)	0	0
76	0	0	H4S1pR3me2a	H4(1-23)	0	0
72	0	0	H4K5acK8acK12ac	H4(1-23)	0	0
70	0	0	H4K5acK12ac	H4(1-23)	0	0
69	0	0	H4K16ac	H4(1-23)	0	0
66	0	0	H4K5ac	H4(1-23)	0	0
63	0	0	H3.1Cit2K4me2	H3.1(1-20)	0	0
61	0	0	H3.1R2me2sK4me2	H3.1(1-20)	0	0
60	0	0	H3.1R2me2aK4me2	H3.1(1-20)	0	0
58	0	0	H4(1-23)	H4(1-23)	0	0
57	0	0	H3.1T3p	H3.1(1-20)	0	0
55	0	0	H3.1Cit2K4me3K9acK14acK18ac	H3.1(1-20)	0	0
53	0	0	H3.1Cit2	H3.1(1-20)	0	0
52	0	0	H3.1R2me1K4me3K9acK14acK18ac	H3.1(1-20)	0	0
51	0	0	H3.1R2me1K4me3	H3.1(1-20)	0	0
47	0	0	H3.1R2me2a	H3.1(1-20)	0	0
42	0	0	H3.1K9me3	H3.1(1-20)	0	0
41	0	0	H3.1R2me2aK4me3K9acS10pK14acK18ac	H3.1(1-20)	0	0
34	0	0	H3.1K4me1	H3.1(1-20)	0	0
33	0	0	H3.1K4me2K9acK14acK18ac	H3.1(1-20)	0	0
32	0	0	H3.1K4me2	H3.1(1-20)	0	0
28	0	0	H3.1R2me2aT3pK4me3K9acK14acK18ac	H3.1(1-20)	0	0
27	0	0	H3.1T3pK4me3	H3.1(1-20)	0	0
26	0	0	H3.1T3pK4me3K9acK14acK18ac	H3.1(1-20)	0	0
23	0	0	H3.1K4me3K9acK18ac	H3.1(1-20)	0	0
22	0	0	H3.1K4me3K9acK14ac	H3.1(1-20)	0	0
19	0	0	H3.1K4me3K9ac	H3.1(1-20)	0	0
18	0	0	H3.1K4me3	H3.1(1-20)	0	0
17	0	0	H3.1K4acK9acK14acK18ac	H3.1(1-20)	0	0
16	0	0	H3.1K4acK9acK18ac	H3.1(1-20)	0	0
15	0	0	H3.1K4acK14acK18ac	H3.1(1-20)	0	0
13	0	0	H3.1K4acK18ac	H3.1(1-20)	0	0
12	0	0	H3.1K9acK18ac	H3.1(1-20)	0	0
11	0	0	H3.1K14acK18ac	H3.1(1-20)	0	0
10	0	0	H3.1K18ac	H3.1(1-20)	0	0
8	0	0	H3.1K4acK9acK14ac	H3.1(1-20)	0	0
6	0	0	H3.1K9acK14ac	H3.1(1-20)	0	0
4	0	0	H3.1K4ac	H3.1(1-20)	0	0
3	0	0	H3.1K9ac	H3.1(1-20)	0	0
1	0	0	H3.1(1-20)	H3.1(1-20)	0	0

## Sheet: Kme2B
ID	Signal	STErr	Context	Histone	Normalized Signal	Normalized STErr
1001	3704.27	442.328	p53K370me2	p53(366-390)	1	0.11941
1002	3420.6	275.82	p53K372me2-ERR	p53(366-390)	0.923422	0.0744602
1003	2782.77	254.703	p53K382me2	p53(366-390)	0.751233	0.0687595
60	2289.6	177.356	H3.1R2me2aK4me2	H3.1(1-20)	0.618098	0.0478788
337	2029.27	304.626	H3.1K27acK36me2	H3.1(21-44)	0.547819	0.0822366
155	1958.6	364.296	H3.1K14me2	H3.1(1-20)	0.528741	0.0983451
62	1807.1	200.845	H3.1R2me1K4me2	H3.1(1-20)	0.487843	0.05422
61	1776.43	293.128	H3.1R2me2sK4me2	H3.1(1-20)	0.479564	0.0791325
63	1753.93	53.1029	H3.1Cit2K4me2	H3.1(1-20)	0.47349	0.0143356
129	1633.43	490.686	H3.1K9me2K27me2	H3.1(6-30)	0.44096	0.132465
44	1490.27	165.824	H3.1K4me2K9acK18ac	H3.1(1-20)	0.402311	0.0447656
32	1422.43	70.7456	H3.1K4me2	H3.1(1-20)	0.383998	0.0190984
8240	1327.43	99.0219	KOPL-me2	KOPL	0.358352	0.0267319
259	1261.43	264.098	H3.1K4me2K9me2	H3.1(1-15)	0.340535	0.0712955
1004	1189.1	217.15	p53K381acK382me2	p53(366-390)	0.321008	0.0586217
172	907.099	70.2717	H3.1R2me2aK9me2	H3.1(1-20)	0.24488	0.0189705
238	885.765	43.7338	H3.1K9me2K27me1	H3.1(1-32)	0.23912	0.0118063
333	881.932	41.9768	H3.1K36me2	H3.1(21-44)	0.238086	0.011332
402	826.432	135.336	H2BK5me2	H2B(1-24)	0.223103	0.0365351
1007	811.599	72.7129	p53T377pK382me2	p53(366-390)	0.219098	0.0196295
1005	759.765	71.9674	p53K382me2K386ac	p53(366-390)	0.205106	0.0194283
376	714.765	42.4089	H4K5me1K8me1K12me1	H4(1-23)	0.192957	0.0114487
33	701.432	208.705	H3.1K4me2K9acK14acK18ac	H3.1(1-20)	0.189358	0.0563417
83	546.099	13.1597	H4K20me2	H4(11-27)	0.147424	0.00355258
237	537.932	114.174	H3.1K9me2	H3.1(1-32)	0.14522	0.0308224
164	526.099	97.0545	H3.1K4me2T6p	H3.1(1-20)	0.142025	0.0262007
1116	501.599	128.63	LIG1K126me2	LIG1(118-130)	0.135411	0.0347249
181	405.932	168.781	H3.1R8me2aK9me2	H3.1(1-20)	0.109585	0.0455639
264	399.265	26.9152	H3.1K4me3K9me2	H3.1(1-15)	0.107785	0.007266
184	386.265	20.1947	H3.1R8me2sK9me2	H3.1(1-20)	0.104276	0.00545175
133	369.765	119.369	H3.1K9me2	H3.1(1-20)	0.0998215	0.0322248
179	363.765	119.994	H3.1R8me1K9me2	H3.1(1-20)	0.0982018	0.0323935
167	262.765	90.3828	H3.1K4me2T6pK9acK14acK18ac	H3.1(1-20)	0.0709359	0.0243996
260	252.099	74.3342	H3.1K4me1K9me2	H3.1(1-15)	0.0680563	0.0200672
258	230.765	11.2359	H3.1K9me2	H3.1(1-15)	0.0622972	0.00303322
86	141.599	40.7884	H4K12acK16acK20me2	H4(11-27)	0.0382259	0.0110112
196	133.765	45.9526	H3.3K27me2	H3.3(15-34)	0.0361112	0.0124053
92	120.599	38.192	H3.1K9me2K14ac	H3.1(1-20)	0.0325567	0.0103103
146	98.432	20.7878	H3.1K9me2S10p	H3.1(1-20)	0.0265726	0.00561186
186	90.36	37.0926	H3.1K4acK9me2K14acK18ac	H3.1(1-20)	0.0243935	0.0100135
265	85.932	22.0979	H3.1K4AK9me2	H3.1(1-15)	0.0231981	0.00596553
395	46.9187	24.4145	H4K5butK8butK12but	H4(1-23)	0.0126661	0.00659091
408	28.716	28.5433	H2BK12ac	H2B(1-24)	0.00775215	0.00770553
226	25.1214	23.8691	H3.3K27me2S28p	H3.3(15-34)	0.00678174	0.00644368
39	24.9773	20.6486	H3.1K4me3K9acS10pK14acK18ac	H3.1(1-20)	0.00674286	0.00557427
69	23.9053	23.9053	H4K16ac	H4(1-23)	0.00645346	0.00645346
89	20.5494	9.70622	H3.1K4me3R8me2sK9me3	H3.1(1-20)	0.00554748	0.00262028
90	19.86	11.199	H3.3(15-41)	H3.3(15-43)	0.0053614	0.00302326
4	19.3827	10.7188	H3.1K4ac	H3.1(1-20)	0.00523253	0.00289364
372	19.072	19.072	H4K8me1	H4(1-23)	0.00514866	0.00514866
160	17.8107	14.124	H3.1R17me2aK18ac	H3.1(1-25)	0.00480815	0.00381291
5004	14.4053	14.4053	LIG1	LIG1(118-130)	0.00388885	0.00388885
359	14.3107	12.5194	H4K5acK8ac	H4(1-23)	0.0038633	0.00337972
393	13.966	8.51118	H4K20me3	H4(1-23)	0.00377025	0.00229767
219	13.4773	13.3911	H3.3K23-Nle	H3.3(15-31)	0.00363833	0.00361506
102	13.2654	3.57227	H3.1K79me2	H3.1(74-84)	0.00358111	0.000964367
8000	11.4053	11.4053	KOPL-umod	KOPL	0.00307897	0.00307897
304	10.9053	10.9053	H2AR3me2aK5ac	H2A(1-17)	0.002944	0.002944
5006	9.38268	4.3927	LIG1K126me2	LIG1(118-130)	0.00253294	0.00118585
379	7.95469	3.60939	H4K5acK12acK16ac	H4(1-23)	0.00214744	0.000974388
246	7.90534	7.90534	H3.1.1(1-20)N-ac	H3.1(1-20)	0.00213412	0.00213412
8120	7.88268	3.98952	KOPL-me1	KOPL	0.002128	0.00107701
34	7.78802	3.94424	H3.1K4me1	H3.1(1-20)	0.00210245	0.00106478
209	7.71602	6.95515	H3.3(15-34)	H3.3(15-34)	0.00208301	0.0018776
14	7.31068	5.63871	H3.1K9acK14acK18ac	H3.1(1-20)	0.00197358	0.00152222
371	7.21602	5.52095	H4K5me1	H4(1-23)	0.00194803	0.00149043
352	7.21602	4.75544	H4K20ac	H4(1-23)	0.00194803	0.00128377
56	6.81068	5.30605	H3.1Cit2K4acK9acK14acK18ac	H3.1(1-20)	0.0018386	0.00143242
375	6.5987	2.22736	H4K5me1K8acK12me1	H4(1-23)	0.00178138	0.000601295
16	6.23867	6.23867	H3.1K4acK9acK18ac	H3.1(1-20)	0.00168419	0.00168419
12	6.12136	3.45043	H3.1K9acK18ac	H3.1(1-20)	0.00165252	0.000931474
177	6.07201	6.07201	H3.1.1(1-43)	H3.1(1-43)	0.00163919	0.00163919
410	5.97735	3.83512	H2BK16ac	H2B(1-24)	0.00161364	0.00103532
6	5.81068	5.33906	H3.1K9acK14ac	H3.1(1-20)	0.00156865	0.00144133
300	5.71602	4.21915	H2A(1-17)	H2A(1-17)	0.00154309	0.001139
70	5.62136	2.19696	H4K5acK12ac	H4(1-23)	0.00151754	0.000593089
23	5.21602	3.56483	H3.1K4me3K9acK18ac	H3.1(1-20)	0.00140811	0.000962359
171	5.21602	3.03996	H3.3K23ac	H3.3(15-34)	0.00140811	0.000820665
215	5.04935	3.56671	H3.1K23me1	H3.1(15-34)	0.00136312	0.000962865
382	4.88268	2.43386	H4K5acK8me1K12acK16ac	H4(1-23)	0.00131812	0.000657043
59	4.71602	4.34912	H4K5acK8acK12acK16ac	H4(1-23)	0.00127313	0.00117408
400	4.64401	3.82667	H2B(1-24)	H2B(1-24)	0.00125369	0.00103304
380	4.64401	3.38281	H4K5acK8acK16ac	H4(1-23)	0.00125369	0.00091322
72	4.62136	1.81724	H4K5acK8acK12ac	H4(1-23)	0.00124758	0.00049058
403	4.47735	3.01419	H2BK5me1	H2B(1-24)	0.0012087	0.000813707
82	4.47735	3.83214	H4K20me3	H4(11-27)	0.0012087	0.00103452
360	4.45469	1.77278	H4K5acK16ac	H4(1-23)	0.00120258	0.000478579
853	4.14401	3.33703	H3.1K23me3	H3.1(15-34)	0.00111871	0.000900863
132	4.04935	3.3219	H3.1K4me3K9me3	H3.1(1-20)	0.00109316	0.000896776
138	4.04935	2.57585	H3.1K18me2	H3.1(1-20)	0.00109316	0.000695374
217	3.97735	3.02397	H3.1K14-Nle	H3.1(1-20)	0.00107372	0.000816347
84	3.90534	3.90534	H4K20me1	H4(11-27)	0.00105428	0.00105428
353	3.88268	3.71088	H4S1pK5acK8acK12acK16ac	H4(1-23)	0.00104817	0.00100178
52	3.88268	2.9951	H3.1R2me1K4me3K9acK14acK18ac	H3.1(1-20)	0.00104817	0.000808553
79	3.86003	2.05491	H4R3me2aK5acK8acK12acK16acK20ac	H4(1-23)	0.00104205	0.000554742
309	3.81068	3.53202	H2AK5acK9acK13acK15ac(noN-ac)	H2A(1-17)	0.00102873	0.000953501
21	3.71602	2.04004	H3.1K4me3K18ac	H3.1(1-20)	0.00100317	0.000550727
394	3.68001	2.52969	H4K5proK8proK12pro	H4(1-23)	0.000993453	0.000682914
331	3.64401	3.36574	H3.1.1(21-44)	H3.1(21-44)	0.000983734	0.000908612
7	3.54935	2.19282	H3.1K4acK9ac	H3.1(1-20)	0.00095818	0.000591972
587	3.47735	3.1995	H2A(10-25)	H2A(10-25)	0.000938741	0.000863733
216	3.47735	3.39167	H3.1K9-Nle	H3.1(1-20)	0.000938741	0.000915613
43	3.47735	3.01719	H3.1K4acK9me3K14acK18ac	H3.1(1-20)	0.000938741	0.000814518
163	3.45469	1.69857	H3.1K4me3T6p	H3.1(1-20)	0.000932625	0.000458546
412	3.38268	2.6666	H2BK12acK15acK16acK20ac	H2B(1-24)	0.000913186	0.000719872
323	3.31068	2.68345	H2A.Z.1K4acK7acK11acN-ac	H2A.Z.1(1-19)	0.000893748	0.000724422
169	3.31068	2.09783	H3.3K18acK23acK27ac	H3.3(15-34)	0.000893748	0.000566329
144	3.31068	2.12937	H3.1K9acS10p	H3.1(1-20)	0.000893748	0.000574844
475	3.18001	1.96694	H3.3K36meT32p	H3.3(27-45)	0.000858474	0.000530994
87	3.14401	2.24067	H4K12acK16acK20me1	H4(11-27)	0.000848755	0.000604889
1	3.14401	2.24067	H3.1(1-20)	H3.1(1-20)	0.000848755	0.000604889
8360	3.12136	2.04922	KOPL-me3	KOPL	0.000842639	0.000553204
198	3.07201	3.07201	H3.3R26me2aK27me3	H3.3(15-34)	0.000829316	0.000829316
320	2.97735	1.88746	H2A.Z.1 unmod (1-19)	H2A.Z.1(1-19)	0.000803761	0.000509537
2446	2.81068	2.05588	H3.1K18ac	H3.1(1-32)	0.000758768	0.000555003
158	2.81068	1.77763	H3.1K18ac	H3.1(1-25)	0.000758768	0.000479887
185	2.78802	1.80803	H3.1R8me2sK9me1	H3.1(1-20)	0.000752652	0.000488094
2695	2.64401	2.19385	H2A.Z.1K4RK7RK11R	H2A.Z.1(1-19)	0.000713775	0.00059225
159	2.64401	1.79248	H3.1R17me2a	H3.1(1-25)	0.000713775	0.000483896
134	2.64401	2.03625	H3.1K9me1	H3.1(1-20)	0.000713775	0.000549705
45	2.64401	2.36917	H3.1K4me1K9acK18ac	H3.1(1-20)	0.000713775	0.00063958
254	2.62136	1.14912	H3.1K56ac	H3.1(52-61)	0.000707659	0.000310216
365	2.57201	2.57201	H4K12acK20ac	H4(1-23)	0.000694336	0.000694336
20	2.57201	2.57201	H3.1K4me3K14ac	H3.1(1-20)	0.000694336	0.000694336
221	2.40534	2.40534	H3.1T6pR8me2aK9me3	H3.1(1-20)	0.000649343	0.000649343
381	2.38268	1.57829	H4K5me1K8acK12acK16ac	H4(1-23)	0.000643227	0.000426073
312	2.23867	2.23867	H2A.XS139p	H2A.X(132-142)	0.00060435	0.00060435
91	2.21602	1.08727	H3.3K18me3	H3.3(15-43)	0.000598234	0.000293517
211	2.14401	1.87227	H3.3(75-94)	H3.3(75-94)	0.000578795	0.000505435
68	2.14401	1.38036	H4K12ac	H4(1-23)	0.000578795	0.000372639
17	2.07201	2.07201	H3.1K4acK9acK14acK18ac	H3.1(1-20)	0.000559357	0.000559357
625	1.97735	1.89225	H2A.X(1-17)	H2A.X(1-17)	0.000533802	0.000510831
57	1.97735	1.89225	H3.1T3p	H3.1(1-20)	0.000533802	0.000510831
5	1.97735	1.25723	H3.1K4acK14ac	H3.1(1-20)	0.000533802	0.0003394
789	1.90534	1.90534	H3.3K36me3	H3.3(27-46)	0.000514364	0.000514364
145	1.90534	1.90534	H3.1K9me3S10p	H3.1(1-20)	0.000514364	0.000514364
378	1.88268	1.5268	H4K8acK12acK16ac	H4(1-23)	0.000508248	0.000412174
183	1.88268	1.03172	H3.1R8me2sK9me3	H3.1(1-20)	0.000508248	0.000278523
2550	1.81068	1.14517	H3.1K27ac	H3.1(15-34)	0.000488809	0.00030915
182	1.81068	1.72571	H3.1R8me2aK9me1	H3.1(1-20)	0.000488809	0.000465872
99	1.81068	1.38254	H4(11-27)	H4(11-27)	0.000488809	0.00037323
67	1.81068	1.72571	H4K8ac	H4(1-23)	0.000488809	0.000465872
13	1.81068	1.17392	H3.1K4acK18ac	H3.1(1-20)	0.000488809	0.00031691
318	1.73867	1.73867	Myc	Myc	0.00046937	0.00046937
176	1.71602	1.36221	H3.1K36me3	H3.1(1-43)	0.000463255	0.00036774
409	1.64401	1.04775	H2BK15ac	H2B(1-24)	0.000443816	0.000282849
383	1.64401	1.10955	H4K5acK8acK12me1K16ac	H4(1-23)	0.000443816	0.000299534
135	1.64401	1.10955	H3.1K4me1K18ac	H3.1(1-20)	0.000443816	0.000299534
51	1.64401	1.3776	H3.1R2me1K4me3	H3.1(1-20)	0.000443816	0.000371895
208	1.57201	1.57201	H3.1(105-124)	H3.1(105-124)	0.000424377	0.000424377
140	1.57201	1.57201	H3.1R8me1	H3.1(1-20)	0.000424377	0.000424377
306	1.54935	0.876919	H2ACit3K5ac	H2A(1-17)	0.000418261	0.000236732
166	1.47735	1.39273	H3.1K4me3T6pK9acK14acK18ac	H3.1(1-20)	0.000398823	0.000375979
126	1.47735	1.39273	H3.3K36me1	H3.3(27-45)	0.000398823	0.000375979
350	1.40534	1.40534	H4R3me2aK5ac	H4(1-23)	0.000379384	0.000379384
305	1.40534	1.40534	H2AS1pR3me2aK5ac	H2A(1-17)	0.000379384	0.000379384
147	1.40534	1.40534	H3.1K9me1S10p	H3.1(1-20)	0.000379384	0.000379384
19	1.40534	1.40534	H3.1K4me3K9ac	H3.1(1-20)	0.000379384	0.000379384
334	1.31068	0.838939	H3.1K36me3	H3.1(21-44)	0.00035383	0.000226479
200	1.23867	1.23867	H3.3R26me2aK27me1	H3.3(15-34)	0.000334391	0.000334391
76	1.23867	1.23867	H4S1pR3me2a	H4(1-23)	0.000334391	0.000334391
255	1.07201	1.07201	H3.1K56me3	H3.1(52-61)	0.000289398	0.000289398
80	1.07201	1.07201	H4R3me2sK5acK8acK12acK16acK20ac	H4(1-23)	0.000289398	0.000289398
40	1.07201	1.07201	H3.1R2me2aK4me3S10p	H3.1(1-20)	0.000289398	0.000289398
38	1.07201	1.07201	H3.1K4me3S10p	H3.1(1-20)	0.000289398	0.000289398
1117	0.977345	0.631465	LIG1	LIG1(118-130)	0.000263843	0.00017047
47	0.977345	0.729439	H3.1R2me2a	H3.1(1-20)	0.000263843	0.000196919
36	0.977345	0.729439	H3.1S10p	H3.1(1-20)	0.000263843	0.000196919
5005	0.905339	0.905339	LIG1K126me1	LIG1(118-130)	0.000244405	0.000244405
165	0.905339	0.905339	H3.1T6pK9acK14acK18ac	H3.1(1-20)	0.000244405	0.000244405
11	0.905339	0.905339	H3.1K14acK18ac	H3.1(1-20)	0.000244405	0.000244405
136	0.882685	0.558016	H3.1T11p	H3.1(1-20)	0.000238289	0.000150642
2447	0.810679	0.7277	H3.1K23ac	H3.1(1-32)	0.00021885	0.000196449
1000	0.810679	0.512718	p53	p53(366-390)	0.00021885	0.000138413
197	0.810679	0.574061	H3.3K27me1	H3.3(15-34)	0.00021885	0.000154973
30	0.810679	0.574061	H3.1R2me2aK4me3	H3.1(1-20)	0.00021885	0.000154973
626	0.738673	0.738673	H2A.XK5ac	H2A.X(1-17)	0.000199411	0.000199411
374	0.738673	0.738673	H4K5acK8me1K12ac	H4(1-23)	0.000199411	0.000199411
210	0.738673	0.738673	H3.3(30-49)	H3.3(30-49)	0.000199411	0.000199411
137	0.738673	0.738673	H3.1K18me3	H3.1(1-20)	0.000199411	0.000199411
65	0.738673	0.738673	H3.1K4N3	H3.1(1-20)	0.000199411	0.000199411
476	0.691342	0.535646	H3.3T32p	H3.3(27-45)	0.000186634	0.000144603
362	0.644012	0.427279	H4K8acK12ac	H4(1-23)	0.000173857	0.000115348
301	0.644012	0.427279	H2AK5acK9acK13acK15ac	H2A(1-17)	0.000173857	0.000115348
37	0.644012	0.56205	H3.1K4acK9acS10pK14acK18ac	H3.1(1-20)	0.000173857	0.000151731
363	0.572006	0.572006	H4K8acK20ac	H4(1-23)	0.000154418	0.000154418
335	0.572006	0.572006	H3.1K36ac	H3.1(21-44)	0.000154418	0.000154418
310	0.572006	0.572006	H2AS1pK5acK9acK13acK15ac(noN-ac)	H2A(1-17)	0.000154418	0.000154418
213	0.572006	0.572006	H3.1.1(120-135)	H3.1(120-135)	0.000154418	0.000154418
195	0.572006	0.572006	H3.3K27me3	H3.3(15-34)	0.000154418	0.000154418
96	0.572006	0.572006	H3.1K4me3R8me2aK9me3	H3.1(1-20)	0.000154418	0.000154418
218	0.477345	0.397253	H3.1K18-Nle	H3.1(11-26)	0.000128864	0.000107242
322	0.405339	0.405339	H2A.Z.1K4acK7acK11ac	H2A.Z.1(1-19)	0.000109425	0.000109425
307	0.405339	0.405339	H2AS1pCit3K5ac	H2A(1-17)	0.000109425	0.000109425
187	0.405339	0.405339	H3.1K4acK9me1K14acK18ac	H3.1(1-20)	0.000109425	0.000109425
100	0.405339	0.405339	H3.1.1(74-84)N-ac	H3.1(74-84)	0.000109425	0.000109425
88	0.405339	0.405339	H4K12acK16ac	H4(11-27)	0.000109425	0.000109425
71	0.405339	0.405339	H4K8acK16ac	H4(1-23)	0.000109425	0.000109425
336	0.382685	0.226962	H3.1K27acK36me1	H3.1(21-44)	0.000103309	6.12704e-05
156	0.310679	0.235107	H3.1K14me3	H3.1(1-20)	8.38705e-05	6.34692e-05
2551	0.238673	0.238673	H3.1.1(15-34)	H3.1(15-34)	6.44318e-05	6.44318e-05
1009	0.238673	0.238673	p53K382me3	p53(366-390)	6.44318e-05	6.44318e-05
1008	0.238673	0.238673	p53K370me3	p53(366-390)	6.44318e-05	6.44318e-05
414	0.238673	0.238673	yH2AS121p	yeast(S.c.)H2A(112-129)	6.44318e-05	6.44318e-05
370	0.238673	0.238673	H4K12acK5QK8QK16QK20Q	H4(1-23)	6.44318e-05	6.44318e-05
366	0.238673	0.238673	H4K16acK20ac	H4(1-23)	6.44318e-05	6.44318e-05
224	0.238673	0.238673	H3.3R26me2a	H3.3(15-34)	6.44318e-05	6.44318e-05
157	0.238673	0.238673	H3.1R2me2sK4me3	H3.1(1-20)	6.44318e-05	6.44318e-05
114	0.238673	0.238673	H3.1K9me3	H3.1(1-43)	6.44318e-05	6.44318e-05
95	0.238673	0.238673	H3.3K18me3K36me3	H3.3(15-43)	6.44318e-05	6.44318e-05
77	0.238673	0.238673	H4S1pR3me2s	H4(1-23)	6.44318e-05	6.44318e-05
2445	0.072006	0.072006	H3.1K14ac	H3.1(1-32)	1.94387e-05	1.94387e-05
373	0.072006	0.072006	H4K12me1	H4(1-23)	1.94387e-05	1.94387e-05
364	0.072006	0.072006	H4K12acK16ac	H4(1-23)	1.94387e-05	1.94387e-05
361	0.072006	0.072006	H4K5acK20ac	H4(1-23)	1.94387e-05	1.94387e-05
242	0.072006	0.072006	H3.3K27acS28p	H3.3(15-34)	1.94387e-05	1.94387e-05
170	0.072006	0.072006	H3.3K18acK23acK27acS28p	H3.3(15-34)	1.94387e-05	1.94387e-05
161	0.072006	0.072006	H3.1.1(1-25)	H3.1(1-25)	1.94387e-05	1.94387e-05
93	0.072006	0.072006	H3.3K36me3	H3.3(15-43)	1.94387e-05	1.94387e-05
54	0.072006	0.072006	H3.1Cit2K4me3	H3.1(1-20)	1.94387e-05	1.94387e-05
27	0.072006	0.072006	H3.1T3pK4me3	H3.1(1-20)	1.94387e-05	1.94387e-05
24	0.072006	0.072006	H3.1K4me3K14acK18ac	H3.1(1-20)	1.94387e-05	1.94387e-05
2	0.072006	0.072006	H3.1K14ac	H3.1(1-20)	1.94387e-05	1.94387e-05
5007	0	0	LIG1K126me3	LIG1(118-130)	0	0
2694	0	0	H2A.Z.2K4acK7acK11ac	H2A.Z.2(1-19)	0	0
790	0	0	H3.3S31pK36me3	H3.3(27-46)	0	0
662	0	0	H3.1K4me3	H3.1(1-7)	0	0
661	0	0	H3.1K4me3	H3.1(1-11)	0	0
413	0	0	yH2A(112-129)	yeast(S.c.)H2A(112-129)	0	0
411	0	0	H2BK20ac	H2B(1-24)	0	0
401	0	0	H2BK5me3	H2B(1-24)	0	0
357	0	0	H4S1p	H4(1-23)	0	0
338	0	0	H3.1K27acK36me3	H3.1(21-44)	0	0
332	0	0	H3.1K36me1	H3.1(21-44)	0	0
321	0	0	H2A.Z.1(1-19)N-ac	H2A.Z.1(1-19)	0	0
316	0	0	HAtag	HAtag	0	0
315	0	0	flag	FLAG	0	0
311	0	0	H2A.X(132-142)	H2A.X(132-142)	0	0
308	0	0	H2AS1pK5acK9acK13acK15ac	H2A(1-17)	0	0
303	0	0	H2AS1pK5ac	H2A(1-17)	0	0
302	0	0	H2AK5ac	H2A(1-17)	0	0
253	0	0	H3.1.1(52-61)	H3.1(52-61)	0	0
245	0	0	H3.1.1(1-32)	H3.1(1-32)	0	0
243	0	0	H3.3S28p	H3.3(15-34)	0	0
241	0	0	H3.3K27ac	H3.3(15-34)	0	0
229	0	0	H3.1K4acK9me3	H3.1(1-20)	0	0
225	0	0	H3.3K27me3S28p	H3.3(15-34)	0	0
220	0	0	H3.1T6pK9me3	H3.1(1-20)	0	0
203	0	0	H3.1.1(30-49)	H3.1(30-49)	0	0
202	0	0	H3.1.1(15-34)	H3.1(15-34)	0	0
180	0	0	H3.1R8me2aK9me3	H3.1(1-20)	0	0
178	0	0	H3.1R8me1K9me3	H3.1(1-20)	0	0
174	0	0	H3.1R2me2sK4me3K9acK14acK18ac	H3.1(1-20)	0	0
162	0	0	H3.1T6p	H3.1(1-20)	0	0
151	0	0	H3.1R17me1	H3.1(1-22)	0	0
150	0	0	H3.1R17me2s	H3.1(1-22)	0	0
149	0	0	H3.1R17me2a	H3.1(1-22)	0	0
148	0	0	H3.1K4me3K9acS10p	H3.1(1-20)	0	0
142	0	0	H3.1R8me2s	H3.1(1-20)	0	0
141	0	0	H3.1R8me2a	H3.1(1-20)	0	0
139	0	0	H3.1K18me1	H3.1(1-20)	0	0
125	0	0	H3.1T3p	H3.1(1-20)	0	0
104	0	0	H3.1.1(74-84)	H3.1(74-84)	0	0
103	0	0	H3.1K79me1	H3.1(74-84)	0	0
101	0	0	H3.1K79me3	H3.1(74-84)	0	0
85	0	0	H4K12acK16acK20me3	H4(11-27)	0	0
81	0	0	H4R3me1K5acK8acK12acK16acK20ac	H4(1-23)	0	0
78	0	0	H4S1pR3me1	H4(1-23)	0	0
75	0	0	H4R3me1	H4(1-23)	0	0
74	0	0	H4R3me2s	H4(1-23)	0	0
73	0	0	H4R3me2a	H4(1-23)	0	0
66	0	0	H4K5ac	H4(1-23)	0	0
58	0	0	H4(1-23)	H4(1-23)	0	0
55	0	0	H3.1Cit2K4me3K9acK14acK18ac	H3.1(1-20)	0	0
53	0	0	H3.1Cit2	H3.1(1-20)	0	0
50	0	0	H3.1R2me2aK4me3K9acK14acK18ac	H3.1(1-20)	0	0
48	0	0	H3.1R2me2aK4acK9acK14acK18ac	H3.1(1-20)	0	0
42	0	0	H3.1K9me3	H3.1(1-20)	0	0
41	0	0	H3.1R2me2aK4me3K9acS10pK14acK18ac	H3.1(1-20)	0	0
35	0	0	H3.1K4me1K9acK14acK18ac	H3.1(1-20)	0	0
29	0	0	H3.1R2me2aT3pK4me3	H3.1(1-20)	0	0
28	0	0	H3.1R2me2aT3pK4me3K9acK14acK18ac	H3.1(1-20)	0	0
26	0	0	H3.1T3pK4me3K9acK14acK18ac	H3.1(1-20)	0	0
25	0	0	H3.1K4me3K9acK14acK18ac	H3.1(1-20)	0	0
22	0	0	H3.1K4me3K9acK14ac	H3.1(1-20)	0	0
18	0	0	H3.1K4me3	H3.1(1-20)	0	0
15	0	0	H3.1K4acK14acK18ac	H3.1(1-20)	0	0
10	0	0	H3.1K18ac	H3.1(1-20)	0	0
8	0	0	H3.1K4acK9acK14ac	H3.1(1-20)	0	0
3	0	0	H3.1K9ac	H3.1(1-20)	0	0

## Sheet: Kme2C
ID	Signal	STErr	Context	Histone	Normalized Signal	Normalized STErr
1003	9012.58	136.391	p53K382me2	p53(366-390)	1	0.01513
1007	7977.58	213.803	p53T377pK382me2	p53(366-390)	0.88516	0.02372
1004	7900.91	518.48	p53K381acK382me2	p53(366-390)	0.87665	0.05753
1005	7487.08	334.373	p53K382me2K386ac	p53(366-390)	0.83074	0.0371
8240	7164.25	87.3578	KOPL-me2	KOPL	0.79492	0.00969
402	3677.41	711.829	H2BK5me2	H2B(1-24)	0.40803	0.07898
1002	3179.41	315.494	p53K372me2-ERR	p53(366-390)	0.35278	0.03501
61	1889.91	211.793	H3.1R2me2sK4me2	H3.1(1-20)	0.2097	0.0235
44	1505.08	56.9259	H3.1K4me2K9acK18ac	H3.1(1-20)	0.167	0.00632
155	1387.25	107.007	H3.1K14me2	H3.1(1-20)	0.15392	0.01187
62	1188.08	145.164	H3.1R2me1K4me2	H3.1(1-20)	0.13182	0.01611
32	1174.08	83.3876	H3.1K4me2	H3.1(1-20)	0.13027	0.00925
33	976.746	247.152	H3.1K4me2K9acK14acK18ac	H3.1(1-20)	0.10838	0.02742
63	966.913	122.24	H3.1Cit2K4me2	H3.1(1-20)	0.10728	0.01356
1116	862.08	41.0897	LIG1K126me2	LIG1(118-130)	0.09565	0.00456
60	818.413	153.4	H3.1R2me2aK4me2	H3.1(1-20)	0.09081	0.01702
1001	779.58	122.927	p53K370me2	p53(366-390)	0.0865	0.01364
259	772.413	111.95	H3.1K4me2K9me2	H3.1(1-15)	0.0857	0.01242
146	699.746	209.495	H3.1K9me2S10p	H3.1(1-20)	0.07764	0.02324
129	695.246	255.752	H3.1K9me2K27me2	H3.1(6-30)	0.07714	0.02838
167	683.413	182.11	H3.1K4me2T6pK9acK14acK18ac	H3.1(1-20)	0.07583	0.02021
164	611.413	132.029	H3.1K4me2T6p	H3.1(1-20)	0.06784	0.01465
102	478.413	46.6067	H3.1K79me2	H3.1(74-84)	0.05308	0.00517
337	315.746	117.959	H3.1K27acK36me2	H3.1(21-44)	0.03503	0.01309
237	277.413	28.4707	H3.1K9me2	H3.1(1-32)	0.03078	0.00316
172	250.594	76.187	H3.1R2me2aK9me2	H3.1(1-20)	0.0278	0.00845
238	237.746	33.1536	H3.1K9me2K27me1	H3.1(1-32)	0.02638	0.00368
333	225.913	49.0374	H3.1K36me2	H3.1(21-44)	0.02507	0.00544
92	219.913	74.9555	H3.1K9me2K14ac	H3.1(1-20)	0.0244	0.00832
133	167.08	36.5572	H3.1K9me2	H3.1(1-20)	0.01854	0.00406
200	164.457	150.335	H3.3R26me2aK27me1	H3.3(15-34)	0.01825	0.01668
181	149.58	38.8396	H3.1R8me2aK9me2	H3.1(1-20)	0.0166	0.00431
226	144.913	23.0723	H3.3K27me2S28p	H3.3(15-34)	0.01608	0.00256
5006	136.58	40.0738	LIG1K126me2	LIG1(118-130)	0.01515	0.00445
179	125.942	46.5683	H3.1R8me1K9me2	H3.1(1-20)	0.01397	0.00517
96	119.913	33.0444	H3.1K4me3R8me2aK9me3	H3.1(1-20)	0.01331	0.00367
260	117.594	34.9556	H3.1K4me1K9me2	H3.1(1-15)	0.01305	0.00388
184	87.6087	31.7442	H3.1R8me2sK9me2	H3.1(1-20)	0.00972	0.00352
89	83.9131	9.58819	H3.1K4me3R8me2sK9me3	H3.1(1-20)	0.00931	0.00106
138	80.4565	36.9529	H3.1K18me2	H3.1(1-20)	0.00893	0.0041
258	72.2464	16.3047	H3.1K9me2	H3.1(1-15)	0.00802	0.00181
264	71.0942	17.7186	H3.1K4me3K9me2	H3.1(1-15)	0.00789	0.00197
86	68.0797	14.6911	H4K12acK16acK20me2	H4(11-27)	0.00755	0.00163
83	61.6232	27.7688	H4K20me2	H4(11-27)	0.00684	0.00308
186	58.4276	18.7041	H3.1K4acK9me2K14acK18ac	H3.1(1-20)	0.00648	0.00208
174	43.9565	21.5477	H3.1R2me2sK4me3K9acK14acK18ac	H3.1(1-20)	0.00488	0.00239
30	34.5942	10.388	H3.1R2me2aK4me3	H3.1(1-20)	0.00384	0.00115
265	34.1087	15.3568	H3.1K4AK9me2	H3.1(1-15)	0.00378	0.0017
160	26.3044	19.1842	H3.1R17me2aK18ac	H3.1(1-25)	0.00292	0.00213
50	25.2754	11.7168	H3.1R2me2aK4me3K9acK14acK18ac	H3.1(1-20)	0.0028	0.0013
157	19.6232	10.2096	H3.1R2me2sK4me3	H3.1(1-20)	0.00218	0.00113
304	17.6087	11.1104	H2AR3me2aK5ac	H2A(1-17)	0.00195	0.00123
182	17.2754	6.13546	H3.1R8me2aK9me1	H3.1(1-20)	0.00192	0.00068
73	15.7899	11.9144	H4R3me2a	H4(1-23)	0.00175	0.00132
196	12.2899	7.59586	H3.3K27me2	H3.3(15-34)	0.00136	0.00084
141	11.8044	8.03454	H3.1R8me2a	H3.1(1-20)	0.00131	0.00089
149	10.6377	9.14681	H3.1R17me2a	H3.1(1-22)	0.00118	0.00101
159	10.6232	7.0564	H3.1R17me2a	H3.1(1-25)	0.00118	0.00078
48	10.1232	5.51828	H3.1R2me2aK4acK9acK14acK18ac	H3.1(1-20)	0.00112	0.00061
77	9.47103	6.22068	H4S1pR3me2s	H4(1-23)	0.00105	0.00069
198	8.44206	3.83212	H3.3R26me2aK27me3	H3.3(15-34)	0.00094	0.00043
150	8.15218	8.15218	H3.1R17me2s	H3.1(1-22)	0.0009	0.0009
183	3.30436	3.1253	H3.1R8me2sK9me3	H3.1(1-20)	0.00037	0.00035
40	3.13769	2.77273	H3.1R2me2aK4me3S10p	H3.1(1-20)	0.00035	0.00031
350	1.48551	1.48551	H4R3me2aK5ac	H4(1-23)	0.00016	0.00016
185	1.31885	1.31885	H3.1R8me2sK9me1	H3.1(1-20)	0.00015	0.00015
29	1.15218	1.15218	H3.1R2me2aT3pK4me3	H3.1(1-20)	0.00013	0.00013
305	0.65218	0.65218	H2AS1pR3me2aK5ac	H2A(1-17)	7.24e-05	7.24e-05
76	0.65218	0.65218	H4S1pR3me2a	H4(1-23)	7.24e-05	7.24e-05
28	0.48551	0.48551	H3.1R2me2aT3pK4me3K9acK14acK18ac	H3.1(1-20)	5.39e-05	5.39e-05
80	0.31885	0.31885	H4R3me2sK5acK8acK12acK16acK20ac	H4(1-23)	3.54e-05	3.54e-05
47	0.31885	0.31885	H3.1R2me2a	H3.1(1-20)	3.54e-05	3.54e-05
180	0.15218	0.15218	H3.1R8me2aK9me3	H3.1(1-20)	1.69e-05	1.69e-05
224	0	0	H3.3R26me2a	H3.3(15-34)	0	0
221	0	0	H3.1T6pR8me2aK9me3	H3.1(1-20)	0	0
142	0	0	H3.1R8me2s	H3.1(1-20)	0	0
79	0	0	H4R3me2aK5acK8acK12acK16acK20ac	H4(1-23)	0	0
74	0	0	H4R3me2s	H4(1-23)	0	0
41	0	0	H3.1R2me2aK4me3K9acS10pK14acK18ac	H3.1(1-20)	0	0

## Sheet: Kme2D
ID	Signal	STErr	Context	Histone	Normalized Signal	Normalized STErr
8240	11160.2	63.5355	KOPL-me2	KOPL	1	0.00569304
1002	11053	107.66	p53K372me2-ERR	p53(366-390)	0.990397	0.00964674
1003	10875.4	576.743	p53K382me2	p53(366-390)	0.974478	0.0516785
1116	9996.21	384.801	LIG1K126me2	LIG1(118-130)	0.895701	0.0344797
1007	8856.71	868.393	p53T377pK382me2	p53(366-390)	0.793597	0.0778116
44	8848.54	719.757	H3.1K4me2K9acK18ac	H3.1(1-20)	0.792865	0.0644931
61	8268.54	587.865	H3.1R2me2sK4me2	H3.1(1-20)	0.740895	0.0526751
1005	8227.88	618.1	p53K382me2K386ac	p53(366-390)	0.737251	0.0553843
129	8182.04	162.108	H3.1K9me2K27me2	H3.1(6-30)	0.733144	0.0145256
1004	8013.38	112.733	p53K381acK382me2	p53(366-390)	0.718031	0.0101014
164	7879.54	734.951	H3.1K4me2T6p	H3.1(1-20)	0.706039	0.0658546
167	7616.38	212.783	H3.1K4me2T6pK9acK14acK18ac	H3.1(1-20)	0.682458	0.0190662
63	7506.54	211.076	H3.1Cit2K4me2	H3.1(1-20)	0.672617	0.0189133
1001	7463.21	175.53	p53K370me2	p53(366-390)	0.668734	0.0157282
62	7431.21	372.364	H3.1R2me1K4me2	H3.1(1-20)	0.665866	0.0333653
259	7168.21	250.658	H3.1K4me2K9me2	H3.1(1-15)	0.642301	0.02246
32	7131.04	347.266	H3.1K4me2	H3.1(1-20)	0.63897	0.0311164
146	7112.54	725.471	H3.1K9me2S10p	H3.1(1-20)	0.637313	0.0650051
60	6989.21	430.885	H3.1R2me2aK4me2	H3.1(1-20)	0.626261	0.0386091
33	6900.38	90.1191	H3.1K4me2K9acK14acK18ac	H3.1(1-20)	0.618302	0.00807503
238	5755.21	918.241	H3.1K9me2K27me1	H3.1(1-32)	0.51569	0.0822781
237	5620.71	1002.47	H3.1K9me2	H3.1(1-32)	0.503638	0.089825
172	5537.54	762.349	H3.1R2me2aK9me2	H3.1(1-20)	0.496186	0.0683095
181	5188.71	369.634	H3.1R8me2aK9me2	H3.1(1-20)	0.464929	0.0331207
402	5066.54	157.761	H2BK5me2	H2B(1-24)	0.453983	0.014136
92	4773.21	72.7541	H3.1K9me2K14ac	H3.1(1-20)	0.427699	0.00651906
155	4632.38	240.455	H3.1K14me2	H3.1(1-20)	0.41508	0.0215458
133	4497.54	355.367	H3.1K9me2	H3.1(1-20)	0.402998	0.0318423
337	4474.04	147.148	H3.1K27acK36me2	H3.1(21-44)	0.400892	0.0131851
102	4376.04	227.606	H3.1K79me2	H3.1(74-84)	0.392111	0.0203944
179	4318.04	438.213	H3.1R8me1K9me2	H3.1(1-20)	0.386914	0.0392657
260	3979.71	604.243	H3.1K4me1K9me2	H3.1(1-15)	0.356598	0.0541426
258	3973.04	595.01	H3.1K9me2	H3.1(1-15)	0.356001	0.0533154
333	3962.04	746.782	H3.1K36me2	H3.1(21-44)	0.355015	0.0669147
226	3866.21	986.308	H3.3K27me2S28p	H3.3(15-34)	0.346428	0.0883772
184	3604.71	258.34	H3.1R8me2sK9me2	H3.1(1-20)	0.322997	0.0231483
86	3551.38	425.521	H4K12acK16acK20me2	H4(11-27)	0.318218	0.0381284
1009	3362.38	403.031	p53K382me3	p53(366-390)	0.301282	0.0361132
83	3073.54	187.46	H4K20me2	H4(11-27)	0.275402	0.0167972
264	3030.38	259.358	H3.1K4me3K9me2	H3.1(1-15)	0.271534	0.0232395
186	2785.21	85.2742	H3.1K4acK9me2K14acK18ac	H3.1(1-20)	0.249566	0.00764092
265	2512.88	124.485	H3.1K4AK9me2	H3.1(1-15)	0.225164	0.0111544
8120	1953.19	873.712	KOPL-me1	KOPL	0.175014	0.0782881
196	1917.54	162.394	H3.3K27me2	H3.3(15-34)	0.17182	0.0145512
138	1866.54	155.732	H3.1K18me2	H3.1(1-20)	0.16725	0.0139543
8360	1069.71	392.9	KOPL-me3	KOPL	0.0958502	0.0352054
5006	912.208	156.787	LIG1K126me2	LIG1(118-130)	0.0817376	0.0140488
382	768.854	347.682	H4K5acK8me1K12acK16ac	H4(1-23)	0.0688925	0.0311537
95	642.195	262.454	H3.3K18me3K36me3	H3.3(15-43)	0.0575432	0.023517
91	385.861	175.315	H3.3K18me3	H3.3(15-43)	0.0345747	0.0157089
374	357.521	163.547	H4K5acK8me1K12ac	H4(1-23)	0.0320353	0.0146545
375	305.521	186.381	H4K5me1K8acK12me1	H4(1-23)	0.0273759	0.0167005
393	245.177	160.361	H4K20me3	H4(1-23)	0.0219689	0.014369
13	214.688	109.018	H3.1K4acK18ac	H3.1(1-20)	0.0192369	0.00976842
100	179.521	82.1865	H3.1.1(74-84)N-ac	H3.1(74-84)	0.0160858	0.00736424
156	168.021	86.4793	H3.1K14me3	H3.1(1-20)	0.0150554	0.0077489
162	159.674	159.674	H3.1T6p	H3.1(1-20)	0.0143074	0.0143074
409	158.688	93.9012	H2BK15ac	H2B(1-24)	0.0142191	0.00841393
376	147.854	93.6764	H4K5me1K8me1K12me1	H4(1-23)	0.0132483	0.00839378
19	107.347	76.0831	H3.1K4me3K9ac	H3.1(1-20)	0.00961875	0.00681736
15	106.188	65.8122	H3.1K4acK14acK18ac	H3.1(1-20)	0.00951484	0.00589704
373	106.021	54.3797	H4K12me1	H4(1-23)	0.0094999	0.00487264
54	87.6876	56.6649	H3.1Cit2K4me3	H3.1(1-20)	0.00785716	0.00507741
41	83.6876	46.9944	H3.1R2me2aK4me3K9acS10pK14acK18ac	H3.1(1-20)	0.00749875	0.00421089
5004	68.1736	68.1736	LIG1	LIG1(118-130)	0.00610863	0.00610863
335	58.3473	36.9021	H3.1K36ac	H3.1(21-44)	0.00522815	0.00330657
68	52.3403	52.3403	H4K12ac	H4(1-23)	0.0046899	0.0046899
89	51.6876	33.4317	H3.1K4me3R8me2sK9me3	H3.1(1-20)	0.00463142	0.00299561
27	25.3403	25.3403	H3.1T3pK4me3	H3.1(1-20)	0.00227059	0.00227059
158	23.1736	23.1736	H3.1K18ac	H3.1(1-25)	0.00207645	0.00207645
371	22.507	22.507	H4K5me1	H4(1-23)	0.00201672	0.00201672
66	21.5139	18.6679	H4K5ac	H4(1-23)	0.00192774	0.00167272
140	21.1736	21.1736	H3.1R8me1	H3.1(1-20)	0.00189724	0.00189724
336	12.507	12.507	H3.1K27acK36me1	H3.1(21-44)	0.00112067	0.00112067
401	12.3403	12.3403	H2BK5me3	H2B(1-24)	0.00110574	0.00110574
217	11.507	11.507	H3.1K14-Nle	H3.1(1-20)	0.00103107	0.00103107
216	11.1736	11.1736	H3.1K9-Nle	H3.1(1-20)	0.0010012	0.0010012
2	8.00697	8.00697	H3.1K14ac	H3.1(1-20)	0.000717457	0.000717457
476	6.42015	6.42015	H3.3T32p	H3.3(27-45)	0.000575271	0.000575271
169	5.50697	5.50697	H3.3K18acK23acK27ac	H3.3(15-34)	0.000493447	0.000493447
96	4.50697	4.50697	H3.1K4me3R8me2aK9me3	H3.1(1-20)	0.000403842	0.000403842
475	3.75697	3.09862	H3.3K36meT32p	H3.3(27-45)	0.000336639	0.000277649
82	3.50697	3.50697	H4K20me3	H4(11-27)	0.000314238	0.000314238
381	2.17363	2.17363	H4K5me1K8acK12acK16ac	H4(1-23)	0.000194766	0.000194766
8000	0	0	KOPL-umod	KOPL	0	0
1117	0	0	LIG1	LIG1(118-130)	0	0
5007	0	0	LIG1K126me3	LIG1(118-130)	0	0
5005	0	0	LIG1K126me1	LIG1(118-130)	0	0
2695	0	0	H2A.Z.1K4RK7RK11R	H2A.Z.1(1-19)	0	0
2694	0	0	H2A.Z.2K4acK7acK11ac	H2A.Z.2(1-19)	0	0
2551	0	0	H3.1.1(15-34)	H3.1(15-34)	0	0
2550	0	0	H3.1K27ac	H3.1(15-34)	0	0
2447	0	0	H3.1K23ac	H3.1(1-32)	0	0
2446	0	0	H3.1K18ac	H3.1(1-32)	0	0
2445	0	0	H3.1K14ac	H3.1(1-32)	0	0
1008	0	0	p53K370me3	p53(366-390)	0	0
1000	0	0	p53	p53(366-390)	0	0
853	0	0	H3.1K23me3	H3.1(15-34)	0	0
790	0	0	H3.3S31pK36me3	H3.3(27-46)	0	0
789	0	0	H3.3K36me3	H3.3(27-46)	0	0
662	0	0	H3.1K4me3	H3.1(1-7)	0	0
661	0	0	H3.1K4me3	H3.1(1-11)	0	0
626	0	0	H2A.XK5ac	H2A.X(1-17)	0	0
625	0	0	H2A.X(1-17)	H2A.X(1-17)	0	0
587	0	0	H2A(10-25)	H2A(10-25)	0	0
414	0	0	yH2AS121p	yeast(S.c.)H2A(112-129)	0	0
413	0	0	yH2A(112-129)	yeast(S.c.)H2A(112-129)	0	0
412	0	0	H2BK12acK15acK16acK20ac	H2B(1-24)	0	0
411	0	0	H2BK20ac	H2B(1-24)	0	0
410	0	0	H2BK16ac	H2B(1-24)	0	0
408	0	0	H2BK12ac	H2B(1-24)	0	0
403	0	0	H2BK5me1	H2B(1-24)	0	0
400	0	0	H2B(1-24)	H2B(1-24)	0	0
395	0	0	H4K5butK8butK12but	H4(1-23)	0	0
394	0	0	H4K5proK8proK12pro	H4(1-23)	0	0
383	0	0	H4K5acK8acK12me1K16ac	H4(1-23)	0	0
380	0	0	H4K5acK8acK16ac	H4(1-23)	0	0
379	0	0	H4K5acK12acK16ac	H4(1-23)	0	0
378	0	0	H4K8acK12acK16ac	H4(1-23)	0	0
372	0	0	H4K8me1	H4(1-23)	0	0
370	0	0	H4K12acK5QK8QK16QK20Q	H4(1-23)	0	0
366	0	0	H4K16acK20ac	H4(1-23)	0	0
365	0	0	H4K12acK20ac	H4(1-23)	0	0
364	0	0	H4K12acK16ac	H4(1-23)	0	0
363	0	0	H4K8acK20ac	H4(1-23)	0	0
362	0	0	H4K8acK12ac	H4(1-23)	0	0
361	0	0	H4K5acK20ac	H4(1-23)	0	0
360	0	0	H4K5acK16ac	H4(1-23)	0	0
359	0	0	H4K5acK8ac	H4(1-23)	0	0
357	0	0	H4S1p	H4(1-23)	0	0
353	0	0	H4S1pK5acK8acK12acK16ac	H4(1-23)	0	0
352	0	0	H4K20ac	H4(1-23)	0	0
350	0	0	H4R3me2aK5ac	H4(1-23)	0	0
338	0	0	H3.1K27acK36me3	H3.1(21-44)	0	0
334	0	0	H3.1K36me3	H3.1(21-44)	0	0
332	0	0	H3.1K36me1	H3.1(21-44)	0	0
331	0	0	H3.1.1(21-44)	H3.1(21-44)	0	0
323	0	0	H2A.Z.1K4acK7acK11acN-ac	H2A.Z.1(1-19)	0	0
322	0	0	H2A.Z.1K4acK7acK11ac	H2A.Z.1(1-19)	0	0
321	0	0	H2A.Z.1(1-19)N-ac	H2A.Z.1(1-19)	0	0
320	0	0	H2A.Z.1 unmod (1-19)	H2A.Z.1(1-19)	0	0
318	0	0	Myc	Myc	0	0
316	0	0	HAtag	HAtag	0	0
315	0	0	flag	FLAG	0	0
312	0	0	H2A.XS139p	H2A.X(132-142)	0	0
311	0	0	H2A.X(132-142)	H2A.X(132-142)	0	0
310	0	0	H2AS1pK5acK9acK13acK15ac(noN-ac)	H2A(1-17)	0	0
309	0	0	H2AK5acK9acK13acK15ac(noN-ac)	H2A(1-17)	0	0
308	0	0	H2AS1pK5acK9acK13acK15ac	H2A(1-17)	0	0
307	0	0	H2AS1pCit3K5ac	H2A(1-17)	0	0
306	0	0	H2ACit3K5ac	H2A(1-17)	0	0
305	0	0	H2AS1pR3me2aK5ac	H2A(1-17)	0	0
304	0	0	H2AR3me2aK5ac	H2A(1-17)	0	0
303	0	0	H2AS1pK5ac	H2A(1-17)	0	0
302	0	0	H2AK5ac	H2A(1-17)	0	0
301	0	0	H2AK5acK9acK13acK15ac	H2A(1-17)	0	0
300	0	0	H2A(1-17)	H2A(1-17)	0	0
255	0	0	H3.1K56me3	H3.1(52-61)	0	0
254	0	0	H3.1K56ac	H3.1(52-61)	0	0
253	0	0	H3.1.1(52-61)	H3.1(52-61)	0	0
246	0	0	H3.1.1(1-20)N-ac	H3.1(1-20)	0	0
245	0	0	H3.1.1(1-32)	H3.1(1-32)	0	0
243	0	0	H3.3S28p	H3.3(15-34)	0	0
242	0	0	H3.3K27acS28p	H3.3(15-34)	0	0
241	0	0	H3.3K27ac	H3.3(15-34)	0	0
229	0	0	H3.1K4acK9me3	H3.1(1-20)	0	0
225	0	0	H3.3K27me3S28p	H3.3(15-34)	0	0
224	0	0	H3.3R26me2a	H3.3(15-34)	0	0
221	0	0	H3.1T6pR8me2aK9me3	H3.1(1-20)	0	0
220	0	0	H3.1T6pK9me3	H3.1(1-20)	0	0
219	0	0	H3.3K23-Nle	H3.3(15-31)	0	0
218	0	0	H3.1K18-Nle	H3.1(11-26)	0	0
215	0	0	H3.1K23me1	H3.1(15-34)	0	0
213	0	0	H3.1.1(120-135)	H3.1(120-135)	0	0
211	0	0	H3.3(75-94)	H3.3(75-94)	0	0
210	0	0	H3.3(30-49)	H3.3(30-49)	0	0
209	0	0	H3.3(15-34)	H3.3(15-34)	0	0
208	0	0	H3.1(105-124)	H3.1(105-124)	0	0
203	0	0	H3.1.1(30-49)	H3.1(30-49)	0	0
202	0	0	H3.1.1(15-34)	H3.1(15-34)	0	0
200	0	0	H3.3R26me2aK27me1	H3.3(15-34)	0	0
198	0	0	H3.3R26me2aK27me3	H3.3(15-34)	0	0
197	0	0	H3.3K27me1	H3.3(15-34)	0	0
195	0	0	H3.3K27me3	H3.3(15-34)	0	0
187	0	0	H3.1K4acK9me1K14acK18ac	H3.1(1-20)	0	0
185	0	0	H3.1R8me2sK9me1	H3.1(1-20)	0	0
183	0	0	H3.1R8me2sK9me3	H3.1(1-20)	0	0
182	0	0	H3.1R8me2aK9me1	H3.1(1-20)	0	0
180	0	0	H3.1R8me2aK9me3	H3.1(1-20)	0	0
178	0	0	H3.1R8me1K9me3	H3.1(1-20)	0	0
177	0	0	H3.1.1(1-43)	H3.1(1-43)	0	0
176	0	0	H3.1K36me3	H3.1(1-43)	0	0
174	0	0	H3.1R2me2sK4me3K9acK14acK18ac	H3.1(1-20)	0	0
171	0	0	H3.3K23ac	H3.3(15-34)	0	0
170	0	0	H3.3K18acK23acK27acS28p	H3.3(15-34)	0	0
166	0	0	H3.1K4me3T6pK9acK14acK18ac	H3.1(1-20)	0	0
165	0	0	H3.1T6pK9acK14acK18ac	H3.1(1-20)	0	0
163	0	0	H3.1K4me3T6p	H3.1(1-20)	0	0
161	0	0	H3.1.1(1-25)	H3.1(1-25)	0	0
160	0	0	H3.1R17me2aK18ac	H3.1(1-25)	0	0
159	0	0	H3.1R17me2a	H3.1(1-25)	0	0
157	0	0	H3.1R2me2sK4me3	H3.1(1-20)	0	0
151	0	0	H3.1R17me1	H3.1(1-22)	0	0
150	0	0	H3.1R17me2s	H3.1(1-22)	0	0
149	0	0	H3.1R17me2a	H3.1(1-22)	0	0
148	0	0	H3.1K4me3K9acS10p	H3.1(1-20)	0	0
147	0	0	H3.1K9me1S10p	H3.1(1-20)	0	0
145	0	0	H3.1K9me3S10p	H3.1(1-20)	0	0
144	0	0	H3.1K9acS10p	H3.1(1-20)	0	0
142	0	0	H3.1R8me2s	H3.1(1-20)	0	0
141	0	0	H3.1R8me2a	H3.1(1-20)	0	0
139	0	0	H3.1K18me1	H3.1(1-20)	0	0
137	0	0	H3.1K18me3	H3.1(1-20)	0	0
136	0	0	H3.1T11p	H3.1(1-20)	0	0
135	0	0	H3.1K4me1K18ac	H3.1(1-20)	0	0
134	0	0	H3.1K9me1	H3.1(1-20)	0	0
132	0	0	H3.1K4me3K9me3	H3.1(1-20)	0	0
126	0	0	H3.3K36me1	H3.3(27-45)	0	0
125	0	0	H3.1T3p	H3.1(1-20)	0	0
114	0	0	H3.1K9me3	H3.1(1-43)	0	0
104	0	0	H3.1.1(74-84)	H3.1(74-84)	0	0
103	0	0	H3.1K79me1	H3.1(74-84)	0	0
101	0	0	H3.1K79me3	H3.1(74-84)	0	0
99	0	0	H4(11-27)	H4(11-27)	0	0
93	0	0	H3.3K36me3	H3.3(15-43)	0	0
90	0	0	H3.3(15-41)	H3.3(15-43)	0	0
88	0	0	H4K12acK16ac	H4(11-27)	0	0
87	0	0	H4K12acK16acK20me1	H4(11-27)	0	0
85	0	0	H4K12acK16acK20me3	H4(11-27)	0	0
84	0	0	H4K20me1	H4(11-27)	0	0
81	0	0	H4R3me1K5acK8acK12acK16acK20ac	H4(1-23)	0	0
80	0	0	H4R3me2sK5acK8acK12acK16acK20ac	H4(1-23)	0	0
79	0	0	H4R3me2aK5acK8acK12acK16acK20ac	H4(1-23)	0	0
78	0	0	H4S1pR3me1	H4(1-23)	0	0
77	0	0	H4S1pR3me2s	H4(1-23)	0	0
76	0	0	H4S1pR3me2a	H4(1-23)	0	0
75	0	0	H4R3me1	H4(1-23)	0	0
74	0	0	H4R3me2s	H4(1-23)	0	0
73	0	0	H4R3me2a	H4(1-23)	0	0
72	0	0	H4K5acK8acK12ac	H4(1-23)	0	0
71	0	0	H4K8acK16ac	H4(1-23)	0	0
70	0	0	H4K5acK12ac	H4(1-23)	0	0
69	0	0	H4K16ac	H4(1-23)	0	0
67	0	0	H4K8ac	H4(1-23)	0	0
65	0	0	H3.1K4N3	H3.1(1-20)	0	0
59	0	0	H4K5acK8acK12acK16ac	H4(1-23)	0	0
58	0	0	H4(1-23)	H4(1-23)	0	0
57	0	0	H3.1T3p	H3.1(1-20)	0	0
56	0	0	H3.1Cit2K4acK9acK14acK18ac	H3.1(1-20)	0	0
55	0	0	H3.1Cit2K4me3K9acK14acK18ac	H3.1(1-20)	0	0
53	0	0	H3.1Cit2	H3.1(1-20)	0	0
52	0	0	H3.1R2me1K4me3K9acK14acK18ac	H3.1(1-20)	0	0
51	0	0	H3.1R2me1K4me3	H3.1(1-20)	0	0
50	0	0	H3.1R2me2aK4me3K9acK14acK18ac	H3.1(1-20)	0	0
48	0	0	H3.1R2me2aK4acK9acK14acK18ac	H3.1(1-20)	0	0
47	0	0	H3.1R2me2a	H3.1(1-20)	0	0
45	0	0	H3.1K4me1K9acK18ac	H3.1(1-20)	0	0
43	0	0	H3.1K4acK9me3K14acK18ac	H3.1(1-20)	0	0
42	0	0	H3.1K9me3	H3.1(1-20)	0	0
40	0	0	H3.1R2me2aK4me3S10p	H3.1(1-20)	0	0
39	0	0	H3.1K4me3K9acS10pK14acK18ac	H3.1(1-20)	0	0
38	0	0	H3.1K4me3S10p	H3.1(1-20)	0	0
37	0	0	H3.1K4acK9acS10pK14acK18ac	H3.1(1-20)	0	0
36	0	0	H3.1S10p	H3.1(1-20)	0	0
35	0	0	H3.1K4me1K9acK14acK18ac	H3.1(1-20)	0	0
34	0	0	H3.1K4me1	H3.1(1-20)	0	0
30	0	0	H3.1R2me2aK4me3	H3.1(1-20)	0	0
29	0	0	H3.1R2me2aT3pK4me3	H3.1(1-20)	0	0
28	0	0	H3.1R2me2aT3pK4me3K9acK14acK18ac	H3.1(1-20)	0	0
26	0	0	H3.1T3pK4me3K9acK14acK18ac	H3.1(1-20)	0	0
25	0	0	H3.1K4me3K9acK14acK18ac	H3.1(1-20)	0	0
24	0	0	H3.1K4me3K14acK18ac	H3.1(1-20)	0	0
23	0	0	H3.1K4me3K9acK18ac	H3.1(1-20)	0	0
22	0	0	H3.1K4me3K9acK14ac	H3.1(1-20)	0	0
21	0	0	H3.1K4me3K18ac	H3.1(1-20)	0	0
20	0	0	H3.1K4me3K14ac	H3.1(1-20)	0	0
18	0	0	H3.1K4me3	H3.1(1-20)	0	0
17	0	0	H3.1K4acK9acK14acK18ac	H3.1(1-20)	0	0
16	0	0	H3.1K4acK9acK18ac	H3.1(1-20)	0	0
14	0	0	H3.1K9acK14acK18ac	H3.1(1-20)	0	0
12	0	0	H3.1K9acK18ac	H3.1(1-20)	0	0
11	0	0	H3.1K14acK18ac	H3.1(1-20)	0	0
10	0	0	H3.1K18ac	H3.1(1-20)	0	0
8	0	0	H3.1K4acK9acK14ac	H3.1(1-20)	0	0
7	0	0	H3.1K4acK9ac	H3.1(1-20)	0	0
6	0	0	H3.1K9acK14ac	H3.1(1-20)	0	0
5	0	0	H3.1K4acK14ac	H3.1(1-20)	0	0
4	0	0	H3.1K4ac	H3.1(1-20)	0	0
3	0	0	H3.1K9ac	H3.1(1-20)	0	0
1	0	0	H3.1(1-20)	H3.1(1-20)	0	0

## Sheet: Kme3A
ID	Signal	STErr	Context	Histone	Normalized Signal	Normalized STErr
38	3645.83	430.273	H3.1K4me3S10p	H3.1(1-20)	1	0.118018
789	2634.83	127.624	H3.3K36me3	H3.3(27-46)	0.722697	0.0350055
163	2454.5	152.44	H3.1K4me3T6p	H3.1(1-20)	0.673234	0.0418121
95	2257.83	377.06	H3.3K18me3K36me3	H3.3(15-43)	0.619291	0.103422
30	2048.5	172.61	H3.1R2me2aK4me3	H3.1(1-20)	0.561874	0.0473444
334	2007.83	83.5928	H3.1K36me3	H3.1(21-44)	0.55072	0.0229283
790	1981.17	104.204	H3.3S31pK36me3	H3.3(27-46)	0.543406	0.0285817
21	1916.17	106.06	H3.1K4me3K18ac	H3.1(1-20)	0.525577	0.0290909
24	1901.83	19.7322	H3.1K4me3K14acK18ac	H3.1(1-20)	0.521646	0.00541227
20	1781.5	99.1493	H3.1K4me3K14ac	H3.1(1-20)	0.48864	0.0271952
338	1673	152.732	H3.1K27acK36me3	H3.1(21-44)	0.45888	0.0418923
40	1575.67	121.701	H3.1R2me2aK4me3S10p	H3.1(1-20)	0.432183	0.0333809
8360	1415.5	428.028	KOPL-me3	KOPL	0.388251	0.117402
18	1295.67	53.1906	H3.1K4me3	H3.1(1-20)	0.355383	0.0145894
51	1123	86.9072	H3.1R2me1K4me3	H3.1(1-20)	0.308023	0.0238374
23	1063.17	78.5516	H3.1K4me3K9acK18ac	H3.1(1-20)	0.291611	0.0215456
1008	982.333	53.0319	p53K370me3	p53(366-390)	0.26944	0.0145459
27	980.5	102.222	H3.1T3pK4me3	H3.1(1-20)	0.268937	0.0280381
54	919.833	18.6983	H3.1Cit2K4me3	H3.1(1-20)	0.252297	0.00512869
157	889.667	69.1745	H3.1R2me2sK4me3	H3.1(1-20)	0.244023	0.0189736
25	880.667	72.3817	H3.1K4me3K9acK14acK18ac	H3.1(1-20)	0.241554	0.0198533
93	852.333	58.6064	H3.3K36me3	H3.3(15-43)	0.233783	0.0160749
22	841.5	95.362	H3.1K4me3K9acK14ac	H3.1(1-20)	0.230811	0.0261564
148	837	31.4378	H3.1K4me3K9acS10p	H3.1(1-20)	0.229577	0.00862293
19	828.5	42.2932	H3.1K4me3K9ac	H3.1(1-20)	0.227246	0.0116004
132	666.667	29.415	H3.1K4me3K9me3	H3.1(1-20)	0.182857	0.00806812
91	646.5	86.9524	H3.3K18me3	H3.3(15-43)	0.177326	0.0238498
96	567.667	68.8102	H3.1K4me3R8me2aK9me3	H3.1(1-20)	0.155703	0.0188737
39	530.167	41.6072	H3.1K4me3K9acS10pK14acK18ac	H3.1(1-20)	0.145417	0.0114123
89	496.333	67.5439	H3.1K4me3R8me2sK9me3	H3.1(1-20)	0.136137	0.0185263
264	486.333	38.3151	H3.1K4me3K9me2	H3.1(1-15)	0.133394	0.0105093
52	457.667	97.7366	H3.1R2me1K4me3K9acK14acK18ac	H3.1(1-20)	0.125531	0.0268078
41	447.833	62.1146	H3.1R2me2aK4me3K9acS10pK14acK18ac	H3.1(1-20)	0.122834	0.0170372
29	420	31.4717	H3.1R2me2aT3pK4me3	H3.1(1-20)	0.1152	0.00863223
166	401.5	22.7578	H3.1K4me3T6pK9acK14acK18ac	H3.1(1-20)	0.110126	0.00624213
50	374.667	50.1123	H3.1R2me2aK4me3K9acK14acK18ac	H3.1(1-20)	0.102766	0.0137451
55	364.333	51.9831	H3.1Cit2K4me3K9acK14acK18ac	H3.1(1-20)	0.0999314	0.0142582
1009	322.5	8.64002	p53K382me3	p53(366-390)	0.0884571	0.00236983
174	313.333	75.1051	H3.1R2me2sK4me3K9acK14acK18ac	H3.1(1-20)	0.0859429	0.0206003
145	291.167	4.71463	H3.1K9me3S10p	H3.1(1-20)	0.0798629	0.00129316
156	289.5	15.6732	H3.1K14me3	H3.1(1-20)	0.0794057	0.00429894
26	289.167	72.0377	H3.1T3pK4me3K9acK14acK18ac	H3.1(1-20)	0.0793143	0.0197589
114	178.667	60.7188	H3.1K9me3	H3.1(1-43)	0.0490057	0.0166543
661	143.833	12.235	H3.1K4me3	H3.1(1-11)	0.0394514	0.00335588
176	84.6667	15.7282	H3.1K36me3	H3.1(1-43)	0.0232229	0.00431403
28	82.5	6.56125	H3.1R2me2aT3pK4me3K9acK14acK18ac	H3.1(1-20)	0.0226286	0.00179966
43	64	25.2441	H3.1K4acK9me3K14acK18ac	H3.1(1-20)	0.0175543	0.00692411
181	57.1667	57.1667	H3.1R8me2aK9me2	H3.1(1-20)	0.01568	0.01568
301	55.6667	37.2395	H2AK5acK9acK13acK15ac	H2A(1-17)	0.0152686	0.0102143
42	52	22.3756	H3.1K9me3	H3.1(1-20)	0.0142629	0.0061373
662	44	14.0665	H3.1K4me3	H3.1(1-7)	0.0120686	0.00385824
255	28.3333	9.5905	H3.1K56me3	H3.1(52-61)	0.00777143	0.00263054
220	21.1667	8.60781	H3.1T6pK9me3	H3.1(1-20)	0.00580571	0.002361
178	17.3333	4.32563	H3.1R8me1K9me3	H3.1(1-20)	0.00475429	0.00118646
56	17.3333	17.3333	H3.1Cit2K4acK9acK14acK18ac	H3.1(1-20)	0.00475429	0.00475429
139	17	17	H3.1K18me1	H3.1(1-20)	0.00466286	0.00466286
211	16.1667	16.1667	H3.3(75-94)	H3.3(75-94)	0.00443429	0.00443429
626	14.3333	9.84096	H2A.XK5ac	H2A.X(1-17)	0.00393143	0.00269923
62	13.6667	12.6824	H3.1R2me1K4me2	H3.1(1-20)	0.00374857	0.00347861
58	10.8333	9.09731	H4(1-23)	H4(1-23)	0.00297143	0.00249526
853	10.3333	2.12394	H3.1K23me3	H3.1(15-34)	0.00283429	0.000582566
79	10.1667	8.81823	H4R3me2aK5acK8acK12acK16acK20ac	H4(1-23)	0.00278857	0.00241871
229	9.83333	1.97343	H3.1K4acK9me3	H3.1(1-20)	0.00269714	0.000541285
63	9.66667	9.46808	H3.1Cit2K4me2	H3.1(1-20)	0.00265143	0.00259696
5004	8.66667	7.89374	LIG1	LIG1(118-130)	0.00237714	0.00216514
259	8.16667	8.16667	H3.1K4me2K9me2	H3.1(1-15)	0.00224	0.00224
363	7	6.80196	H4K8acK20ac	H4(1-23)	0.00192	0.00186568
371	6.83333	6.83333	H4K5me1	H4(1-23)	0.00187429	0.00187429
92	6.66667	6.66667	H3.1K9me2K14ac	H3.1(1-20)	0.00182857	0.00182857
183	6.33333	1.90904	H3.1R8me2sK9me3	H3.1(1-20)	0.00173714	0.000523623
383	5.33333	2.57768	H4K5acK8acK12me1K16ac	H4(1-23)	0.00146286	0.000707021
196	5.33333	5.33333	H3.3K27me2	H3.3(15-34)	0.00146286	0.00146286
320	4.83333	3.37062	H2A.Z.1 unmod (1-19)	H2A.Z.1(1-19)	0.00132571	0.000924514
186	4.5	4.5	H3.1K4acK9me2K14acK18ac	H3.1(1-20)	0.00123429	0.00123429
375	4.33333	3.76534	H4K5me1K8acK12me1	H4(1-23)	0.00118857	0.00103278
14	4.33333	3.94687	H3.1K9acK14acK18ac	H3.1(1-20)	0.00118857	0.00108257
1001	4.16667	3.7808	p53K370me2	p53(366-390)	0.00114286	0.00103702
147	4.16667	2.48216	H3.1K9me1S10p	H3.1(1-20)	0.00114286	0.000680821
219	4	2.46306	H3.3K23-Nle	H3.3(15-31)	0.00109714	0.000675582
312	3.83333	3.83333	H2A.XS139p	H2A.X(132-142)	0.00105143	0.00105143
2551	3.5	2.5	H3.1.1(15-34)	H3.1(15-34)	0.00096	0.000685714
315	3.5	3.5	flag	FLAG	0.00096	0.00096
221	3.33333	3.33333	H3.1T6pR8me2aK9me3	H3.1(1-20)	0.000914286	0.000914286
129	3.33333	2.10819	H3.1K9me2K27me2	H3.1(6-30)	0.000914286	0.000578245
101	3.33333	0.666667	H3.1K79me3	H3.1(74-84)	0.000914286	0.000182857
475	3.16667	3.16667	H3.3K36meT32p	H3.3(27-45)	0.000868571	0.000868571
378	3.16667	2.00693	H4K8acK12acK16ac	H4(1-23)	0.000868571	0.000550473
167	3	3	H3.1K4me2T6pK9acK14acK18ac	H3.1(1-20)	0.000822857	0.000822857
102	2.83333	2.83333	H3.1K79me2	H3.1(74-84)	0.000777143	0.000777143
254	2.66667	2.66667	H3.1K56ac	H3.1(52-61)	0.000731429	0.000731429
208	2.66667	2.47207	H3.1(105-124)	H3.1(105-124)	0.000731429	0.000678052
2447	2.5	1.31022	H3.1K23ac	H3.1(1-32)	0.000685714	0.000359374
180	2.5	0.619139	H3.1R8me2aK9me3	H3.1(1-20)	0.000685714	0.000169821
365	2.33333	2.33333	H4K12acK20ac	H4(1-23)	0.00064	0.00064
198	2.33333	1.05409	H3.3R26me2aK27me3	H3.3(15-34)	0.00064	0.000289123
155	2.33333	1.96073	H3.1K14me2	H3.1(1-20)	0.00064	0.000537799
3	2.33333	2.33333	H3.1K9ac	H3.1(1-20)	0.00064	0.00064
395	2.16667	1.35307	H4K5butK8butK12but	H4(1-23)	0.000594286	0.000371129
361	2	2	H4K5acK20ac	H4(1-23)	0.000548571	0.000548571
307	2	1.80739	H2AS1pCit3K5ac	H2A(1-17)	0.000548571	0.000495742
138	1.83333	1.83333	H3.1K18me2	H3.1(1-20)	0.000502857	0.000502857
476	1.75	1.14233	H3.3T32p	H3.3(27-45)	0.00048	0.000313326
158	1.66667	1.66667	H3.1K18ac	H3.1(1-25)	0.000457143	0.000457143
70	1.66667	0.988826	H4K5acK12ac	H4(1-23)	0.000457143	0.000271221
13	1.66667	1.66667	H3.1K4acK18ac	H3.1(1-20)	0.000457143	0.000457143
1002	1.5	1.31022	p53K372me2-ERR	p53(366-390)	0.000411429	0.000359374
376	1.5	1.14746	H4K5me1K8me1K12me1	H4(1-23)	0.000411429	0.000314732
302	1.5	1.31022	H2AK5ac	H2A(1-17)	0.000411429	0.000359374
2694	1.33333	1.33333	H2A.Z.2K4acK7acK11ac	H2A.Z.2(1-19)	0.000365714	0.000365714
1000	1.33333	1.33333	p53	p53(366-390)	0.000365714	0.000365714
393	1.33333	1.16342	H4K20me3	H4(1-23)	0.000365714	0.000319108
308	1.33333	1.33333	H2AS1pK5acK9acK13acK15ac	H2A(1-17)	0.000365714	0.000365714
300	1.16667	1.16667	H2A(1-17)	H2A(1-17)	0.00032	0.00032
216	1.16667	0.600925	H3.1K9-Nle	H3.1(1-20)	0.00032	0.000164825
100	1.16667	1.16667	H3.1.1(74-84)N-ac	H3.1(74-84)	0.00032	0.00032
16	1.16667	0.980363	H3.1K4acK9acK18ac	H3.1(1-20)	0.00032	0.000268899
12	1.16667	1.16667	H3.1K9acK18ac	H3.1(1-20)	0.00032	0.00032
401	1	1	H2BK5me3	H2B(1-24)	0.000274286	0.000274286
335	1	0.68313	H3.1K36ac	H3.1(21-44)	0.000274286	0.000187373
33	1	0.816497	H3.1K4me2K9acK14acK18ac	H3.1(1-20)	0.000274286	0.000223953
8	1	1	H3.1K4acK9acK14ac	H3.1(1-20)	0.000274286	0.000274286
413	0.833333	0.542627	yH2A(112-129)	yeast(S.c.)H2A(112-129)	0.000228571	0.000148835
359	0.833333	0.833333	H4K5acK8ac	H4(1-23)	0.000228571	0.000228571
318	0.833333	0.542627	Myc	Myc	0.000228571	0.000148835
197	0.833333	0.833333	H3.3K27me1	H3.3(15-34)	0.000228571	0.000228571
104	0.833333	0.477261	H3.1.1(74-84)	H3.1(74-84)	0.000228571	0.000130906
382	0.666667	0.494413	H4K5acK8me1K12acK16ac	H4(1-23)	0.000182857	0.00013561
379	0.666667	0.494413	H4K5acK12acK16ac	H4(1-23)	0.000182857	0.00013561
370	0.666667	0.494413	H4K12acK5QK8QK16QK20Q	H4(1-23)	0.000182857	0.00013561
309	0.666667	0.666667	H2AK5acK9acK13acK15ac(noN-ac)	H2A(1-17)	0.000182857	0.000182857
242	0.666667	0.494413	H3.3K27acS28p	H3.3(15-34)	0.000182857	0.00013561
225	0.666667	0.494413	H3.3K27me3S28p	H3.3(15-34)	0.000182857	0.00013561
217	0.666667	0.494413	H3.1K14-Nle	H3.1(1-20)	0.000182857	0.00013561
159	0.666667	0.666667	H3.1R17me2a	H3.1(1-25)	0.000182857	0.000182857
103	0.666667	0.666667	H3.1K79me1	H3.1(74-84)	0.000182857	0.000182857
87	0.666667	0.494413	H4K12acK16acK20me1	H4(11-27)	0.000182857	0.00013561
85	0.666667	0.494413	H4K12acK16acK20me3	H4(11-27)	0.000182857	0.00013561
35	0.666667	0.666667	H3.1K4me1K9acK14acK18ac	H3.1(1-20)	0.000182857	0.000182857
1003	0.5	0.341565	p53K382me2	p53(366-390)	0.000137143	9.36864e-05
414	0.5	0.5	yH2AS121p	yeast(S.c.)H2A(112-129)	0.000137143	0.000137143
410	0.5	0.341565	H2BK16ac	H2B(1-24)	0.000137143	9.36864e-05
337	0.5	0.5	H3.1K27acK36me2	H3.1(21-44)	0.000137143	0.000137143
321	0.5	0.223607	H2A.Z.1(1-19)N-ac	H2A.Z.1(1-19)	0.000137143	6.13322e-05
164	0.5	0.5	H3.1K4me2T6p	H3.1(1-20)	0.000137143	0.000137143
74	0.5	0.5	H4R3me2s	H4(1-23)	0.000137143	0.000137143
71	0.5	0.5	H4K8acK16ac	H4(1-23)	0.000137143	0.000137143
17	0.5	0.5	H3.1K4acK9acK14acK18ac	H3.1(1-20)	0.000137143	0.000137143
8120	0.333333	0.210819	KOPL-me1	KOPL	9.14286e-05	5.78245e-05
1117	0.333333	0.210819	LIG1	LIG1(118-130)	9.14286e-05	5.78245e-05
1004	0.333333	0.333333	p53K381acK382me2	p53(366-390)	9.14286e-05	9.14286e-05
381	0.333333	0.210819	H4K5me1K8acK12acK16ac	H4(1-23)	9.14286e-05	5.78245e-05
380	0.333333	0.210819	H4K5acK8acK16ac	H4(1-23)	9.14286e-05	5.78245e-05
357	0.333333	0.210819	H4S1p	H4(1-23)	9.14286e-05	5.78245e-05
353	0.333333	0.333333	H4S1pK5acK8acK12acK16ac	H4(1-23)	9.14286e-05	9.14286e-05
322	0.333333	0.333333	H2A.Z.1K4acK7acK11ac	H2A.Z.1(1-19)	9.14286e-05	9.14286e-05
245	0.333333	0.333333	H3.1.1(1-32)	H3.1(1-32)	9.14286e-05	9.14286e-05
224	0.333333	0.333333	H3.3R26me2a	H3.3(15-34)	9.14286e-05	9.14286e-05
218	0.333333	0.333333	H3.1K18-Nle	H3.1(11-26)	9.14286e-05	9.14286e-05
213	0.333333	0.333333	H3.1.1(120-135)	H3.1(120-135)	9.14286e-05	9.14286e-05
185	0.333333	0.333333	H3.1R8me2sK9me1	H3.1(1-20)	9.14286e-05	9.14286e-05
179	0.333333	0.333333	H3.1R8me1K9me2	H3.1(1-20)	9.14286e-05	9.14286e-05
151	0.333333	0.333333	H3.1R17me1	H3.1(1-22)	9.14286e-05	9.14286e-05
141	0.333333	0.333333	H3.1R8me2a	H3.1(1-20)	9.14286e-05	9.14286e-05
133	0.333333	0.333333	H3.1K9me2	H3.1(1-20)	9.14286e-05	9.14286e-05
82	0.333333	0.210819	H4K20me3	H4(11-27)	9.14286e-05	5.78245e-05
48	0.333333	0.333333	H3.1R2me2aK4acK9acK14acK18ac	H3.1(1-20)	9.14286e-05	9.14286e-05
7	0.333333	0.210819	H3.1K4acK9ac	H3.1(1-20)	9.14286e-05	5.78245e-05
5	0.333333	0.333333	H3.1K4acK14ac	H3.1(1-20)	9.14286e-05	9.14286e-05
1	0.333333	0.210819	H3.1(1-20)	H3.1(1-20)	9.14286e-05	5.78245e-05
8000	0.166667	0.166667	KOPL-umod	KOPL	4.57143e-05	4.57143e-05
1116	0.166667	0.166667	LIG1K126me2	LIG1(118-130)	4.57143e-05	4.57143e-05
5005	0.166667	0.166667	LIG1K126me1	LIG1(118-130)	4.57143e-05	4.57143e-05
1005	0.166667	0.166667	p53K382me2K386ac	p53(366-390)	4.57143e-05	4.57143e-05
412	0.166667	0.166667	H2BK12acK15acK16acK20ac	H2B(1-24)	4.57143e-05	4.57143e-05
408	0.166667	0.166667	H2BK12ac	H2B(1-24)	4.57143e-05	4.57143e-05
402	0.166667	0.166667	H2BK5me2	H2B(1-24)	4.57143e-05	4.57143e-05
400	0.166667	0.166667	H2B(1-24)	H2B(1-24)	4.57143e-05	4.57143e-05
394	0.166667	0.112367	H4K5proK8proK12pro	H4(1-23)	4.57143e-05	3.08206e-05
374	0.166667	0.166667	H4K5acK8me1K12ac	H4(1-23)	4.57143e-05	4.57143e-05
362	0.166667	0.166667	H4K8acK12ac	H4(1-23)	4.57143e-05	4.57143e-05
331	0.166667	0.166667	H3.1.1(21-44)	H3.1(21-44)	4.57143e-05	4.57143e-05
323	0.166667	0.166667	H2A.Z.1K4acK7acK11acN-ac	H2A.Z.1(1-19)	4.57143e-05	4.57143e-05
316	0.166667	0.166667	HAtag	HAtag	4.57143e-05	4.57143e-05
303	0.166667	0.166667	H2AS1pK5ac	H2A(1-17)	4.57143e-05	4.57143e-05
243	0.166667	0.166667	H3.3S28p	H3.3(15-34)	4.57143e-05	4.57143e-05
237	0.166667	0.166667	H3.1K9me2	H3.1(1-32)	4.57143e-05	4.57143e-05
177	0.166667	0.166667	H3.1.1(1-43)	H3.1(1-43)	4.57143e-05	4.57143e-05
172	0.166667	0.166667	H3.1R2me2aK9me2	H3.1(1-20)	4.57143e-05	4.57143e-05
171	0.166667	0.166667	H3.3K23ac	H3.3(15-34)	4.57143e-05	4.57143e-05
170	0.166667	0.166667	H3.3K18acK23acK27acS28p	H3.3(15-34)	4.57143e-05	4.57143e-05
160	0.166667	0.166667	H3.1R17me2aK18ac	H3.1(1-25)	4.57143e-05	4.57143e-05
144	0.166667	0.166667	H3.1K9acS10p	H3.1(1-20)	4.57143e-05	4.57143e-05
134	0.166667	0.166667	H3.1K9me1	H3.1(1-20)	4.57143e-05	4.57143e-05
126	0.166667	0.166667	H3.3K36me1	H3.3(27-45)	4.57143e-05	4.57143e-05
125	0.166667	0.166667	H3.1T3p	H3.1(1-20)	4.57143e-05	4.57143e-05
86	0.166667	0.166667	H4K12acK16acK20me2	H4(11-27)	4.57143e-05	4.57143e-05
83	0.166667	0.166667	H4K20me2	H4(11-27)	4.57143e-05	4.57143e-05
77	0.166667	0.166667	H4S1pR3me2s	H4(1-23)	4.57143e-05	4.57143e-05
76	0.166667	0.166667	H4S1pR3me2a	H4(1-23)	4.57143e-05	4.57143e-05
67	0.166667	0.166667	H4K8ac	H4(1-23)	4.57143e-05	4.57143e-05
65	0.166667	0.166667	H3.1K4N3	H3.1(1-20)	4.57143e-05	4.57143e-05
60	0.166667	0.166667	H3.1R2me2aK4me2	H3.1(1-20)	4.57143e-05	4.57143e-05
34	0.166667	0.166667	H3.1K4me1	H3.1(1-20)	4.57143e-05	4.57143e-05
11	0.166667	0.166667	H3.1K14acK18ac	H3.1(1-20)	4.57143e-05	4.57143e-05
10	0.166667	0.166667	H3.1K18ac	H3.1(1-20)	4.57143e-05	4.57143e-05
8240	0	0	KOPL-me2	KOPL	0	0
5007	0	0	LIG1K126me3	LIG1(118-130)	0	0
5006	0	0	LIG1K126me2	LIG1(118-130)	0	0
2695	0	0	H2A.Z.1K4RK7RK11R	H2A.Z.1(1-19)	0	0
2550	0	0	H3.1K27ac	H3.1(15-34)	0	0
2446	0	0	H3.1K18ac	H3.1(1-32)	0	0
2445	0	0	H3.1K14ac	H3.1(1-32)	0	0
1007	0	0	p53T377pK382me2	p53(366-390)	0	0
625	0	0	H2A.X(1-17)	H2A.X(1-17)	0	0
587	0	0	H2A(10-25)	H2A(10-25)	0	0
411	0	0	H2BK20ac	H2B(1-24)	0	0
409	0	0	H2BK15ac	H2B(1-24)	0	0
403	0	0	H2BK5me1	H2B(1-24)	0	0
373	0	0	H4K12me1	H4(1-23)	0	0
372	0	0	H4K8me1	H4(1-23)	0	0
366	0	0	H4K16acK20ac	H4(1-23)	0	0
364	0	0	H4K12acK16ac	H4(1-23)	0	0
360	0	0	H4K5acK16ac	H4(1-23)	0	0
352	0	0	H4K20ac	H4(1-23)	0	0
350	0	0	H4R3me2aK5ac	H4(1-23)	0	0
336	0	0	H3.1K27acK36me1	H3.1(21-44)	0	0
333	0	0	H3.1K36me2	H3.1(21-44)	0	0
332	0	0	H3.1K36me1	H3.1(21-44)	0	0
311	0	0	H2A.X(132-142)	H2A.X(132-142)	0	0
310	0	0	H2AS1pK5acK9acK13acK15ac(noN-ac)	H2A(1-17)	0	0
306	0	0	H2ACit3K5ac	H2A(1-17)	0	0
305	0	0	H2AS1pR3me2aK5ac	H2A(1-17)	0	0
304	0	0	H2AR3me2aK5ac	H2A(1-17)	0	0
265	0	0	H3.1K4AK9me2	H3.1(1-15)	0	0
260	0	0	H3.1K4me1K9me2	H3.1(1-15)	0	0
258	0	0	H3.1K9me2	H3.1(1-15)	0	0
253	0	0	H3.1.1(52-61)	H3.1(52-61)	0	0
246	0	0	H3.1.1(1-20)N-ac	H3.1(1-20)	0	0
241	0	0	H3.3K27ac	H3.3(15-34)	0	0
238	0	0	H3.1K9me2K27me1	H3.1(1-32)	0	0
226	0	0	H3.3K27me2S28p	H3.3(15-34)	0	0
215	0	0	H3.1K23me1	H3.1(15-34)	0	0
210	0	0	H3.3(30-49)	H3.3(30-49)	0	0
209	0	0	H3.3(15-34)	H3.3(15-34)	0	0
203	0	0	H3.1.1(30-49)	H3.1(30-49)	0	0
202	0	0	H3.1.1(15-34)	H3.1(15-34)	0	0
200	0	0	H3.3R26me2aK27me1	H3.3(15-34)	0	0
195	0	0	H3.3K27me3	H3.3(15-34)	0	0
187	0	0	H3.1K4acK9me1K14acK18ac	H3.1(1-20)	0	0
184	0	0	H3.1R8me2sK9me2	H3.1(1-20)	0	0
182	0	0	H3.1R8me2aK9me1	H3.1(1-20)	0	0
169	0	0	H3.3K18acK23acK27ac	H3.3(15-34)	0	0
165	0	0	H3.1T6pK9acK14acK18ac	H3.1(1-20)	0	0
162	0	0	H3.1T6p	H3.1(1-20)	0	0
161	0	0	H3.1.1(1-25)	H3.1(1-25)	0	0
150	0	0	H3.1R17me2s	H3.1(1-22)	0	0
149	0	0	H3.1R17me2a	H3.1(1-22)	0	0
146	0	0	H3.1K9me2S10p	H3.1(1-20)	0	0
142	0	0	H3.1R8me2s	H3.1(1-20)	0	0
140	0	0	H3.1R8me1	H3.1(1-20)	0	0
137	0	0	H3.1K18me3	H3.1(1-20)	0	0
136	0	0	H3.1T11p	H3.1(1-20)	0	0
135	0	0	H3.1K4me1K18ac	H3.1(1-20)	0	0
99	0	0	H4(11-27)	H4(11-27)	0	0
90	0	0	H3.3(15-41)	H3.3(15-43)	0	0
88	0	0	H4K12acK16ac	H4(11-27)	0	0
84	0	0	H4K20me1	H4(11-27)	0	0
81	0	0	H4R3me1K5acK8acK12acK16acK20ac	H4(1-23)	0	0
80	0	0	H4R3me2sK5acK8acK12acK16acK20ac	H4(1-23)	0	0
78	0	0	H4S1pR3me1	H4(1-23)	0	0
75	0	0	H4R3me1	H4(1-23)	0	0
73	0	0	H4R3me2a	H4(1-23)	0	0
72	0	0	H4K5acK8acK12ac	H4(1-23)	0	0
69	0	0	H4K16ac	H4(1-23)	0	0
68	0	0	H4K12ac	H4(1-23)	0	0
66	0	0	H4K5ac	H4(1-23)	0	0
61	0	0	H3.1R2me2sK4me2	H3.1(1-20)	0	0
59	0	0	H4K5acK8acK12acK16ac	H4(1-23)	0	0
57	0	0	H3.1T3p	H3.1(1-20)	0	0
53	0	0	H3.1Cit2	H3.1(1-20)	0	0
47	0	0	H3.1R2me2a	H3.1(1-20)	0	0
45	0	0	H3.1K4me1K9acK18ac	H3.1(1-20)	0	0
44	0	0	H3.1K4me2K9acK18ac	H3.1(1-20)	0	0
37	0	0	H3.1K4acK9acS10pK14acK18ac	H3.1(1-20)	0	0
36	0	0	H3.1S10p	H3.1(1-20)	0	0
32	0	0	H3.1K4me2	H3.1(1-20)	0	0
15	0	0	H3.1K4acK14acK18ac	H3.1(1-20)	0	0
6	0	0	H3.1K9acK14ac	H3.1(1-20)	0	0
4	0	0	H3.1K4ac	H3.1(1-20)	0	0
2	0	0	H3.1K14ac	H3.1(1-20)	0	0

## Sheet: Kme3B
ID	Signal	STErr	Context	Histone	Normalized Signal	Normalized STErr
1007	5051.91	709.866	p53T377pK382me2	p53(366-390)	1	0.14051
1003	3463.24	1444.24	p53K382me2	p53(366-390)	0.68553	0.28588
8240	2392.98	1454.52	KOPL-me2	KOPL	0.47368	0.28791
1004	2154.41	971.507	p53K381acK382me2	p53(366-390)	0.42645	0.1923
1005	1903.88	1083.89	p53K382me2K386ac	p53(366-390)	0.37686	0.21455
62	1667.41	275.491	H3.1R2me1K4me2	H3.1(1-20)	0.33006	0.05453
1009	1374.58	597.897	p53K382me3	p53(366-390)	0.27209	0.11835
102	1189.08	443.506	H3.1K79me2	H3.1(74-84)	0.23537	0.08779
44	1100.74	469.954	H3.1K4me2K9acK18ac	H3.1(1-20)	0.21789	0.09302
8360	1036.58	183.973	KOPL-me3	KOPL	0.20519	0.03642
1008	1008.24	491.769	p53K370me3	p53(366-390)	0.19958	0.09734
63	943.243	411.665	H3.1Cit2K4me2	H3.1(1-20)	0.18671	0.08149
164	663.41	282.789	H3.1K4me2T6p	H3.1(1-20)	0.13132	0.05598
91	596.243	120.505	H3.3K18me3	H3.3(15-43)	0.11802	0.02385
8120	380.121	233.102	KOPL-me1	KOPL	0.07524	0.04614
95	336.243	82.2227	H3.3K18me3K36me3	H3.3(15-43)	0.06656	0.01628
259	264.48	174.78	H3.1K4me2K9me2	H3.1(1-15)	0.05235	0.0346
167	256.98	114.232	H3.1K4me2T6pK9acK14acK18ac	H3.1(1-20)	0.05087	0.02261
402	129.48	91.7673	H2BK5me2	H2B(1-24)	0.02563	0.01816
101	114.743	20.7387	H3.1K79me3	H3.1(74-84)	0.02271	0.00411
133	70.1215	31.7463	H3.1K9me2	H3.1(1-20)	0.01388	0.00628
25	68.8136	28.3528	H3.1K4me3K9acK14acK18ac	H3.1(1-20)	0.01362	0.00561
383	53.7175	20.9847	H4K5acK8acK12me1K16ac	H4(1-23)	0.01063	0.00415
237	47.0254	32.4742	H3.1K9me2	H3.1(1-32)	0.00931	0.00643
376	41.8588	39.3971	H4K5me1K8me1K12me1	H4(1-23)	0.00829	0.0078
92	34.1215	20.6126	H3.1K9me2K14ac	H3.1(1-20)	0.00675	0.00408
375	30.5254	19.4162	H4K5me1K8acK12me1	H4(1-23)	0.00604	0.00384
13	29.1921	26.9432	H3.1K4acK18ac	H3.1(1-20)	0.00578	0.00533
163	27.0509	14.0727	H3.1K4me3T6p	H3.1(1-20)	0.00535	0.00279
393	26.9774	15.672	H4K20me3	H4(1-23)	0.00534	0.0031
11	21.4294	21.4294	H3.1K14acK18ac	H3.1(1-20)	0.00424	0.00424
334	19.9294	19.9294	H3.1K36me3	H3.1(21-44)	0.00394	0.00394
85	19.4548	9.38724	H4K12acK16acK20me3	H4(11-27)	0.00385	0.00186
5	19.4548	10.1712	H3.1K4acK14ac	H3.1(1-20)	0.00385	0.00201
255	18.4548	10.5958	H3.1K56me3	H3.1(52-61)	0.00365	0.0021
238	16.8588	13.3324	H3.1K9me2K27me1	H3.1(1-32)	0.00334	0.00264
65	16.0254	13.4936	H3.1K4N3	H3.1(1-20)	0.00317	0.00267
5007	15.3588	14.8495	LIG1K126me3	LIG1(118-130)	0.00304	0.00294
150	14.2627	14.2627	H3.1R17me2s	H3.1(1-22)	0.00282	0.00282
50	13.9803	6.75608	H3.1R2me2aK4me3K9acK14acK18ac	H3.1(1-20)	0.00277	0.00134
156	13.4294	13.4294	H3.1K14me3	H3.1(1-20)	0.00266	0.00266
2695	13.1215	8.91012	H2A.Z.1K4RK7RK11R	H2A.Z.1(1-19)	0.0026	0.00176
96	13.0254	10.2314	H3.1K4me3R8me2aK9me3	H3.1(1-20)	0.00258	0.00203
260	12.4548	5.90312	H3.1K4me1K9me2	H3.1(1-15)	0.00247	0.00117
22	12.2882	8.09113	H3.1K4me3K9acK14ac	H3.1(1-20)	0.00243	0.0016
52	11.4294	11.4294	H3.1R2me1K4me3K9acK14acK18ac	H3.1(1-20)	0.00226	0.00226
5005	11.0961	11.0961	LIG1K126me1	LIG1(118-130)	0.0022	0.0022
89	10.9548	6.28945	H3.1K4me3R8me2sK9me3	H3.1(1-20)	0.00217	0.00124
166	10.6215	4.78736	H3.1K4me3T6pK9acK14acK18ac	H3.1(1-20)	0.0021	0.00095
132	10.5961	10.5961	H3.1K4me3K9me3	H3.1(1-20)	0.0021	0.0021
382	10.2882	4.94327	H4K5acK8me1K12acK16ac	H4(1-23)	0.00204	0.00098
264	9.69211	6.60238	H3.1K4me3K9me2	H3.1(1-15)	0.00192	0.00131
24	8.6215	5.01547	H3.1K4me3K14acK18ac	H3.1(1-20)	0.00171	0.00099
321	8.59605	8.59605	H2A.Z.1(1-19)N-ac	H2A.Z.1(1-19)	0.0017	0.0017
14	8.59605	8.59605	H3.1K9acK14acK18ac	H3.1(1-20)	0.0017	0.0017
394	8.29803	8.29803	H4K5proK8proK12pro	H4(1-23)	0.00164	0.00164
23	8.1215	5.04783	H3.1K4me3K9acK18ac	H3.1(1-20)	0.00161	0.001
114	7.85877	5.28874	H3.1K9me3	H3.1(1-43)	0.00156	0.00105
141	7.52544	6.65229	H3.1R8me2a	H3.1(1-20)	0.00149	0.00132
337	7.35877	4.74102	H3.1K27acK36me2	H3.1(21-44)	0.00146	0.00094
78	7.26272	7.26272	H4S1pR3me1	H4(1-23)	0.00144	0.00144
55	7.1215	3.39097	H3.1Cit2K4me3K9acK14acK18ac	H3.1(1-20)	0.00141	0.00067
1116	6.42939	6.42939	LIG1K126me2	LIG1(118-130)	0.00127	0.00127
246	5.85877	4.6687	H3.1.1(1-20)N-ac	H3.1(1-20)	0.00116	0.00092
401	5.42939	5.42939	H2BK5me3	H2B(1-24)	0.00107	0.00107
12	5.42939	5.42939	H3.1K9acK18ac	H3.1(1-20)	0.00107	0.00107
139	5.02544	3.72183	H3.1K18me1	H3.1(1-20)	0.00099	0.00074
309	4.59605	4.59605	H2AK5acK9acK13acK15ac(noN-ac)	H2A(1-17)	0.00091	0.00091
196	4.45483	3.84595	H3.3K27me2	H3.3(15-34)	0.00088	0.00076
30	4.26272	4.26272	H3.1R2me2aK4me3	H3.1(1-20)	0.00084	0.00084
38	4.19211	2.70114	H3.1K4me3S10p	H3.1(1-20)	0.00083	0.00053
68	4.09605	4.09605	H4K12ac	H4(1-23)	0.00081	0.00081
217	3.69211	3.38664	H3.1K14-Nle	H3.1(1-20)	0.00073	0.00067
20	3.45483	2.53168	H3.1K4me3K14ac	H3.1(1-20)	0.00068	0.0005
75	3.26272	3.26272	H4R3me1	H4(1-23)	0.00065	0.00065
79	3.09605	3.09605	H4R3me2aK5acK8acK12acK16acK20ac	H4(1-23)	0.00061	0.00061
19	3.02544	2.72237	H3.1K4me3K9ac	H3.1(1-20)	0.0006	0.00054
475	3.01272	2.54816	H3.3K36meT32p	H3.3(27-45)	0.0006	0.0005
853	2.92939	2.92939	H3.1K23me3	H3.1(15-34)	0.00058	0.00058
400	2.92939	2.92939	H2B(1-24)	H2B(1-24)	0.00058	0.00058
203	2.92939	2.92939	H3.1.1(30-49)	H3.1(30-49)	0.00058	0.00058
158	2.92939	2.92939	H3.1K18ac	H3.1(1-25)	0.00058	0.00058
71	2.92939	2.92939	H4K8acK16ac	H4(1-23)	0.00058	0.00058
403	2.76272	2.76272	H2BK5me1	H2B(1-24)	0.00055	0.00055
333	2.76272	2.76272	H3.1K36me2	H3.1(21-44)	0.00055	0.00055
126	2.42939	2.42939	H3.3K36me1	H3.3(27-45)	0.00048	0.00048
41	2.42939	2.42939	H3.1R2me2aK4me3K9acS10pK14acK18ac	H3.1(1-20)	0.00048	0.00048
410	2.09605	2.09605	H2BK16ac	H2B(1-24)	0.00041	0.00041
211	1.76272	1.76272	H3.3(75-94)	H3.3(75-94)	0.00035	0.00035
21	1.69211	1.07794	H3.1K4me3K18ac	H3.1(1-20)	0.00033	0.00021
221	1.59605	1.59605	H3.1T6pR8me2aK9me3	H3.1(1-20)	0.00032	0.00032
2551	1.42939	1.42939	H3.1.1(15-34)	H3.1(15-34)	0.00028	0.00028
226	1.42939	1.42939	H3.3K27me2S28p	H3.3(15-34)	0.00028	0.00028
33	1.42939	1.42939	H3.1K4me2K9acK14acK18ac	H3.1(1-20)	0.00028	0.00028
254	1.26272	1.26272	H3.1K56ac	H3.1(52-61)	0.00025	0.00025
40	1.19211	0.79694	H3.1R2me2aK4me3S10p	H3.1(1-20)	0.00024	0.00016
174	1.09605	1.09605	H3.1R2me2sK4me3K9acK14acK18ac	H3.1(1-20)	0.00022	0.00022
1002	0.76272	0.76272	p53K372me2-ERR	p53(366-390)	0.00015	0.00015
197	0.76272	0.76272	H3.3K27me1	H3.3(15-34)	0.00015	0.00015
409	0.42939	0.42939	H2BK15ac	H2B(1-24)	8.5e-05	8.5e-05
179	0.42939	0.42939	H3.1R8me1K9me2	H3.1(1-20)	8.5e-05	8.5e-05
47	0.42939	0.42939	H3.1R2me2a	H3.1(1-20)	8.5e-05	8.5e-05
45	0.42939	0.42939	H3.1K4me1K9acK18ac	H3.1(1-20)	8.5e-05	8.5e-05
10	0.26272	0.26272	H3.1K18ac	H3.1(1-20)	5.2e-05	5.2e-05
2447	0.09605	0.09605	H3.1K23ac	H3.1(1-32)	1.9e-05	1.9e-05
54	0.09605	0.09605	H3.1Cit2K4me3	H3.1(1-20)	1.9e-05	1.9e-05
8000	0	0	KOPL-umod	KOPL	0	0
1117	0	0	LIG1	LIG1(118-130)	0	0
5006	0	0	LIG1K126me2	LIG1(118-130)	0	0
5004	0	0	LIG1	LIG1(118-130)	0	0
2694	0	0	H2A.Z.2K4acK7acK11ac	H2A.Z.2(1-19)	0	0
2550	0	0	H3.1K27ac	H3.1(15-34)	0	0
2446	0	0	H3.1K18ac	H3.1(1-32)	0	0
2445	0	0	H3.1K14ac	H3.1(1-32)	0	0
1001	0	0	p53K370me2	p53(366-390)	0	0
1000	0	0	p53	p53(366-390)	0	0
790	0	0	H3.3S31pK36me3	H3.3(27-46)	0	0
789	0	0	H3.3K36me3	H3.3(27-46)	0	0
662	0	0	H3.1K4me3	H3.1(1-7)	0	0
661	0	0	H3.1K4me3	H3.1(1-11)	0	0
626	0	0	H2A.XK5ac	H2A.X(1-17)	0	0
625	0	0	H2A.X(1-17)	H2A.X(1-17)	0	0
587	0	0	H2A(10-25)	H2A(10-25)	0	0
476	0	0	H3.3T32p	H3.3(27-45)	0	0
414	0	0	yH2AS121p	yeast(S.c.)H2A(112-129)	0	0
413	0	0	yH2A(112-129)	yeast(S.c.)H2A(112-129)	0	0
412	0	0	H2BK12acK15acK16acK20ac	H2B(1-24)	0	0
411	0	0	H2BK20ac	H2B(1-24)	0	0
408	0	0	H2BK12ac	H2B(1-24)	0	0
395	0	0	H4K5butK8butK12but	H4(1-23)	0	0
381	0	0	H4K5me1K8acK12acK16ac	H4(1-23)	0	0
380	0	0	H4K5acK8acK16ac	H4(1-23)	0	0
379	0	0	H4K5acK12acK16ac	H4(1-23)	0	0
378	0	0	H4K8acK12acK16ac	H4(1-23)	0	0
374	0	0	H4K5acK8me1K12ac	H4(1-23)	0	0
373	0	0	H4K12me1	H4(1-23)	0	0
372	0	0	H4K8me1	H4(1-23)	0	0
371	0	0	H4K5me1	H4(1-23)	0	0
370	0	0	H4K12acK5QK8QK16QK20Q	H4(1-23)	0	0
366	0	0	H4K16acK20ac	H4(1-23)	0	0
365	0	0	H4K12acK20ac	H4(1-23)	0	0
364	0	0	H4K12acK16ac	H4(1-23)	0	0
363	0	0	H4K8acK20ac	H4(1-23)	0	0
362	0	0	H4K8acK12ac	H4(1-23)	0	0
361	0	0	H4K5acK20ac	H4(1-23)	0	0
360	0	0	H4K5acK16ac	H4(1-23)	0	0
359	0	0	H4K5acK8ac	H4(1-23)	0	0
357	0	0	H4S1p	H4(1-23)	0	0
353	0	0	H4S1pK5acK8acK12acK16ac	H4(1-23)	0	0
352	0	0	H4K20ac	H4(1-23)	0	0
350	0	0	H4R3me2aK5ac	H4(1-23)	0	0
338	0	0	H3.1K27acK36me3	H3.1(21-44)	0	0
336	0	0	H3.1K27acK36me1	H3.1(21-44)	0	0
335	0	0	H3.1K36ac	H3.1(21-44)	0	0
332	0	0	H3.1K36me1	H3.1(21-44)	0	0
331	0	0	H3.1.1(21-44)	H3.1(21-44)	0	0
323	0	0	H2A.Z.1K4acK7acK11acN-ac	H2A.Z.1(1-19)	0	0
322	0	0	H2A.Z.1K4acK7acK11ac	H2A.Z.1(1-19)	0	0
320	0	0	H2A.Z.1 unmod (1-19)	H2A.Z.1(1-19)	0	0
318	0	0	Myc	Myc	0	0
316	0	0	HAtag	HAtag	0	0
315	0	0	flag	FLAG	0	0
312	0	0	H2A.XS139p	H2A.X(132-142)	0	0
311	0	0	H2A.X(132-142)	H2A.X(132-142)	0	0
310	0	0	H2AS1pK5acK9acK13acK15ac(noN-ac)	H2A(1-17)	0	0
308	0	0	H2AS1pK5acK9acK13acK15ac	H2A(1-17)	0	0
307	0	0	H2AS1pCit3K5ac	H2A(1-17)	0	0
306	0	0	H2ACit3K5ac	H2A(1-17)	0	0
305	0	0	H2AS1pR3me2aK5ac	H2A(1-17)	0	0
304	0	0	H2AR3me2aK5ac	H2A(1-17)	0	0
303	0	0	H2AS1pK5ac	H2A(1-17)	0	0
302	0	0	H2AK5ac	H2A(1-17)	0	0
301	0	0	H2AK5acK9acK13acK15ac	H2A(1-17)	0	0
300	0	0	H2A(1-17)	H2A(1-17)	0	0
265	0	0	H3.1K4AK9me2	H3.1(1-15)	0	0
258	0	0	H3.1K9me2	H3.1(1-15)	0	0
253	0	0	H3.1.1(52-61)	H3.1(52-61)	0	0
245	0	0	H3.1.1(1-32)	H3.1(1-32)	0	0
243	0	0	H3.3S28p	H3.3(15-34)	0	0
242	0	0	H3.3K27acS28p	H3.3(15-34)	0	0
241	0	0	H3.3K27ac	H3.3(15-34)	0	0
229	0	0	H3.1K4acK9me3	H3.1(1-20)	0	0
225	0	0	H3.3K27me3S28p	H3.3(15-34)	0	0
224	0	0	H3.3R26me2a	H3.3(15-34)	0	0
220	0	0	H3.1T6pK9me3	H3.1(1-20)	0	0
219	0	0	H3.3K23-Nle	H3.3(15-31)	0	0
218	0	0	H3.1K18-Nle	H3.1(11-26)	0	0
216	0	0	H3.1K9-Nle	H3.1(1-20)	0	0
215	0	0	H3.1K23me1	H3.1(15-34)	0	0
213	0	0	H3.1.1(120-135)	H3.1(120-135)	0	0
210	0	0	H3.3(30-49)	H3.3(30-49)	0	0
209	0	0	H3.3(15-34)	H3.3(15-34)	0	0
208	0	0	H3.1(105-124)	H3.1(105-124)	0	0
202	0	0	H3.1.1(15-34)	H3.1(15-34)	0	0
200	0	0	H3.3R26me2aK27me1	H3.3(15-34)	0	0
198	0	0	H3.3R26me2aK27me3	H3.3(15-34)	0	0
195	0	0	H3.3K27me3	H3.3(15-34)	0	0
187	0	0	H3.1K4acK9me1K14acK18ac	H3.1(1-20)	0	0
186	0	0	H3.1K4acK9me2K14acK18ac	H3.1(1-20)	0	0
185	0	0	H3.1R8me2sK9me1	H3.1(1-20)	0	0
184	0	0	H3.1R8me2sK9me2	H3.1(1-20)	0	0
183	0	0	H3.1R8me2sK9me3	H3.1(1-20)	0	0
182	0	0	H3.1R8me2aK9me1	H3.1(1-20)	0	0
181	0	0	H3.1R8me2aK9me2	H3.1(1-20)	0	0
180	0	0	H3.1R8me2aK9me3	H3.1(1-20)	0	0
178	0	0	H3.1R8me1K9me3	H3.1(1-20)	0	0
177	0	0	H3.1.1(1-43)	H3.1(1-43)	0	0
176	0	0	H3.1K36me3	H3.1(1-43)	0	0
172	0	0	H3.1R2me2aK9me2	H3.1(1-20)	0	0
171	0	0	H3.3K23ac	H3.3(15-34)	0	0
170	0	0	H3.3K18acK23acK27acS28p	H3.3(15-34)	0	0
169	0	0	H3.3K18acK23acK27ac	H3.3(15-34)	0	0
165	0	0	H3.1T6pK9acK14acK18ac	H3.1(1-20)	0	0
162	0	0	H3.1T6p	H3.1(1-20)	0	0
161	0	0	H3.1.1(1-25)	H3.1(1-25)	0	0
160	0	0	H3.1R17me2aK18ac	H3.1(1-25)	0	0
159	0	0	H3.1R17me2a	H3.1(1-25)	0	0
157	0	0	H3.1R2me2sK4me3	H3.1(1-20)	0	0
155	0	0	H3.1K14me2	H3.1(1-20)	0	0
151	0	0	H3.1R17me1	H3.1(1-22)	0	0
149	0	0	H3.1R17me2a	H3.1(1-22)	0	0
148	0	0	H3.1K4me3K9acS10p	H3.1(1-20)	0	0
147	0	0	H3.1K9me1S10p	H3.1(1-20)	0	0
146	0	0	H3.1K9me2S10p	H3.1(1-20)	0	0
145	0	0	H3.1K9me3S10p	H3.1(1-20)	0	0
144	0	0	H3.1K9acS10p	H3.1(1-20)	0	0
142	0	0	H3.1R8me2s	H3.1(1-20)	0	0
140	0	0	H3.1R8me1	H3.1(1-20)	0	0
138	0	0	H3.1K18me2	H3.1(1-20)	0	0
137	0	0	H3.1K18me3	H3.1(1-20)	0	0
136	0	0	H3.1T11p	H3.1(1-20)	0	0
135	0	0	H3.1K4me1K18ac	H3.1(1-20)	0	0
134	0	0	H3.1K9me1	H3.1(1-20)	0	0
129	0	0	H3.1K9me2K27me2	H3.1(6-30)	0	0
125	0	0	H3.1T3p	H3.1(1-20)	0	0
104	0	0	H3.1.1(74-84)	H3.1(74-84)	0	0
103	0	0	H3.1K79me1	H3.1(74-84)	0	0
100	0	0	H3.1.1(74-84)N-ac	H3.1(74-84)	0	0
99	0	0	H4(11-27)	H4(11-27)	0	0
93	0	0	H3.3K36me3	H3.3(15-43)	0	0
90	0	0	H3.3(15-41)	H3.3(15-43)	0	0
88	0	0	H4K12acK16ac	H4(11-27)	0	0
87	0	0	H4K12acK16acK20me1	H4(11-27)	0	0
86	0	0	H4K12acK16acK20me2	H4(11-27)	0	0
84	0	0	H4K20me1	H4(11-27)	0	0
83	0	0	H4K20me2	H4(11-27)	0	0
82	0	0	H4K20me3	H4(11-27)	0	0
81	0	0	H4R3me1K5acK8acK12acK16acK20ac	H4(1-23)	0	0
80	0	0	H4R3me2sK5acK8acK12acK16acK20ac	H4(1-23)	0	0
77	0	0	H4S1pR3me2s	H4(1-23)	0	0
76	0	0	H4S1pR3me2a	H4(1-23)	0	0
74	0	0	H4R3me2s	H4(1-23)	0	0
73	0	0	H4R3me2a	H4(1-23)	0	0
72	0	0	H4K5acK8acK12ac	H4(1-23)	0	0
70	0	0	H4K5acK12ac	H4(1-23)	0	0
69	0	0	H4K16ac	H4(1-23)	0	0
67	0	0	H4K8ac	H4(1-23)	0	0
66	0	0	H4K5ac	H4(1-23)	0	0
61	0	0	H3.1R2me2sK4me2	H3.1(1-20)	0	0
60	0	0	H3.1R2me2aK4me2	H3.1(1-20)	0	0
59	0	0	H4K5acK8acK12acK16ac	H4(1-23)	0	0
58	0	0	H4(1-23)	H4(1-23)	0	0
57	0	0	H3.1T3p	H3.1(1-20)	0	0
56	0	0	H3.1Cit2K4acK9acK14acK18ac	H3.1(1-20)	0	0
53	0	0	H3.1Cit2	H3.1(1-20)	0	0
51	0	0	H3.1R2me1K4me3	H3.1(1-20)	0	0
48	0	0	H3.1R2me2aK4acK9acK14acK18ac	H3.1(1-20)	0	0
43	0	0	H3.1K4acK9me3K14acK18ac	H3.1(1-20)	0	0
42	0	0	H3.1K9me3	H3.1(1-20)	0	0
39	0	0	H3.1K4me3K9acS10pK14acK18ac	H3.1(1-20)	0	0
37	0	0	H3.1K4acK9acS10pK14acK18ac	H3.1(1-20)	0	0
36	0	0	H3.1S10p	H3.1(1-20)	0	0
35	0	0	H3.1K4me1K9acK14acK18ac	H3.1(1-20)	0	0
34	0	0	H3.1K4me1	H3.1(1-20)	0	0
32	0	0	H3.1K4me2	H3.1(1-20)	0	0
29	0	0	H3.1R2me2aT3pK4me3	H3.1(1-20)	0	0
28	0	0	H3.1R2me2aT3pK4me3K9acK14acK18ac	H3.1(1-20)	0	0
27	0	0	H3.1T3pK4me3	H3.1(1-20)	0	0
26	0	0	H3.1T3pK4me3K9acK14acK18ac	H3.1(1-20)	0	0
18	0	0	H3.1K4me3	H3.1(1-20)	0	0
17	0	0	H3.1K4acK9acK14acK18ac	H3.1(1-20)	0	0
16	0	0	H3.1K4acK9acK18ac	H3.1(1-20)	0	0
15	0	0	H3.1K4acK14acK18ac	H3.1(1-20)	0	0
8	0	0	H3.1K4acK9acK14ac	H3.1(1-20)	0	0
7	0	0	H3.1K4acK9ac	H3.1(1-20)	0	0
6	0	0	H3.1K9acK14ac	H3.1(1-20)	0	0
4	0	0	H3.1K4ac	H3.1(1-20)	0	0
3	0	0	H3.1K9ac	H3.1(1-20)	0	0
2	0	0	H3.1K14ac	H3.1(1-20)	0	0
1	0	0	H3.1(1-20)	H3.1(1-20)	0	0

## Sheet: Kme3C
ID	Signal	STErr	Context	Histone	Normalized Signal	Normalized STErr
1008	3975.82	262.83	p53K370me3	p53(366-390)	1	0.066107
8360	2536.66	165.327	KOPL-me3	KOPL	0.63802	0.041583
91	1843.99	219.659	H3.3K18me3	H3.3(15-43)	0.463801	0.055249
95	1586.82	273.378	H3.3K18me3K36me3	H3.3(15-43)	0.399118	0.06876
255	938.99	168.062	H3.1K56me3	H3.1(52-61)	0.236175	0.042271
376	746.49	244.538	H4K5me1K8me1K12me1	H4(1-23)	0.187757	0.061506
8240	626.49	243.833	KOPL-me2	KOPL	0.157575	0.061329
1009	480.99	77.4554	p53K382me3	p53(366-390)	0.120979	0.019482
40	335.495	150.78	H3.1R2me2aK4me3S10p	H3.1(1-20)	0.084384	0.037924
132	297.495	137.127	H3.1K4me3K9me3	H3.1(1-20)	0.074826	0.03449
8120	284.661	135.402	KOPL-me1	KOPL	0.071598	0.034056
101	271.161	121.535	H3.1K79me3	H3.1(74-84)	0.068203	0.030568
96	261.491	109.62	H3.1K4me3R8me2aK9me3	H3.1(1-20)	0.06577	0.027572
89	252.99	24.6292	H3.1K4me3R8me2sK9me3	H3.1(1-20)	0.063632	0.006195
789	220.995	100.147	H3.3K36me3	H3.3(27-46)	0.055585	0.025189
8000	146.161	85.0427	KOPL-umod	KOPL	0.036763	0.02139
42	144.828	66.3154	H3.1K9me3	H3.1(1-20)	0.036427	0.01668
39	139.995	67.7597	H3.1K4me3K9acS10pK14acK18ac	H3.1(1-20)	0.035212	0.017043
1005	125.995	57.874	p53K382me2K386ac	p53(366-390)	0.03169	0.014556
148	124.995	64.5147	H3.1K4me3K9acS10p	H3.1(1-20)	0.031439	0.016227
1007	121.828	55.7737	p53T377pK382me2	p53(366-390)	0.030642	0.014028
790	118.495	53.616	H3.3S31pK36me3	H3.3(27-46)	0.029804	0.013485
5006	112.328	58.7169	LIG1K126me2	LIG1(118-130)	0.028253	0.014768
229	102.828	46.9405	H3.1K4acK9me3	H3.1(1-20)	0.025863	0.011806
163	100.328	50.5909	H3.1K4me3T6p	H3.1(1-20)	0.025235	0.012725
5007	96.1615	63.5691	LIG1K126me3	LIG1(118-130)	0.024187	0.015989
47	87.1615	48.4463	H3.1R2me2a	H3.1(1-20)	0.021923	0.012185
55	85.8281	43.0842	H3.1Cit2K4me3K9acK14acK18ac	H3.1(1-20)	0.021588	0.010837
90	83.8281	38.6193	H3.3(15-41)	H3.3(15-43)	0.021084	0.009714
2695	79.9965	72.4788	H2A.Z.1K4RK7RK11R	H2A.Z.1(1-19)	0.020121	0.01823
402	79.6615	40.125	H2BK5me2	H2B(1-24)	0.020036	0.010092
102	75.8281	55.1846	H3.1K79me2	H3.1(74-84)	0.019072	0.01388
18	75.1615	40.3436	H3.1K4me3	H3.1(1-20)	0.018905	0.010147
401	74.9948	34.2886	H2BK5me3	H2B(1-24)	0.018863	0.008624
54	72.1615	32.8858	H3.1Cit2K4me3	H3.1(1-20)	0.01815	0.008271
166	70.1563	20.0423	H3.1K4me3T6pK9acK14acK18ac	H3.1(1-20)	0.017646	0.005041
29	67.4948	34.8651	H3.1R2me2aT3pK4me3	H3.1(1-20)	0.016976	0.008769
301	64.6632	40.978	H2AK5acK9acK13acK15ac	H2A(1-17)	0.016264	0.010307
318	64.3299	41.4166	Myc	Myc	0.01618	0.010417
253	63.3282	33.2473	H3.1.1(52-61)	H3.1(52-61)	0.015928	0.008362
93	62.9948	29.1388	H3.3K36me3	H3.3(15-43)	0.015844	0.007329
259	61.1615	36.8895	H3.1K4me2K9me2	H3.1(1-15)	0.015383	0.009278
412	59.6632	43.6526	H2BK12acK15acK16acK20ac	H2B(1-24)	0.015007	0.01098
372	58.8282	33.6834	H4K8me1	H4(1-23)	0.014796	0.008472
336	58.6615	31.6237	H3.1K27acK36me1	H3.1(21-44)	0.014755	0.007954
1003	57.3264	33.423	p53K382me2	p53(366-390)	0.014419	0.008407
180	57.1615	32.087	H3.1R8me2aK9me3	H3.1(1-20)	0.014377	0.008071
114	52.3282	24.3325	H3.1K9me3	H3.1(1-43)	0.013162	0.00612
15	51.9948	24.0033	H3.1K4acK14acK18ac	H3.1(1-20)	0.013078	0.006037
28	51.8282	24.302	H3.1R2me2aT3pK4me3K9acK14acK18ac	H3.1(1-20)	0.013036	0.006112
2694	51.4965	50.5052	H2A.Z.2K4acK7acK11ac	H2A.Z.2(1-19)	0.012952	0.012703
3	50.8282	25.4137	H3.1K9ac	H3.1(1-20)	0.012784	0.006392
20	50.6615	32.1964	H3.1K4me3K14ac	H3.1(1-20)	0.012742	0.008098
157	48.8282	24.9518	H3.1R2me2sK4me3	H3.1(1-20)	0.012281	0.006276
92	47.4983	47.4983	H3.1K9me2K14ac	H3.1(1-20)	0.011947	0.011947
245	45.3299	28.6703	H3.1.1(1-32)	H3.1(1-32)	0.011401	0.007211
476	44.3307	29.5971	H3.3T32p	H3.3(27-45)	0.01115	0.007444
162	43.9948	28.8301	H3.1T6p	H3.1(1-20)	0.011066	0.007251
69	43.3282	28.622	H4K16ac	H4(1-23)	0.010898	0.007199
156	40.9965	38.6482	H3.1K14me3	H3.1(1-20)	0.010311	0.009721
19	36.8282	18.5027	H3.1K4me3K9ac	H3.1(1-20)	0.009263	0.004654
334	35.4948	16.3231	H3.1K36me3	H3.1(21-44)	0.008928	0.004106
160	31.4983	31.4983	H3.1R17me2aK18ac	H3.1(1-25)	0.007922	0.007922
371	31.4965	21.2359	H4K5me1	H4(1-23)	0.007922	0.005341
87	31.4965	21.8212	H4K12acK16acK20me1	H4(11-27)	0.007922	0.005488
5005	30.9983	30.9983	LIG1K126me1	LIG1(118-130)	0.007797	0.007797
2550	29.4948	15.937	H3.1K27ac	H3.1(15-34)	0.007419	0.004008
219	28.4965	18.3568	H3.3K23-Nle	H3.3(15-31)	0.007167	0.004617
170	28.3282	23.1485	H3.3K18acK23acK27acS28p	H3.3(15-34)	0.007125	0.005822
80	27.9965	17.8938	H4R3me2sK5acK8acK12acK16acK20ac	H4(1-23)	0.007042	0.004501
331	27.8299	19.1786	H3.1.1(21-44)	H3.1(21-44)	0.007	0.004824
408	26.9965	17.0819	H2BK12ac	H2B(1-24)	0.00679	0.004296
2445	26.6615	15.6989	H3.1K14ac	H3.1(1-32)	0.006706	0.003949
125	26.1615	19.5168	H3.1T3p	H3.1(1-20)	0.00658	0.004909
264	24.9965	17.72	H3.1K4me3K9me2	H3.1(1-15)	0.006287	0.004457
45	24.3299	19.4382	H3.1K4me1K9acK18ac	H3.1(1-20)	0.006119	0.004889
21	23.4948	18.7954	H3.1K4me3K18ac	H3.1(1-20)	0.005909	0.004727
179	23.3299	15.9053	H3.1R8me1K9me2	H3.1(1-20)	0.005868	0.004001
82	22.4948	11.6449	H4K20me3	H4(11-27)	0.005658	0.002929
332	22.3299	16.2332	H3.1K36me1	H3.1(21-44)	0.005616	0.004083
2446	22.1649	22.1649	H3.1K18ac	H3.1(1-32)	0.005575	0.005575
310	21.8316	21.8316	H2AS1pK5acK9acK13acK15ac(noN-ac)	H2A(1-17)	0.005491	0.005491
149	21.4965	16.691	H3.1R17me2a	H3.1(1-22)	0.005407	0.004198
221	19.3316	19.3316	H3.1T6pR8me2aK9me3	H3.1(1-20)	0.004862	0.004862
50	18.6649	18.6649	H3.1R2me2aK4me3K9acK14acK18ac	H3.1(1-20)	0.004695	0.004695
254	17.8299	16.099	H3.1K56ac	H3.1(52-61)	0.004485	0.004049
475	16.6658	16.6658	H3.3K36meT32p	H3.3(27-45)	0.004192	0.004192
393	16.1649	14.4433	H4K20me3	H4(1-23)	0.004066	0.003633
403	14.1632	9.43691	H2BK5me1	H2B(1-24)	0.003562	0.002374
63	13.8299	11.4305	H3.1Cit2K4me2	H3.1(1-20)	0.003478	0.002875
1004	13.4983	13.4983	p53K381acK382me2	p53(366-390)	0.003395	0.003395
260	13.4983	13.4983	H3.1K4me1K9me2	H3.1(1-15)	0.003395	0.003395
302	13.4965	9.32091	H2AK5ac	H2A(1-17)	0.003395	0.002344
338	13.3299	8.98188	H3.1K27acK36me3	H3.1(21-44)	0.003353	0.002259
2447	13.1649	13.1649	H3.1K23ac	H3.1(1-32)	0.003311	0.003311
2551	12.6649	12.6649	H3.1.1(15-34)	H3.1(15-34)	0.003185	0.003185
1000	11.3299	7.17029	p53	p53(366-390)	0.00285	0.001803
137	10.9983	10.9983	H3.1K18me3	H3.1(1-20)	0.002766	0.002766
30	10.3316	10.3316	H3.1R2me2aK4me3	H3.1(1-20)	0.002599	0.002599
373	10.3299	8.82888	H4K12me1	H4(1-23)	0.002598	0.002221
258	10.3282	4.73529	H3.1K9me2	H3.1(1-15)	0.002598	0.001191
41	9.66494	9.66494	H3.1R2me2aK4me3K9acS10pK14acK18ac	H3.1(1-20)	0.002431	0.002431
220	8.99827	8.99827	H3.1T6pK9me3	H3.1(1-20)	0.002263	0.002263
177	8.82988	7.3487	H3.1.1(1-43)	H3.1(1-43)	0.002221	0.001848
394	6.99827	5.16144	H4K5proK8proK12pro	H4(1-23)	0.00176	0.001298
395	5.99827	4.26469	H4K5butK8butK12but	H4(1-23)	0.001509	0.001073
381	5.99827	5.99827	H4K5me1K8acK12acK16ac	H4(1-23)	0.001509	0.001509
225	5.49827	5.49827	H3.3K27me3S28p	H3.3(15-34)	0.001383	0.001383
38	5.3316	5.3316	H3.1K4me3S10p	H3.1(1-20)	0.001341	0.001341
224	5.16494	5.16494	H3.3R26me2a	H3.3(15-34)	0.001299	0.001299
52	4.99827	4.99827	H3.1R2me1K4me3K9acK14acK18ac	H3.1(1-20)	0.001257	0.001257
178	4.16494	4.16494	H3.1R8me1K9me3	H3.1(1-20)	0.001048	0.001048
77	3.16494	3.16494	H4S1pR3me2s	H4(1-23)	0.000796	0.000796
144	2.99827	2.99827	H3.1K9acS10p	H3.1(1-20)	0.000754	0.000754
243	2.66494	2.66494	H3.3S28p	H3.3(15-34)	0.00067	0.00067
129	2.66494	2.66494	H3.1K9me2K27me2	H3.1(6-30)	0.00067	0.00067
237	2.33161	2.33161	H3.1K9me2	H3.1(1-32)	0.000586	0.000586
85	1.16494	1.16494	H4K12acK16acK20me3	H4(11-27)	0.000293	0.000293
23	1.16494	1.16494	H3.1K4me3K9acK18ac	H3.1(1-20)	0.000293	0.000293
17	1.16494	1.16494	H3.1K4acK9acK14acK18ac	H3.1(1-20)	0.000293	0.000293
145	0.831605	0.831605	H3.1K9me3S10p	H3.1(1-20)	0.000209	0.000209
126	0.331605	0.331605	H3.3K36me1	H3.3(27-45)	8.34e-05	8.34e-05
1117	0	0	LIG1	LIG1(118-130)	0	0
1116	0	0	LIG1K126me2	LIG1(118-130)	0	0
5004	0	0	LIG1	LIG1(118-130)	0	0
1002	0	0	p53K372me2-ERR	p53(366-390)	0	0
1001	0	0	p53K370me2	p53(366-390)	0	0
853	0	0	H3.1K23me3	H3.1(15-34)	0	0
662	0	0	H3.1K4me3	H3.1(1-7)	0	0
661	0	0	H3.1K4me3	H3.1(1-11)	0	0
626	0	0	H2A.XK5ac	H2A.X(1-17)	0	0
625	0	0	H2A.X(1-17)	H2A.X(1-17)	0	0
587	0	0	H2A(10-25)	H2A(10-25)	0	0
414	0	0	yH2AS121p	yeast(S.c.)H2A(112-129)	0	0
413	0	0	yH2A(112-129)	yeast(S.c.)H2A(112-129)	0	0
411	0	0	H2BK20ac	H2B(1-24)	0	0
410	0	0	H2BK16ac	H2B(1-24)	0	0
409	0	0	H2BK15ac	H2B(1-24)	0	0
400	0	0	H2B(1-24)	H2B(1-24)	0	0
383	0	0	H4K5acK8acK12me1K16ac	H4(1-23)	0	0
382	0	0	H4K5acK8me1K12acK16ac	H4(1-23)	0	0
380	0	0	H4K5acK8acK16ac	H4(1-23)	0	0
379	0	0	H4K5acK12acK16ac	H4(1-23)	0	0
378	0	0	H4K8acK12acK16ac	H4(1-23)	0	0
375	0	0	H4K5me1K8acK12me1	H4(1-23)	0	0
374	0	0	H4K5acK8me1K12ac	H4(1-23)	0	0
370	0	0	H4K12acK5QK8QK16QK20Q	H4(1-23)	0	0
366	0	0	H4K16acK20ac	H4(1-23)	0	0
365	0	0	H4K12acK20ac	H4(1-23)	0	0
364	0	0	H4K12acK16ac	H4(1-23)	0	0
363	0	0	H4K8acK20ac	H4(1-23)	0	0
362	0	0	H4K8acK12ac	H4(1-23)	0	0
361	0	0	H4K5acK20ac	H4(1-23)	0	0
360	0	0	H4K5acK16ac	H4(1-23)	0	0
359	0	0	H4K5acK8ac	H4(1-23)	0	0
357	0	0	H4S1p	H4(1-23)	0	0
353	0	0	H4S1pK5acK8acK12acK16ac	H4(1-23)	0	0
352	0	0	H4K20ac	H4(1-23)	0	0
350	0	0	H4R3me2aK5ac	H4(1-23)	0	0
337	0	0	H3.1K27acK36me2	H3.1(21-44)	0	0
335	0	0	H3.1K36ac	H3.1(21-44)	0	0
333	0	0	H3.1K36me2	H3.1(21-44)	0	0
323	0	0	H2A.Z.1K4acK7acK11acN-ac	H2A.Z.1(1-19)	0	0
322	0	0	H2A.Z.1K4acK7acK11ac	H2A.Z.1(1-19)	0	0
321	0	0	H2A.Z.1(1-19)N-ac	H2A.Z.1(1-19)	0	0
320	0	0	H2A.Z.1 unmod (1-19)	H2A.Z.1(1-19)	0	0
316	0	0	HAtag	HAtag	0	0
315	0	0	flag	FLAG	0	0
312	0	0	H2A.XS139p	H2A.X(132-142)	0	0
311	0	0	H2A.X(132-142)	H2A.X(132-142)	0	0
309	0	0	H2AK5acK9acK13acK15ac(noN-ac)	H2A(1-17)	0	0
308	0	0	H2AS1pK5acK9acK13acK15ac	H2A(1-17)	0	0
307	0	0	H2AS1pCit3K5ac	H2A(1-17)	0	0
306	0	0	H2ACit3K5ac	H2A(1-17)	0	0
305	0	0	H2AS1pR3me2aK5ac	H2A(1-17)	0	0
304	0	0	H2AR3me2aK5ac	H2A(1-17)	0	0
303	0	0	H2AS1pK5ac	H2A(1-17)	0	0
300	0	0	H2A(1-17)	H2A(1-17)	0	0
265	0	0	H3.1K4AK9me2	H3.1(1-15)	0	0
246	0	0	H3.1.1(1-20)N-ac	H3.1(1-20)	0	0
242	0	0	H3.3K27acS28p	H3.3(15-34)	0	0
241	0	0	H3.3K27ac	H3.3(15-34)	0	0
238	0	0	H3.1K9me2K27me1	H3.1(1-32)	0	0
226	0	0	H3.3K27me2S28p	H3.3(15-34)	0	0
218	0	0	H3.1K18-Nle	H3.1(11-26)	0	0
217	0	0	H3.1K14-Nle	H3.1(1-20)	0	0
216	0	0	H3.1K9-Nle	H3.1(1-20)	0	0
215	0	0	H3.1K23me1	H3.1(15-34)	0	0
213	0	0	H3.1.1(120-135)	H3.1(120-135)	0	0
211	0	0	H3.3(75-94)	H3.3(75-94)	0	0
210	0	0	H3.3(30-49)	H3.3(30-49)	0	0
209	0	0	H3.3(15-34)	H3.3(15-34)	0	0
208	0	0	H3.1(105-124)	H3.1(105-124)	0	0
203	0	0	H3.1.1(30-49)	H3.1(30-49)	0	0
202	0	0	H3.1.1(15-34)	H3.1(15-34)	0	0
200	0	0	H3.3R26me2aK27me1	H3.3(15-34)	0	0
198	0	0	H3.3R26me2aK27me3	H3.3(15-34)	0	0
197	0	0	H3.3K27me1	H3.3(15-34)	0	0
196	0	0	H3.3K27me2	H3.3(15-34)	0	0
195	0	0	H3.3K27me3	H3.3(15-34)	0	0
187	0	0	H3.1K4acK9me1K14acK18ac	H3.1(1-20)	0	0
186	0	0	H3.1K4acK9me2K14acK18ac	H3.1(1-20)	0	0
185	0	0	H3.1R8me2sK9me1	H3.1(1-20)	0	0
184	0	0	H3.1R8me2sK9me2	H3.1(1-20)	0	0
183	0	0	H3.1R8me2sK9me3	H3.1(1-20)	0	0
182	0	0	H3.1R8me2aK9me1	H3.1(1-20)	0	0
181	0	0	H3.1R8me2aK9me2	H3.1(1-20)	0	0
176	0	0	H3.1K36me3	H3.1(1-43)	0	0
174	0	0	H3.1R2me2sK4me3K9acK14acK18ac	H3.1(1-20)	0	0
172	0	0	H3.1R2me2aK9me2	H3.1(1-20)	0	0
171	0	0	H3.3K23ac	H3.3(15-34)	0	0
169	0	0	H3.3K18acK23acK27ac	H3.3(15-34)	0	0
167	0	0	H3.1K4me2T6pK9acK14acK18ac	H3.1(1-20)	0	0
165	0	0	H3.1T6pK9acK14acK18ac	H3.1(1-20)	0	0
164	0	0	H3.1K4me2T6p	H3.1(1-20)	0	0
161	0	0	H3.1.1(1-25)	H3.1(1-25)	0	0
159	0	0	H3.1R17me2a	H3.1(1-25)	0	0
158	0	0	H3.1K18ac	H3.1(1-25)	0	0
155	0	0	H3.1K14me2	H3.1(1-20)	0	0
151	0	0	H3.1R17me1	H3.1(1-22)	0	0
150	0	0	H3.1R17me2s	H3.1(1-22)	0	0
147	0	0	H3.1K9me1S10p	H3.1(1-20)	0	0
146	0	0	H3.1K9me2S10p	H3.1(1-20)	0	0
142	0	0	H3.1R8me2s	H3.1(1-20)	0	0
141	0	0	H3.1R8me2a	H3.1(1-20)	0	0
140	0	0	H3.1R8me1	H3.1(1-20)	0	0
139	0	0	H3.1K18me1	H3.1(1-20)	0	0
138	0	0	H3.1K18me2	H3.1(1-20)	0	0
136	0	0	H3.1T11p	H3.1(1-20)	0	0
135	0	0	H3.1K4me1K18ac	H3.1(1-20)	0	0
134	0	0	H3.1K9me1	H3.1(1-20)	0	0
133	0	0	H3.1K9me2	H3.1(1-20)	0	0
104	0	0	H3.1.1(74-84)	H3.1(74-84)	0	0
103	0	0	H3.1K79me1	H3.1(74-84)	0	0
100	0	0	H3.1.1(74-84)N-ac	H3.1(74-84)	0	0
99	0	0	H4(11-27)	H4(11-27)	0	0
88	0	0	H4K12acK16ac	H4(11-27)	0	0
86	0	0	H4K12acK16acK20me2	H4(11-27)	0	0
84	0	0	H4K20me1	H4(11-27)	0	0
83	0	0	H4K20me2	H4(11-27)	0	0
81	0	0	H4R3me1K5acK8acK12acK16acK20ac	H4(1-23)	0	0
79	0	0	H4R3me2aK5acK8acK12acK16acK20ac	H4(1-23)	0	0
78	0	0	H4S1pR3me1	H4(1-23)	0	0
76	0	0	H4S1pR3me2a	H4(1-23)	0	0
75	0	0	H4R3me1	H4(1-23)	0	0
74	0	0	H4R3me2s	H4(1-23)	0	0
73	0	0	H4R3me2a	H4(1-23)	0	0
72	0	0	H4K5acK8acK12ac	H4(1-23)	0	0
71	0	0	H4K8acK16ac	H4(1-23)	0	0
70	0	0	H4K5acK12ac	H4(1-23)	0	0
68	0	0	H4K12ac	H4(1-23)	0	0
67	0	0	H4K8ac	H4(1-23)	0	0
66	0	0	H4K5ac	H4(1-23)	0	0
65	0	0	H3.1K4N3	H3.1(1-20)	0	0
62	0	0	H3.1R2me1K4me2	H3.1(1-20)	0	0
61	0	0	H3.1R2me2sK4me2	H3.1(1-20)	0	0
60	0	0	H3.1R2me2aK4me2	H3.1(1-20)	0	0
59	0	0	H4K5acK8acK12acK16ac	H4(1-23)	0	0
58	0	0	H4(1-23)	H4(1-23)	0	0
57	0	0	H3.1T3p	H3.1(1-20)	0	0
56	0	0	H3.1Cit2K4acK9acK14acK18ac	H3.1(1-20)	0	0
53	0	0	H3.1Cit2	H3.1(1-20)	0	0
51	0	0	H3.1R2me1K4me3	H3.1(1-20)	0	0
48	0	0	H3.1R2me2aK4acK9acK14acK18ac	H3.1(1-20)	0	0
44	0	0	H3.1K4me2K9acK18ac	H3.1(1-20)	0	0
43	0	0	H3.1K4acK9me3K14acK18ac	H3.1(1-20)	0	0
37	0	0	H3.1K4acK9acS10pK14acK18ac	H3.1(1-20)	0	0
36	0	0	H3.1S10p	H3.1(1-20)	0	0
35	0	0	H3.1K4me1K9acK14acK18ac	H3.1(1-20)	0	0
34	0	0	H3.1K4me1	H3.1(1-20)	0	0
33	0	0	H3.1K4me2K9acK14acK18ac	H3.1(1-20)	0	0
32	0	0	H3.1K4me2	H3.1(1-20)	0	0
27	0	0	H3.1T3pK4me3	H3.1(1-20)	0	0
26	0	0	H3.1T3pK4me3K9acK14acK18ac	H3.1(1-20)	0	0
25	0	0	H3.1K4me3K9acK14acK18ac	H3.1(1-20)	0	0
24	0	0	H3.1K4me3K14acK18ac	H3.1(1-20)	0	0
22	0	0	H3.1K4me3K9acK14ac	H3.1(1-20)	0	0
16	0	0	H3.1K4acK9acK18ac	H3.1(1-20)	0	0
14	0	0	H3.1K9acK14acK18ac	H3.1(1-20)	0	0
13	0	0	H3.1K4acK18ac	H3.1(1-20)	0	0
12	0	0	H3.1K9acK18ac	H3.1(1-20)	0	0
11	0	0	H3.1K14acK18ac	H3.1(1-20)	0	0
10	0	0	H3.1K18ac	H3.1(1-20)	0	0
8	0	0	H3.1K4acK9acK14ac	H3.1(1-20)	0	0
7	0	0	H3.1K4acK9ac	H3.1(1-20)	0	0
6	0	0	H3.1K9acK14ac	H3.1(1-20)	0	0
5	0	0	H3.1K4acK14ac	H3.1(1-20)	0	0
4	0	0	H3.1K4ac	H3.1(1-20)	0	0
2	0	0	H3.1K14ac	H3.1(1-20)	0	0
1	0	0	H3.1(1-20)	H3.1(1-20)	0	0

## Sheet: Kme3D
ID	Signal	STErr	Context	Histone	Normalized Signal	Normalized STErr
8360	2085.22	276.357	KOPL-me3	KOPL	1	0.132531
1008	596.225	15.2527	p53K370me3	p53(366-390)	0.285928	0.007315
96	588.558	68.8138	H3.1K4me3R8me2aK9me3	H3.1(1-20)	0.282252	0.033001
89	460.892	100.181	H3.1K4me3R8me2sK9me3	H3.1(1-20)	0.221027	0.048043
132	331.225	115.841	H3.1K4me3K9me3	H3.1(1-20)	0.158844	0.055553
95	326.892	113.151	H3.3K18me3K36me3	H3.3(15-43)	0.156766	0.054263
145	211.892	34.8948	H3.1K9me3S10p	H3.1(1-20)	0.101616	0.016734
166	208.725	76.6674	H3.1K4me3T6pK9acK14acK18ac	H3.1(1-20)	0.100097	0.036767
789	172.059	54.721	H3.3K36me3	H3.3(27-46)	0.082513	0.026242
1009	171.059	19.6159	p53K382me3	p53(366-390)	0.082034	0.009407
101	140.725	51.2818	H3.1K79me3	H3.1(74-84)	0.067487	0.024593
180	129.725	36.255	H3.1R8me2aK9me3	H3.1(1-20)	0.062212	0.017387
156	124.725	16.7937	H3.1K14me3	H3.1(1-20)	0.059814	0.008054
70	115.725	18.6269	H4K5acK12ac	H4(1-23)	0.055498	0.008933
183	115.392	40.945	H3.1R8me2sK9me3	H3.1(1-20)	0.055338	0.019636
43	112.613	50.4097	H3.1K4acK9me3K14acK18ac	H3.1(1-20)	0.054005	0.024175
82	107.946	54.2232	H4K20me3	H4(11-27)	0.051767	0.026004
91	99.7793	44.6503	H3.3K18me3	H3.3(15-43)	0.047851	0.021413
93	98.2057	44.9925	H3.3K36me3	H3.3(15-43)	0.047096	0.021577
178	94.7793	42.7881	H3.1R8me1K9me3	H3.1(1-20)	0.045453	0.02052
255	94.3918	5.83904	H3.1K56me3	H3.1(52-61)	0.045267	0.0028
163	84.4654	34.7583	H3.1K4me3T6p	H3.1(1-20)	0.040507	0.016669
790	75.8723	33.8903	H3.3S31pK36me3	H3.3(27-46)	0.036386	0.016253
85	71.2252	20.0959	H4K12acK16acK20me3	H4(11-27)	0.034157	0.009637
334	69.0585	11.7721	H3.1K36me3	H3.1(21-44)	0.033118	0.005646
8240	67.7793	30.5779	KOPL-me2	KOPL	0.032505	0.014664
114	59.9459	27.7487	H3.1K9me3	H3.1(1-43)	0.028748	0.013307
8120	58.9459	26.5659	KOPL-me1	KOPL	0.028268	0.01274
225	58.039	26.9534	H3.3K27me3S28p	H3.3(15-34)	0.027833	0.012926
40	52.7793	24.0332	H3.1R2me2aK4me3S10p	H3.1(1-20)	0.025311	0.011525
264	52.6126	25.074	H3.1K4me3K9me2	H3.1(1-15)	0.025231	0.012025
221	52.4459	23.701	H3.1T6pR8me2aK9me3	H3.1(1-20)	0.025151	0.011366
21	47.1321	11.7185	H3.1K4me3K18ac	H3.1(1-20)	0.022603	0.00562
220	44.2988	14.7174	H3.1T6pK9me3	H3.1(1-20)	0.021244	0.007058
229	40.6126	18.5983	H3.1K4acK9me3	H3.1(1-20)	0.019476	0.008919
42	39.7793	17.8067	H3.1K9me3	H3.1(1-20)	0.019077	0.008539
148	37.1126	16.9791	H3.1K4me3K9acS10p	H3.1(1-20)	0.017798	0.008143
2446	32.6126	24.1552	H3.1K18ac	H3.1(1-32)	0.01564	0.011584
338	30.3723	11.398	H3.1K27acK36me3	H3.1(21-44)	0.014565	0.005466
20	29.6126	13.4463	H3.1K4me3K14ac	H3.1(1-20)	0.014201	0.006448
662	27.2793	12.2678	H3.1K4me3	H3.1(1-7)	0.013082	0.005883
19	27.1126	12.5103	H3.1K4me3K9ac	H3.1(1-20)	0.013002	0.005999
24	26.539	12.9328	H3.1K4me3K14acK18ac	H3.1(1-20)	0.012727	0.006202
39	25.6126	12.5495	H3.1K4me3K9acS10pK14acK18ac	H3.1(1-20)	0.012283	0.006018
38	24.2988	11.1231	H3.1K4me3S10p	H3.1(1-20)	0.011653	0.005334
51	23.9654	8.04987	H3.1R2me1K4me3	H3.1(1-20)	0.011493	0.00386
195	23.2793	12.1594	H3.3K27me3	H3.3(15-34)	0.011164	0.005831
41	22.6126	10.5303	H3.1R2me2aK4me3K9acS10pK14acK18ac	H3.1(1-20)	0.010844	0.00505
100	19.2793	9.08871	H3.1.1(74-84)N-ac	H3.1(74-84)	0.009246	0.004359
176	16.2793	8.01683	H3.1K36me3	H3.1(1-43)	0.007807	0.003845
395	16.223	11.0005	H4K5butK8butK12but	H4(1-23)	0.00778	0.005275
265	14.9264	14.9264	H3.1K4AK9me2	H3.1(1-15)	0.007158	0.007158
172	13.8528	10.7313	H3.1R2me2aK9me2	H3.1(1-20)	0.006643	0.005146
198	13.7793	6.9599	H3.3R26me2aK27me3	H3.3(15-34)	0.006608	0.003338
1117	13.4264	13.4264	LIG1	LIG1(118-130)	0.006439	0.006439
393	13.1494	5.31352	H4K20me3	H4(1-23)	0.006306	0.002548
55	11.2793	5.22599	H3.1Cit2K4me3K9acK14acK18ac	H3.1(1-20)	0.005409	0.002506
5007	10.6126	4.74843	LIG1K126me3	LIG1(118-130)	0.005089	0.002277
50	7.46543	3.50276	H3.1R2me2aK4me3K9acK14acK18ac	H3.1(1-20)	0.00358	0.00168
52	6.27926	5.09436	H3.1R2me1K4me3K9acK14acK18ac	H3.1(1-20)	0.003011	0.002443
90	5.77926	3.47562	H3.3(15-41)	H3.3(15-43)	0.002772	0.001667
366	5.75975	5.75975	H4K16acK20ac	H4(1-23)	0.002762	0.002762
62	5.18617	4.6931	H3.1R2me1K4me2	H3.1(1-20)	0.002487	0.002251
1001	4.75975	4.75975	p53K370me2	p53(366-390)	0.002283	0.002283
30	4.5195	3.03925	H3.1R2me2aK4me3	H3.1(1-20)	0.002167	0.001458
157	4.18617	3.35802	H3.1R2me2sK4me3	H3.1(1-20)	0.002008	0.00161
165	3.92642	3.92642	H3.1T6pK9acK14acK18ac	H3.1(1-20)	0.001883	0.001883
28	3.25975	3.25975	H3.1R2me2aT3pK4me3K9acK14acK18ac	H3.1(1-20)	0.001563	0.001563
22	3.18617	2.39319	H3.1K4me3K9acK14ac	H3.1(1-20)	0.001528	0.001148
27	3.0195	2.71974	H3.1T3pK4me3	H3.1(1-20)	0.001448	0.001304
661	2.5195	1.8989	H3.1K4me3	H3.1(1-11)	0.001208	0.000911
210	2.09308	2.09308	H3.3(30-49)	H3.3(30-49)	0.001004	0.001004
69	2.09308	2.09308	H4K16ac	H4(1-23)	0.001004	0.001004
376	1.59309	1.59309	H4K5me1K8me1K12me1	H4(1-23)	0.000764	0.000764
25	1.59309	1.59309	H3.1K4me3K9acK14acK18ac	H3.1(1-20)	0.000764	0.000764
54	1.42642	1.42642	H3.1Cit2K4me3	H3.1(1-20)	0.000684	0.000684
29	1.25975	1.25975	H3.1R2me2aT3pK4me3	H3.1(1-20)	0.000604	0.000604
187	1.0195	0.657588	H3.1K4acK9me1K14acK18ac	H3.1(1-20)	0.000489	0.000315
177	0.926419	0.926419	H3.1.1(1-43)	H3.1(1-43)	0.000444	0.000444
79	0.926419	0.926419	H4R3me2aK5acK8acK12acK16acK20ac	H4(1-23)	0.000444	0.000444
401	0.593085	0.593085	H2BK5me3	H2B(1-24)	0.000284	0.000284
174	0.593085	0.593085	H3.1R2me2sK4me3K9acK14acK18ac	H3.1(1-20)	0.000284	0.000284
23	0.093085	0.093085	H3.1K4me3K9acK18ac	H3.1(1-20)	4.46e-05	4.46e-05
8000	0	0	KOPL-umod	KOPL	0	0
1116	0	0	LIG1K126me2	LIG1(118-130)	0	0
5006	0	0	LIG1K126me2	LIG1(118-130)	0	0
5005	0	0	LIG1K126me1	LIG1(118-130)	0	0
5004	0	0	LIG1	LIG1(118-130)	0	0
2695	0	0	H2A.Z.1K4RK7RK11R	H2A.Z.1(1-19)	0	0
2694	0	0	H2A.Z.2K4acK7acK11ac	H2A.Z.2(1-19)	0	0
2551	0	0	H3.1.1(15-34)	H3.1(15-34)	0	0
2550	0	0	H3.1K27ac	H3.1(15-34)	0	0
2447	0	0	H3.1K23ac	H3.1(1-32)	0	0
2445	0	0	H3.1K14ac	H3.1(1-32)	0	0
1007	0	0	p53T377pK382me2	p53(366-390)	0	0
1005	0	0	p53K382me2K386ac	p53(366-390)	0	0
1004	0	0	p53K381acK382me2	p53(366-390)	0	0
1003	0	0	p53K382me2	p53(366-390)	0	0
1002	0	0	p53K372me2-ERR	p53(366-390)	0	0
1000	0	0	p53	p53(366-390)	0	0
853	0	0	H3.1K23me3	H3.1(15-34)	0	0
626	0	0	H2A.XK5ac	H2A.X(1-17)	0	0
625	0	0	H2A.X(1-17)	H2A.X(1-17)	0	0
587	0	0	H2A(10-25)	H2A(10-25)	0	0
476	0	0	H3.3T32p	H3.3(27-45)	0	0
475	0	0	H3.3K36meT32p	H3.3(27-45)	0	0
414	0	0	yH2AS121p	yeast(S.c.)H2A(112-129)	0	0
413	0	0	yH2A(112-129)	yeast(S.c.)H2A(112-129)	0	0
412	0	0	H2BK12acK15acK16acK20ac	H2B(1-24)	0	0
411	0	0	H2BK20ac	H2B(1-24)	0	0
410	0	0	H2BK16ac	H2B(1-24)	0	0
409	0	0	H2BK15ac	H2B(1-24)	0	0
408	0	0	H2BK12ac	H2B(1-24)	0	0
403	0	0	H2BK5me1	H2B(1-24)	0	0
402	0	0	H2BK5me2	H2B(1-24)	0	0
400	0	0	H2B(1-24)	H2B(1-24)	0	0
394	0	0	H4K5proK8proK12pro	H4(1-23)	0	0
383	0	0	H4K5acK8acK12me1K16ac	H4(1-23)	0	0
382	0	0	H4K5acK8me1K12acK16ac	H4(1-23)	0	0
381	0	0	H4K5me1K8acK12acK16ac	H4(1-23)	0	0
380	0	0	H4K5acK8acK16ac	H4(1-23)	0	0
379	0	0	H4K5acK12acK16ac	H4(1-23)	0	0
378	0	0	H4K8acK12acK16ac	H4(1-23)	0	0
375	0	0	H4K5me1K8acK12me1	H4(1-23)	0	0
374	0	0	H4K5acK8me1K12ac	H4(1-23)	0	0
373	0	0	H4K12me1	H4(1-23)	0	0
372	0	0	H4K8me1	H4(1-23)	0	0
371	0	0	H4K5me1	H4(1-23)	0	0
370	0	0	H4K12acK5QK8QK16QK20Q	H4(1-23)	0	0
365	0	0	H4K12acK20ac	H4(1-23)	0	0
364	0	0	H4K12acK16ac	H4(1-23)	0	0
363	0	0	H4K8acK20ac	H4(1-23)	0	0
362	0	0	H4K8acK12ac	H4(1-23)	0	0
361	0	0	H4K5acK20ac	H4(1-23)	0	0
360	0	0	H4K5acK16ac	H4(1-23)	0	0
359	0	0	H4K5acK8ac	H4(1-23)	0	0
357	0	0	H4S1p	H4(1-23)	0	0
353	0	0	H4S1pK5acK8acK12acK16ac	H4(1-23)	0	0
352	0	0	H4K20ac	H4(1-23)	0	0
350	0	0	H4R3me2aK5ac	H4(1-23)	0	0
337	0	0	H3.1K27acK36me2	H3.1(21-44)	0	0
336	0	0	H3.1K27acK36me1	H3.1(21-44)	0	0
335	0	0	H3.1K36ac	H3.1(21-44)	0	0
333	0	0	H3.1K36me2	H3.1(21-44)	0	0
332	0	0	H3.1K36me1	H3.1(21-44)	0	0
331	0	0	H3.1.1(21-44)	H3.1(21-44)	0	0
323	0	0	H2A.Z.1K4acK7acK11acN-ac	H2A.Z.1(1-19)	0	0
322	0	0	H2A.Z.1K4acK7acK11ac	H2A.Z.1(1-19)	0	0
321	0	0	H2A.Z.1(1-19)N-ac	H2A.Z.1(1-19)	0	0
320	0	0	H2A.Z.1 unmod (1-19)	H2A.Z.1(1-19)	0	0
318	0	0	Myc	Myc	0	0
316	0	0	HAtag	HAtag	0	0
315	0	0	flag	FLAG	0	0
312	0	0	H2A.XS139p	H2A.X(132-142)	0	0
311	0	0	H2A.X(132-142)	H2A.X(132-142)	0	0
310	0	0	H2AS1pK5acK9acK13acK15ac(noN-ac)	H2A(1-17)	0	0
309	0	0	H2AK5acK9acK13acK15ac(noN-ac)	H2A(1-17)	0	0
308	0	0	H2AS1pK5acK9acK13acK15ac	H2A(1-17)	0	0
307	0	0	H2AS1pCit3K5ac	H2A(1-17)	0	0
306	0	0	H2ACit3K5ac	H2A(1-17)	0	0
305	0	0	H2AS1pR3me2aK5ac	H2A(1-17)	0	0
304	0	0	H2AR3me2aK5ac	H2A(1-17)	0	0
303	0	0	H2AS1pK5ac	H2A(1-17)	0	0
302	0	0	H2AK5ac	H2A(1-17)	0	0
301	0	0	H2AK5acK9acK13acK15ac	H2A(1-17)	0	0
300	0	0	H2A(1-17)	H2A(1-17)	0	0
260	0	0	H3.1K4me1K9me2	H3.1(1-15)	0	0
259	0	0	H3.1K4me2K9me2	H3.1(1-15)	0	0
258	0	0	H3.1K9me2	H3.1(1-15)	0	0
254	0	0	H3.1K56ac	H3.1(52-61)	0	0
253	0	0	H3.1.1(52-61)	H3.1(52-61)	0	0
246	0	0	H3.1.1(1-20)N-ac	H3.1(1-20)	0	0
245	0	0	H3.1.1(1-32)	H3.1(1-32)	0	0
243	0	0	H3.3S28p	H3.3(15-34)	0	0
242	0	0	H3.3K27acS28p	H3.3(15-34)	0	0
241	0	0	H3.3K27ac	H3.3(15-34)	0	0
238	0	0	H3.1K9me2K27me1	H3.1(1-32)	0	0
237	0	0	H3.1K9me2	H3.1(1-32)	0	0
226	0	0	H3.3K27me2S28p	H3.3(15-34)	0	0
224	0	0	H3.3R26me2a	H3.3(15-34)	0	0
219	0	0	H3.3K23-Nle	H3.3(15-31)	0	0
218	0	0	H3.1K18-Nle	H3.1(11-26)	0	0
217	0	0	H3.1K14-Nle	H3.1(1-20)	0	0
216	0	0	H3.1K9-Nle	H3.1(1-20)	0	0
215	0	0	H3.1K23me1	H3.1(15-34)	0	0
213	0	0	H3.1.1(120-135)	H3.1(120-135)	0	0
211	0	0	H3.3(75-94)	H3.3(75-94)	0	0
209	0	0	H3.3(15-34)	H3.3(15-34)	0	0
208	0	0	H3.1(105-124)	H3.1(105-124)	0	0
203	0	0	H3.1.1(30-49)	H3.1(30-49)	0	0
202	0	0	H3.1.1(15-34)	H3.1(15-34)	0	0
200	0	0	H3.3R26me2aK27me1	H3.3(15-34)	0	0
197	0	0	H3.3K27me1	H3.3(15-34)	0	0
196	0	0	H3.3K27me2	H3.3(15-34)	0	0
186	0	0	H3.1K4acK9me2K14acK18ac	H3.1(1-20)	0	0
185	0	0	H3.1R8me2sK9me1	H3.1(1-20)	0	0
184	0	0	H3.1R8me2sK9me2	H3.1(1-20)	0	0
182	0	0	H3.1R8me2aK9me1	H3.1(1-20)	0	0
181	0	0	H3.1R8me2aK9me2	H3.1(1-20)	0	0
179	0	0	H3.1R8me1K9me2	H3.1(1-20)	0	0
171	0	0	H3.3K23ac	H3.3(15-34)	0	0
170	0	0	H3.3K18acK23acK27acS28p	H3.3(15-34)	0	0
169	0	0	H3.3K18acK23acK27ac	H3.3(15-34)	0	0
167	0	0	H3.1K4me2T6pK9acK14acK18ac	H3.1(1-20)	0	0
164	0	0	H3.1K4me2T6p	H3.1(1-20)	0	0
162	0	0	H3.1T6p	H3.1(1-20)	0	0
161	0	0	H3.1.1(1-25)	H3.1(1-25)	0	0
160	0	0	H3.1R17me2aK18ac	H3.1(1-25)	0	0
159	0	0	H3.1R17me2a	H3.1(1-25)	0	0
158	0	0	H3.1K18ac	H3.1(1-25)	0	0
155	0	0	H3.1K14me2	H3.1(1-20)	0	0
151	0	0	H3.1R17me1	H3.1(1-22)	0	0
150	0	0	H3.1R17me2s	H3.1(1-22)	0	0
149	0	0	H3.1R17me2a	H3.1(1-22)	0	0
147	0	0	H3.1K9me1S10p	H3.1(1-20)	0	0
146	0	0	H3.1K9me2S10p	H3.1(1-20)	0	0
144	0	0	H3.1K9acS10p	H3.1(1-20)	0	0
142	0	0	H3.1R8me2s	H3.1(1-20)	0	0
141	0	0	H3.1R8me2a	H3.1(1-20)	0	0
140	0	0	H3.1R8me1	H3.1(1-20)	0	0
139	0	0	H3.1K18me1	H3.1(1-20)	0	0
138	0	0	H3.1K18me2	H3.1(1-20)	0	0
137	0	0	H3.1K18me3	H3.1(1-20)	0	0
136	0	0	H3.1T11p	H3.1(1-20)	0	0
135	0	0	H3.1K4me1K18ac	H3.1(1-20)	0	0
134	0	0	H3.1K9me1	H3.1(1-20)	0	0
133	0	0	H3.1K9me2	H3.1(1-20)	0	0
129	0	0	H3.1K9me2K27me2	H3.1(6-30)	0	0
126	0	0	H3.3K36me1	H3.3(27-45)	0	0
125	0	0	H3.1T3p	H3.1(1-20)	0	0
104	0	0	H3.1.1(74-84)	H3.1(74-84)	0	0
103	0	0	H3.1K79me1	H3.1(74-84)	0	0
102	0	0	H3.1K79me2	H3.1(74-84)	0	0
99	0	0	H4(11-27)	H4(11-27)	0	0
92	0	0	H3.1K9me2K14ac	H3.1(1-20)	0	0
88	0	0	H4K12acK16ac	H4(11-27)	0	0
87	0	0	H4K12acK16acK20me1	H4(11-27)	0	0
86	0	0	H4K12acK16acK20me2	H4(11-27)	0	0
84	0	0	H4K20me1	H4(11-27)	0	0
83	0	0	H4K20me2	H4(11-27)	0	0
81	0	0	H4R3me1K5acK8acK12acK16acK20ac	H4(1-23)	0	0
80	0	0	H4R3me2sK5acK8acK12acK16acK20ac	H4(1-23)	0	0
78	0	0	H4S1pR3me1	H4(1-23)	0	0
77	0	0	H4S1pR3me2s	H4(1-23)	0	0
76	0	0	H4S1pR3me2a	H4(1-23)	0	0
75	0	0	H4R3me1	H4(1-23)	0	0
74	0	0	H4R3me2s	H4(1-23)	0	0
73	0	0	H4R3me2a	H4(1-23)	0	0
72	0	0	H4K5acK8acK12ac	H4(1-23)	0	0
71	0	0	H4K8acK16ac	H4(1-23)	0	0
68	0	0	H4K12ac	H4(1-23)	0	0
67	0	0	H4K8ac	H4(1-23)	0	0
66	0	0	H4K5ac	H4(1-23)	0	0
65	0	0	H3.1K4N3	H3.1(1-20)	0	0
63	0	0	H3.1Cit2K4me2	H3.1(1-20)	0	0
61	0	0	H3.1R2me2sK4me2	H3.1(1-20)	0	0
60	0	0	H3.1R2me2aK4me2	H3.1(1-20)	0	0
59	0	0	H4K5acK8acK12acK16ac	H4(1-23)	0	0
58	0	0	H4(1-23)	H4(1-23)	0	0
57	0	0	H3.1T3p	H3.1(1-20)	0	0
56	0	0	H3.1Cit2K4acK9acK14acK18ac	H3.1(1-20)	0	0
53	0	0	H3.1Cit2	H3.1(1-20)	0	0
48	0	0	H3.1R2me2aK4acK9acK14acK18ac	H3.1(1-20)	0	0
47	0	0	H3.1R2me2a	H3.1(1-20)	0	0
45	0	0	H3.1K4me1K9acK18ac	H3.1(1-20)	0	0
44	0	0	H3.1K4me2K9acK18ac	H3.1(1-20)	0	0
37	0	0	H3.1K4acK9acS10pK14acK18ac	H3.1(1-20)	0	0
36	0	0	H3.1S10p	H3.1(1-20)	0	0
35	0	0	H3.1K4me1K9acK14acK18ac	H3.1(1-20)	0	0
34	0	0	H3.1K4me1	H3.1(1-20)	0	0
33	0	0	H3.1K4me2K9acK14acK18ac	H3.1(1-20)	0	0
32	0	0	H3.1K4me2	H3.1(1-20)	0	0
26	0	0	H3.1T3pK4me3K9acK14acK18ac	H3.1(1-20)	0	0
18	0	0	H3.1K4me3	H3.1(1-20)	0	0
17	0	0	H3.1K4acK9acK14acK18ac	H3.1(1-20)	0	0
16	0	0	H3.1K4acK9acK18ac	H3.1(1-20)	0	0
15	0	0	H3.1K4acK14acK18ac	H3.1(1-20)	0	0
14	0	0	H3.1K9acK14acK18ac	H3.1(1-20)	0	0
13	0	0	H3.1K4acK18ac	H3.1(1-20)	0	0
12	0	0	H3.1K9acK18ac	H3.1(1-20)	0	0
11	0	0	H3.1K14acK18ac	H3.1(1-20)	0	0
10	0	0	H3.1K18ac	H3.1(1-20)	0	0
8	0	0	H3.1K4acK9acK14ac	H3.1(1-20)	0	0
7	0	0	H3.1K4acK9ac	H3.1(1-20)	0	0
6	0	0	H3.1K9acK14ac	H3.1(1-20)	0	0
5	0	0	H3.1K4acK14ac	H3.1(1-20)	0	0
4	0	0	H3.1K4ac	H3.1(1-20)	0	0
3	0	0	H3.1K9ac	H3.1(1-20)	0	0
2	0	0	H3.1K14ac	H3.1(1-20)	0	0
1	0	0	H3.1(1-20)	H3.1(1-20)	0	0

## Sheet: Kme3E
ID	Signal	STErr	Context	Histone	Normalized Signal	Normalized STErr
8360	8074.49	468.551	KOPL-me3	KOPL	1	0.058029
1008	4039.32	111.087	p53K370me3	p53(366-390)	0.500257	0.013758
1009	3823.32	113.358	p53K382me3	p53(366-390)	0.473506	0.014039
789	2967.65	102.386	H3.3K36me3	H3.3(27-46)	0.367535	0.01268
96	2899.65	231.374	H3.1K4me3R8me2aK9me3	H3.1(1-20)	0.359113	0.028655
89	2874.82	301.318	H3.1K4me3R8me2sK9me3	H3.1(1-20)	0.356037	0.037317
790	2761.49	291.13	H3.3S31pK36me3	H3.3(27-46)	0.342001	0.036055
95	2649.65	312.694	H3.3K18me3K36me3	H3.3(15-43)	0.328151	0.038726
334	2636.49	95.9415	H3.1K36me3	H3.1(21-44)	0.326521	0.011882
132	2537.65	245.874	H3.1K4me3K9me3	H3.1(1-20)	0.31428	0.030451
8240	2427.32	260.351	KOPL-me2	KOPL	0.300616	0.032244
166	2403.82	241.174	H3.1K4me3T6pK9acK14acK18ac	H3.1(1-20)	0.297706	0.029869
395	2034.99	208.808	H4K5butK8butK12but	H4(1-23)	0.252027	0.02586
183	1920.65	192.61	H3.1R8me2sK9me3	H3.1(1-20)	0.237867	0.023854
338	1917.15	78.8092	H3.1K27acK36me3	H3.1(21-44)	0.237433	0.00976
25	1827.65	38.9672	H3.1K4me3K9acK14acK18ac	H3.1(1-20)	0.226349	0.004826
163	1804.65	185.697	H3.1K4me3T6p	H3.1(1-20)	0.223501	0.022998
394	1800.82	78.9286	H4K5proK8proK12pro	H4(1-23)	0.223026	0.009775
50	1788.65	122.255	H3.1R2me2aK4me3K9acK14acK18ac	H3.1(1-20)	0.221519	0.015141
178	1763.15	214.273	H3.1R8me1K9me3	H3.1(1-20)	0.218361	0.026537
145	1668.15	119.824	H3.1K9me3S10p	H3.1(1-20)	0.206596	0.01484
85	1633.65	169.915	H4K12acK16acK20me3	H4(11-27)	0.202323	0.021043
264	1606.15	99.6425	H3.1K4me3K9me2	H3.1(1-15)	0.198917	0.01234
180	1589.32	179.856	H3.1R8me2aK9me3	H3.1(1-20)	0.196832	0.022275
156	1588.65	61.6234	H3.1K14me3	H3.1(1-20)	0.19675	0.007632
93	1575.15	234.593	H3.3K36me3	H3.3(15-43)	0.195078	0.029054
220	1524.32	35.9639	H3.1T6pK9me3	H3.1(1-20)	0.188782	0.004454
174	1509.82	151.343	H3.1R2me2sK4me3K9acK14acK18ac	H3.1(1-20)	0.186986	0.018743
23	1502.82	141.59	H3.1K4me3K9acK18ac	H3.1(1-20)	0.18612	0.017535
114	1470.65	508.824	H3.1K9me3	H3.1(1-43)	0.182136	0.063016
22	1459.15	70.1643	H3.1K4me3K9acK14ac	H3.1(1-20)	0.180712	0.00869
101	1452.32	156.343	H3.1K79me3	H3.1(74-84)	0.179865	0.019363
52	1399.82	168.294	H3.1R2me1K4me3K9acK14acK18ac	H3.1(1-20)	0.173363	0.020843
176	1393.49	242.93	H3.1K36me3	H3.1(1-43)	0.172579	0.030086
82	1353.65	196.664	H4K20me3	H4(11-27)	0.167646	0.024356
24	1347.15	122.817	H3.1K4me3K14acK18ac	H3.1(1-20)	0.166841	0.015211
19	1332.15	168.321	H3.1K4me3K9ac	H3.1(1-20)	0.164983	0.020846
51	1330.49	45.2257	H3.1R2me1K4me3	H3.1(1-20)	0.164777	0.005601
229	1313.82	97.77	H3.1K4acK9me3	H3.1(1-20)	0.162712	0.012109
55	1268.99	181.968	H3.1Cit2K4me3K9acK14acK18ac	H3.1(1-20)	0.15716	0.022536
21	1250.32	142.025	H3.1K4me3K18ac	H3.1(1-20)	0.154848	0.017589
255	1212.15	68.5315	H3.1K56me3	H3.1(52-61)	0.150121	0.008487
43	1179.82	156.644	H3.1K4acK9me3K14acK18ac	H3.1(1-20)	0.146117	0.0194
148	1139.49	47.2986	H3.1K4me3K9acS10p	H3.1(1-20)	0.141122	0.005858
38	1099.82	64.35	H3.1K4me3S10p	H3.1(1-20)	0.136209	0.00797
18	1063.32	61.1643	H3.1K4me3	H3.1(1-20)	0.131689	0.007575
91	1033.99	144.733	H3.3K18me3	H3.3(15-43)	0.128056	0.017925
30	1011.65	83.4556	H3.1R2me2aK4me3	H3.1(1-20)	0.12529	0.010336
40	972.653	123.895	H3.1R2me2aK4me3S10p	H3.1(1-20)	0.12046	0.015344
157	969.986	136.755	H3.1R2me2sK4me3	H3.1(1-20)	0.12013	0.016937
39	969.653	204.963	H3.1K4me3K9acS10pK14acK18ac	H3.1(1-20)	0.120089	0.025384
221	956.486	195.016	H3.1T6pR8me2aK9me3	H3.1(1-20)	0.118458	0.024152
42	954.32	211.878	H3.1K9me3	H3.1(1-20)	0.11819	0.02624
5007	920.653	32.7553	LIG1K126me3	LIG1(118-130)	0.11402	0.004057
198	880.653	45.4354	H3.3R26me2aK27me3	H3.3(15-34)	0.109066	0.005627
20	875.32	185.162	H3.1K4me3K14ac	H3.1(1-20)	0.108406	0.022932
137	873.986	106.579	H3.1K18me3	H3.1(1-20)	0.10824	0.013199
662	862.653	101.954	H3.1K4me3	H3.1(1-7)	0.106837	0.012627
661	818.32	140.526	H3.1K4me3	H3.1(1-11)	0.101346	0.017404
54	799.653	109.456	H3.1Cit2K4me3	H3.1(1-20)	0.099035	0.013556
401	790.82	83.9543	H2BK5me3	H2B(1-24)	0.097941	0.010397
393	789.57	50.2786	H4K20me3	H4(1-23)	0.097786	0.006227
41	770.153	181.83	H3.1R2me2aK4me3K9acS10pK14acK18ac	H3.1(1-20)	0.095381	0.022519
195	641.653	102.048	H3.3K27me3	H3.3(15-34)	0.079467	0.012638
59	570.986	72.1169	H4K5acK8acK12acK16ac	H4(1-23)	0.070715	0.008931
26	550.32	48.7791	H3.1T3pK4me3K9acK14acK18ac	H3.1(1-20)	0.068155	0.006041
28	485.653	103.821	H3.1R2me2aT3pK4me3K9acK14acK18ac	H3.1(1-20)	0.060147	0.012858
72	475.153	54.6641	H4K5acK8acK12ac	H4(1-23)	0.058846	0.00677
225	447.986	106.596	H3.3K27me3S28p	H3.3(15-34)	0.055482	0.013202
27	445.32	158.205	H3.1T3pK4me3	H3.1(1-20)	0.055151	0.019593
1002	441.82	33.3824	p53K372me2-ERR	p53(366-390)	0.054718	0.004134
102	430.486	90.8502	H3.1K79me2	H3.1(74-84)	0.053314	0.011252
1007	388.486	58.8928	p53T377pK382me2	p53(366-390)	0.048113	0.007294
1003	336.32	60.7251	p53K382me2	p53(366-390)	0.041652	0.007521
359	315.986	39.2417	H4K5acK8ac	H4(1-23)	0.039134	0.00486
333	310.986	39.0527	H3.1K36me2	H3.1(21-44)	0.038515	0.004837
853	292.653	104.716	H3.1K23me3	H3.1(15-34)	0.036244	0.012969
1004	291.986	39.7036	p53K381acK382me2	p53(366-390)	0.036162	0.004917
29	288.82	93.3234	H3.1R2me2aT3pK4me3	H3.1(1-20)	0.035769	0.011558
66	285.32	96.2756	H4K5ac	H4(1-23)	0.035336	0.011923
1001	283.32	33.9293	p53K370me2	p53(366-390)	0.035088	0.004202
8120	269.82	67.6436	KOPL-me1	KOPL	0.033416	0.008377
70	269.82	47.7464	H4K5acK12ac	H4(1-23)	0.033416	0.005913
337	255.266	88.562	H3.1K27acK36me2	H3.1(21-44)	0.031614	0.010968
383	237.486	61.5518	H4K5acK8acK12me1K16ac	H4(1-23)	0.029412	0.007623
167	204.82	23.8072	H3.1K4me2T6pK9acK14acK18ac	H3.1(1-20)	0.025366	0.002948
1000	201.986	11.0323	p53	p53(366-390)	0.025015	0.001366
380	198.486	18.2545	H4K5acK8acK16ac	H4(1-23)	0.024582	0.002261
8000	171.653	26.6129	KOPL-umod	KOPL	0.021259	0.003296
142	168.653	9.85111	H3.1R8me2s	H3.1(1-20)	0.020887	0.00122
363	168.153	15.1842	H4K8acK20ac	H4(1-23)	0.020825	0.001881
136	150.153	25.1945	H3.1T11p	H3.1(1-20)	0.018596	0.00312
1005	146.266	56.7231	p53K382me2K386ac	p53(366-390)	0.018115	0.007025
350	144.986	12.2629	H4R3me2aK5ac	H4(1-23)	0.017956	0.001519
196	143.653	30.1039	H3.3K27me2	H3.3(15-34)	0.017791	0.003728
1116	141.986	36.3388	LIG1K126me2	LIG1(118-130)	0.017585	0.0045
155	141.486	11.8755	H3.1K14me2	H3.1(1-20)	0.017523	0.001471
162	141.16	64.1988	H3.1T6p	H3.1(1-20)	0.017482	0.007951
413	135.653	3.14819	yH2A(112-129)	yeast(S.c.)H2A(112-129)	0.0168	0.00039
382	135.266	30.7172	H4K5acK8me1K12acK16ac	H4(1-23)	0.016752	0.003804
213	133.653	8.72417	H3.1.1(120-135)	H3.1(120-135)	0.016553	0.00108
625	133.433	35.3101	H2A.X(1-17)	H2A.X(1-17)	0.016525	0.004373
76	129.153	31.8553	H4S1pR3me2a	H4(1-23)	0.015995	0.003945
362	128.653	23.5877	H4K8acK12ac	H4(1-23)	0.015933	0.002921
177	125.986	22.1971	H3.1.1(1-43)	H3.1(1-43)	0.015603	0.002749
144	125.82	12.1895	H3.1K9acS10p	H3.1(1-20)	0.015582	0.00151
134	124.32	26.7818	H3.1K9me1	H3.1(1-20)	0.015397	0.003317
32	122.653	32.8417	H3.1K4me2	H3.1(1-20)	0.01519	0.004067
365	122.486	21.2954	H4K12acK20ac	H4(1-23)	0.01517	0.002637
2445	122.32	11.2457	H3.1K14ac	H3.1(1-32)	0.015149	0.001393
11	122.153	7.31855	H3.1K14acK18ac	H3.1(1-20)	0.015128	0.000906
208	117.986	33.4222	H3.1(105-124)	H3.1(105-124)	0.014612	0.004139
135	117.82	27.5024	H3.1K4me1K18ac	H3.1(1-20)	0.014592	0.003406
259	117.493	52.8181	H3.1K4me2K9me2	H3.1(1-15)	0.014551	0.006541
381	116.766	40.3526	H4K5me1K8acK12acK16ac	H4(1-23)	0.014461	0.004998
186	116.32	31.305	H3.1K4acK9me2K14acK18ac	H3.1(1-20)	0.014406	0.003877
146	115.32	14.4083	H3.1K9me2S10p	H3.1(1-20)	0.014282	0.001784
57	115.32	19.7011	H3.1T3p	H3.1(1-20)	0.014282	0.00244
92	115.046	44.3756	H3.1K9me2K14ac	H3.1(1-20)	0.014248	0.005496
361	114.266	27.4912	H4K5acK20ac	H4(1-23)	0.014152	0.003405
323	113.986	15.7875	H2A.Z.1K4acK7acK11acN-ac	H2A.Z.1(1-19)	0.014117	0.001955
476	113.823	20.6546	H3.3T32p	H3.3(27-45)	0.014097	0.002558
209	111.653	12.9863	H3.3(15-34)	H3.3(15-34)	0.013828	0.001608
60	111.153	38.9781	H3.1R2me2aK4me2	H3.1(1-20)	0.013766	0.004827
86	109.653	13.0324	H4K12acK16acK20me2	H4(11-27)	0.01358	0.001614
36	109.653	17.7964	H3.1S10p	H3.1(1-20)	0.01358	0.002204
2446	108.266	39.6136	H3.1K18ac	H3.1(1-32)	0.013408	0.004906
2550	105.32	9.80136	H3.1K27ac	H3.1(15-34)	0.013044	0.001214
587	104.6	21.8328	H2A(10-25)	H2A(10-25)	0.012954	0.002704
182	100.766	40.1497	H3.1R8me2aK9me1	H3.1(1-20)	0.01248	0.004972
90	98.9932	44.3661	H3.3(15-41)	H3.3(15-43)	0.01226	0.005495
374	98.8798	36.5685	H4K5acK8me1K12ac	H4(1-23)	0.012246	0.004529
322	98.8197	25.2015	H2A.Z.1K4acK7acK11ac	H2A.Z.1(1-19)	0.012239	0.003121
74	97.8197	10.1645	H4R3me2s	H4(1-23)	0.012115	0.001259
84	96.9863	8.5894	H4K20me1	H4(11-27)	0.012011	0.001064
306	94.9863	16.194	H2ACit3K5ac	H2A(1-17)	0.011764	0.002006
73	94.2664	31.0216	H4R3me2a	H4(1-23)	0.011675	0.003842
410	93.4331	32.2069	H2BK16ac	H2B(1-24)	0.011571	0.003989
104	91.153	17.9767	H3.1.1(74-84)	H3.1(74-84)	0.011289	0.002226
364	90.5997	31.28	H4K12acK16ac	H4(1-23)	0.01122	0.003874
302	89.1598	40.2587	H2AK5ac	H2A(1-17)	0.011042	0.004986
69	88.6598	40.5633	H4K16ac	H4(1-23)	0.01098	0.005024
138	88.5997	28.9769	H3.1K18me2	H3.1(1-20)	0.010973	0.003589
61	88.5997	23.4236	H3.1R2me2sK4me2	H3.1(1-20)	0.010973	0.002901
165	87.0997	33.2949	H3.1T6pK9acK14acK18ac	H3.1(1-20)	0.010787	0.004123
301	86.6598	38.8276	H2AK5acK9acK13acK15ac	H2A(1-17)	0.010733	0.004809
77	84.9331	33.3964	H4S1pR3me2s	H4(1-23)	0.010519	0.004136
179	84.8265	37.9789	H3.1R8me1K9me2	H3.1(1-20)	0.010505	0.004704
12	83.9932	37.7614	H3.1K9acK18ac	H3.1(1-20)	0.010402	0.004677
187	81.9863	16.5422	H3.1K4acK9me1K14acK18ac	H3.1(1-20)	0.010154	0.002049
172	80.7664	21.2062	H3.1R2me2aK9me2	H3.1(1-20)	0.010003	0.002626
181	80.6598	36.3401	H3.1R8me2aK9me2	H3.1(1-20)	0.009989	0.004501
307	79.3265	36.0504	H2AS1pCit3K5ac	H2A(1-17)	0.009824	0.004465
37	77.2664	19.1706	H3.1K4acK9acS10pK14acK18ac	H3.1(1-20)	0.009569	0.002374
475	76.7363	12.2279	H3.3K36meT32p	H3.3(27-45)	0.009504	0.001514
75	75.4863	9.27512	H4R3me1	H4(1-23)	0.009349	0.001149
33	75.4863	25.4446	H3.1K4me2K9acK14acK18ac	H3.1(1-20)	0.009349	0.003151
402	75.3265	41.556	H2BK5me2	H2B(1-24)	0.009329	0.005147
83	74.8265	33.9081	H4K20me2	H4(11-27)	0.009267	0.004199
372	72.9932	32.7112	H4K8me1	H4(1-23)	0.00904	0.004051
67	72.3798	30.7177	H4K8ac	H4(1-23)	0.008964	0.003804
241	70.7664	28.1689	H3.3K27ac	H3.3(15-34)	0.008764	0.003489
45	68.9932	31.2629	H3.1K4me1K9acK18ac	H3.1(1-20)	0.008545	0.003872
3	68.4932	30.7758	H3.1K9ac	H3.1(1-20)	0.008483	0.003811
184	68.0464	29.7006	H3.1R8me2sK9me2	H3.1(1-20)	0.008427	0.003678
6	67.9863	21.1119	H3.1K9acK14ac	H3.1(1-20)	0.00842	0.002615
200	66.9863	17.1477	H3.3R26me2aK27me1	H3.3(15-34)	0.008296	0.002124
253	66.6598	31.3301	H3.1.1(52-61)	H3.1(52-61)	0.008256	0.00388
7	65.653	19.1027	H3.1K4acK9ac	H3.1(1-20)	0.008131	0.002366
357	64.8265	29.1625	H4S1p	H4(1-23)	0.008029	0.003612
34	64.6598	32.4383	H3.1K4me1	H3.1(1-20)	0.008008	0.004017
129	63.9932	28.6539	H3.1K9me2K27me2	H3.1(6-30)	0.007925	0.003549
63	63.3265	30.5124	H3.1Cit2K4me2	H3.1(1-20)	0.007843	0.003779
65	63.0997	15.4522	H3.1K4N3	H3.1(1-20)	0.007815	0.001914
80	62.9932	29.4853	H4R3me2sK5acK8acK12acK16acK20ac	H4(1-23)	0.007802	0.003652
15	62.8265	29.8707	H3.1K4acK14acK18ac	H3.1(1-20)	0.007781	0.003699
139	62.2664	16.8896	H3.1K18me1	H3.1(1-20)	0.007711	0.002092
215	61.4863	18.1722	H3.1K23me1	H3.1(15-34)	0.007615	0.002251
47	60.1598	28.995	H3.1R2me2a	H3.1(1-20)	0.007451	0.003591
311	59.7664	22.9126	H2A.X(132-142)	H2A.X(132-142)	0.007402	0.002838
308	59.5465	21.266	H2AS1pK5acK9acK13acK15ac	H2A(1-17)	0.007375	0.002634
58	58.9863	29.8939	H4(1-23)	H4(1-23)	0.007305	0.003702
211	57.153	22.1652	H3.3(75-94)	H3.3(75-94)	0.007078	0.002745
5006	56.6598	26.0026	LIG1K126me2	LIG1(118-130)	0.007017	0.00322
371	56.6598	27.3667	H4K5me1	H4(1-23)	0.007017	0.003389
626	54.5997	13.9214	H2A.XK5ac	H2A.X(1-17)	0.006762	0.001724
2694	54.4932	25.146	H2A.Z.2K4acK7acK11ac	H2A.Z.2(1-19)	0.006749	0.003114
8	53.3197	10.2891	H3.1K4acK9acK14ac	H3.1(1-20)	0.006603	0.001274
403	53.1598	24.893	H2BK5me1	H2B(1-24)	0.006584	0.003083
140	52.9932	24.3573	H3.1R8me1	H3.1(1-20)	0.006563	0.003017
216	52.9331	23.7031	H3.1K9-Nle	H3.1(1-20)	0.006556	0.002936
360	49.4932	22.4515	H4K5acK16ac	H4(1-23)	0.00613	0.002781
210	48.6598	21.8271	H3.3(30-49)	H3.3(30-49)	0.006026	0.002703
161	48.6598	33.1425	H3.1.1(1-25)	H3.1(1-25)	0.006026	0.004105
1	47.9331	12.7748	H3.1(1-20)	H3.1(1-20)	0.005936	0.001582
185	45.9932	21.4421	H3.1R8me2sK9me1	H3.1(1-20)	0.005696	0.002656
35	45.9932	21.1982	H3.1K4me1K9acK14acK18ac	H3.1(1-20)	0.005696	0.002625
1117	45.9331	14.5678	LIG1	LIG1(118-130)	0.005689	0.001804
125	42.8265	23.6173	H3.1T3p	H3.1(1-20)	0.005304	0.002925
5005	42.7664	14.1147	LIG1K126me1	LIG1(118-130)	0.005296	0.001748
2551	42.3798	14.2371	H3.1.1(15-34)	H3.1(15-34)	0.005249	0.001763
260	40.9932	18.793	H3.1K4me1K9me2	H3.1(1-15)	0.005077	0.002327
336	40.7131	19.6124	H3.1K27acK36me1	H3.1(21-44)	0.005042	0.002429
238	40.6598	21.2425	H3.1K9me2K27me1	H3.1(1-32)	0.005036	0.002631
56	40.1598	18.1153	H3.1Cit2K4acK9acK14acK18ac	H3.1(1-20)	0.004974	0.002244
2695	39.7664	17.1103	H2A.Z.1K4RK7RK11R	H2A.Z.1(1-19)	0.004925	0.002119
414	39.7131	16.3647	yH2AS121p	yeast(S.c.)H2A(112-129)	0.004918	0.002027
44	39.6598	19.4074	H3.1K4me2K9acK18ac	H3.1(1-20)	0.004912	0.002404
2447	38.2131	17.0399	H3.1K23ac	H3.1(1-32)	0.004733	0.00211
379	38.1066	26.6441	H4K5acK12acK16ac	H4(1-23)	0.004719	0.0033
353	35.2131	16.9793	H4S1pK5acK8acK12acK16ac	H4(1-23)	0.004361	0.002103
133	35.1598	17.4845	H3.1K9me2	H3.1(1-20)	0.004354	0.002165
378	34.2664	14.2148	H4K8acK12acK16ac	H4(1-23)	0.004244	0.00176
321	34.1598	18.6077	H2A.Z.1(1-19)N-ac	H2A.Z.1(1-19)	0.004231	0.002305
316	32.8265	18.3831	HAtag	HAtag	0.004065	0.002277
78	31.4932	14.1887	H4S1pR3me1	H4(1-23)	0.0039	0.001757
13	30.5465	12.7649	H3.1K4acK18ac	H3.1(1-20)	0.003783	0.001581
320	30.2732	19.3375	H2A.Z.1 unmod (1-19)	H2A.Z.1(1-19)	0.003749	0.002395
10	29.9932	14.7854	H3.1K18ac	H3.1(1-20)	0.003715	0.001831
164	29.8798	15.8928	H3.1K4me2T6p	H3.1(1-20)	0.003701	0.001968
237	29.6598	23.6391	H3.1K9me2	H3.1(1-32)	0.003673	0.002928
126	28.9932	15.1924	H3.3K36me1	H3.3(27-45)	0.003591	0.001882
103	28.6598	14.7358	H3.1K79me1	H3.1(74-84)	0.003549	0.001825
312	28.4932	15.453	H2A.XS139p	H2A.X(132-142)	0.003529	0.001914
147	28.2732	22.9151	H3.1K9me1S10p	H3.1(1-20)	0.003502	0.002838
373	27.3265	17.3004	H4K12me1	H4(1-23)	0.003384	0.002143
17	26.9932	17.3824	H3.1K4acK9acK14acK18ac	H3.1(1-20)	0.003343	0.002153
352	26.6598	20.6062	H4K20ac	H4(1-23)	0.003302	0.002552
100	26.6598	16.9887	H3.1.1(74-84)N-ac	H3.1(74-84)	0.003302	0.002104
243	24.4932	11.5009	H3.3S28p	H3.3(15-34)	0.003033	0.001424
409	24.2732	17.6208	H2BK15ac	H2B(1-24)	0.003006	0.002182
245	23.4932	12.5754	H3.1.1(1-32)	H3.1(1-32)	0.00291	0.001557
160	22.9932	13.8646	H3.1R17me2aK18ac	H3.1(1-25)	0.002848	0.001717
48	22.4399	15.1927	H3.1R2me2aK4acK9acK14acK18ac	H3.1(1-20)	0.002779	0.001882
300	20.2732	16.7098	H2A(1-17)	H2A(1-17)	0.002511	0.002069
332	18.1066	11.5933	H3.1K36me1	H3.1(21-44)	0.002242	0.001436
197	18.0997	9.48388	H3.3K27me1	H3.3(15-34)	0.002242	0.001175
151	17.9399	14.7497	H3.1R17me1	H3.1(1-22)	0.002222	0.001827
265	17.1598	10.8055	H3.1K4AK9me2	H3.1(1-15)	0.002125	0.001338
335	16.22	16.22	H3.1K36ac	H3.1(21-44)	0.002009	0.002009
310	16.1598	9.40362	H2AS1pK5acK9acK13acK15ac(noN-ac)	H2A(1-17)	0.002001	0.001165
376	15.5533	15.5533	H4K5me1K8me1K12me1	H4(1-23)	0.001926	0.001926
218	15.4399	10.4126	H3.1K18-Nle	H3.1(11-26)	0.001912	0.00129
141	15.4399	10.3258	H3.1R8me2a	H3.1(1-20)	0.001912	0.001279
246	15.1066	10.9856	H3.1.1(1-20)N-ac	H3.1(1-20)	0.001871	0.001361
5004	13.2732	8.67687	LIG1	LIG1(118-130)	0.001644	0.001075
412	12.7732	11.0149	H2BK12acK15acK16acK20ac	H2B(1-24)	0.001582	0.001364
375	12.6598	7.95745	H4K5me1K8acK12me1	H4(1-23)	0.001568	0.000986
159	12.3265	6.27249	H3.1R17me2a	H3.1(1-25)	0.001527	0.000777
99	10.4932	6.95055	H4(11-27)	H4(11-27)	0.0013	0.000861
68	10.2732	7.91406	H4K12ac	H4(1-23)	0.001272	0.00098
87	10.1598	5.92546	H4K12acK16acK20me1	H4(11-27)	0.001258	0.000734
79	9.60656	8.95904	H4R3me2aK5acK8acK12acK16acK20ac	H4(1-23)	0.00119	0.00111
219	8.38661	8.38661	H3.3K23-Nle	H3.3(15-31)	0.001039	0.001039
411	8.27322	6.28717	H2BK20ac	H2B(1-24)	0.001025	0.000779
224	8.10656	5.86116	H3.3R26me2a	H3.3(15-34)	0.001004	0.000726
149	8.10656	6.58431	H3.1R17me2a	H3.1(1-22)	0.001004	0.000815
331	7.60656	4.94913	H3.1.1(21-44)	H3.1(21-44)	0.000942	0.000613
202	7.38661	7.38661	H3.1.1(15-34)	H3.1(15-34)	0.000915	0.000915
62	7.27322	5.6193	H3.1R2me1K4me2	H3.1(1-20)	0.000901	0.000696
315	6.43989	5.44569	flag	FLAG	0.000798	0.000674
88	6.05328	6.05328	H4K12acK16ac	H4(11-27)	0.00075	0.00075
400	5.88661	5.88661	H2B(1-24)	H2B(1-24)	0.000729	0.000729
171	5.71995	5.71995	H3.3K23ac	H3.3(15-34)	0.000708	0.000708
170	5.27322	4.29799	H3.3K18acK23acK27acS28p	H3.3(15-34)	0.000653	0.000532
318	4.55328	4.55328	Myc	Myc	0.000564	0.000564
16	4.21995	4.21995	H3.1K4acK9acK18ac	H3.1(1-20)	0.000523	0.000523
81	4.05328	4.05328	H4R3me1K5acK8acK12acK16acK20ac	H4(1-23)	0.000502	0.000502
5	3.55328	3.55328	H3.1K4acK14ac	H3.1(1-20)	0.00044	0.00044
408	1.88661	1.88661	H2BK12ac	H2B(1-24)	0.000234	0.000234
305	1.71995	1.71995	H2AS1pR3me2aK5ac	H2A(1-17)	0.000213	0.000213
258	1.55328	1.55328	H3.1K9me2	H3.1(1-15)	0.000192	0.000192
14	0.553279	0.553279	H3.1K9acK14acK18ac	H3.1(1-20)	6.85e-05	6.85e-05
303	0.219945	0.219945	H2AS1pK5ac	H2A(1-17)	2.72e-05	2.72e-05
370	0	0	H4K12acK5QK8QK16QK20Q	H4(1-23)	0	0
366	0	0	H4K16acK20ac	H4(1-23)	0	0
309	0	0	H2AK5acK9acK13acK15ac(noN-ac)	H2A(1-17)	0	0
304	0	0	H2AR3me2aK5ac	H2A(1-17)	0	0
254	0	0	H3.1K56ac	H3.1(52-61)	0	0
242	0	0	H3.3K27acS28p	H3.3(15-34)	0	0
226	0	0	H3.3K27me2S28p	H3.3(15-34)	0	0
217	0	0	H3.1K14-Nle	H3.1(1-20)	0	0
203	0	0	H3.1.1(30-49)	H3.1(30-49)	0	0
169	0	0	H3.3K18acK23acK27ac	H3.3(15-34)	0	0
158	0	0	H3.1K18ac	H3.1(1-25)	0	0
150	0	0	H3.1R17me2s	H3.1(1-22)	0	0
71	0	0	H4K8acK16ac	H4(1-23)	0	0
53	0	0	H3.1Cit2	H3.1(1-20)	0	0
4	0	0	H3.1K4ac	H3.1(1-20)	0	0
2	0	0	H3.1K14ac	H3.1(1-20)	0	0
